# Supplementary material for: Identification and validation of genomic regions for pod shatter resistance in Brassica rapa using QTL-seq and traditional QTL mapping
Source: BMC Plant Biol. 2025 Feb 10;25:175. doi: 10.1186/s12870-025-06155-z (PMC11808946; doi:10.1186/s12870-025-06155-z)
Supplement: Supplementary file 2 — Supplementary Material 2 [file 12870_2025_6155_MOESM2_ESM.xls]

## Sheet: Sheet1
Table S1. Accessions of Brassica rapa, accessed from the Australian Grains Genebank, Horsham, used in this study.
ID	TAXON
ATC95377	B. rapa ssp. oleifera
ATC95373	B. rapa ssp. oleifera
ATC95368	B. rapa ssp. perkinensis
ATC95356	B. rapa ssp. chinensis
ATC95361	B. rapa ssp. rapa
ATC95357	B. rapa ssp. perkinensis
ATC95189	B. rapa ssp. nipposinica
ATC91215	B. rapa
ATC90238	B. rapa
ATC95193	B. rapa ssp. nipposinica
ATC92160	B. rapa
ATC95339	B. rapa ssp. perkinensis
ATC92171	B. rapa
ATC95293	B. rapa
ATC95366	B. rapa ssp. perkinensis
ATC95184	B. rapa ssp. chinensis
ATC95367	B. rapa ssp. perkinensis
ATC95206	B. rapa
COLT	B. rapa (commercial cultivar)
CN 43433	B. rapa
ATC95221	B. rapa
ATC90147	B. rapa
ATC93124	B. rapa
ATC95191	B. rapa ssp. perkinensis
ATC95223	B. rapa
ATC95213	B. rapa
ATC95331	B. rapa ssp. rapa
ATC95190	B. rapa ssp. perkinensis
ATC95380	B. rapa ssp. dichotoma
ATC90218	B. rapa
ATC95294	B. rapa
ATC90217	B. rapa
ATC95305	B. rapa
ATC90148	B. rapa
CN 44122	B. rapa
ATC95360	B. rapa ssp. perkinensis
ATC95303	B. rapa
ATC95345	B. rapa ssp. perkinensis
ATC90169	B. rapa
ATC90224	B. rapa
ATC95217	B. rapa
ATC95186	B. rapa ssp. perkinensis
ATC95188	B. rapa ssp. perkinensis
ATC90207	B. rapa
ATC95194	B. rapa ssp. nipposinica
ATC95219	B. rapa
ATC95349	B. rapa ssp. rapa
ATC95187	B. rapa ssp. chinensis
ATC95295	B. rapa
ATC92133	B. rapa
AO28171-ACDC	B. rapa
ATC94405	B. rapa ssp. chinensis
ATC90156	B. rapa
ATC95302	B. rapa
ATC95385	B. rapa
CN 39043	B. rapa
ATC90020	B. rapa
ATC95304	B. rapa
ATC90199	B. rapa
ATC90220	B. rapa
ATC90231	B. rapa
ATC95211	B. rapa
ATC94728	B. rapa
ATC92663	B. rapa
ATC95218	B. rapa
ATC95365	B. rapa ssp. nipposinica
ATC95214	B. rapa
ATC90204	B. rapa
ATC93192	B. rapa
ATC95301	B. rapa
ATC92088	B. rapa
ATC95384	B. rapa
ATC92820	B. rapa
ATC95242	B. rapa ssp. oleifera
ATC95288	B. rapa
ATC95298	B. rapa
CN 101949	B. rapa
ATC95364	B. rapa ssp. oleifera
NU-41737-24222	B. rapa
ATC95330	B. rapa ssp. campestris
ATC92087	B. rapa
ATC90310	B. rapa
ATC95208	B. rapa
ATC95379	B. rapa ssp. trilocularis
ATC95383	B. rapa
ATC90239	B. rapa
ATC90153	B. rapa
ATC95292	B. rapa
ATC92931	B. rapa
