# Supplementary material for: Identification and validation of genomic regions for pod shatter resistance in Brassica rapa using QTL-seq and traditional QTL mapping
Source: BMC Plant Biol. 2025 Feb 10;25:175. doi: 10.1186/s12870-025-06155-z (PMC11808946; doi:10.1186/s12870-025-06155-z)
Supplement: Supplementary file 3 — Supplementary Material 3 [file 12870_2025_6155_MOESM3_ESM.xlsx]

## Sheet: Sheet1
Table S2. Genetic variation for pod shatter resistance in Brassica rapa accessions grown in 2012 and 2013. Pod shatter resistance was assessed as rupture energy using the pendulum test.
ID	TAXON	Square root of Predicted mean (2012, mj)	Standard error (Square root of Predicted mean (2012, mj)	Backtransformed rupture energy means-2012	Square root of Predicted mean (2013, mj)	Standard error (Square root of Predicted mean (2013)	Backtransformed rupture energy means (2013)
ATC92931	B. rapa	3.27141	0.150588	10.7021	3.4923	0.181846	12.1962
ATC95292	B. rapa	3.00212	0.152042	9.01274	2.51518	0.178287	6.32612
ATC90153	B. rapa	2.79445	0.267359	7.80894	2.51165	0.184145	6.30841
ATC90239	B. rapa	2.42817	0.152324	5.896	1.6697	0.18249	2.78789
ATC95383	B. rapa	2.4265	0.207213	5.88789	2.54496	0.188158	6.47682
ATC95379	B. rapa ssp. trilocularis	2.33639	0.193677	5.45872	2.84256	0.19704	8.08015
ATC95208	B. rapa	2.16468	0.151131	4.68584	1.79558	0.178533	3.22411
ATC90310	B. rapa	2.08618	0.152084	4.35216	1.6464	0.18249	2.71064
Surpass400	B. napus	2.07038	0.151369	4.28646	1.86145	0.178533	3.46499
ATC92087	B. rapa	2.0291	0.200581	4.11724	2.22749	0.186746	4.9617
ATC95330	B. rapa ssp. campestris	1.98198	0.337426	3.92824	1.05796	0.247595	1.11927
NU-41737-24222	B. rapa	1.97551	0.148123	3.90264	1.92728	0.178533	3.7144
ATC95364	B. rapa ssp. oleifera	1.95039	0.250125	3.80404	1.34912	0.188722	1.82012
CN 101949	B. rapa	1.88681	0.10723	3.56006	1.30411	0.186746	1.7007
ATC95298	B. rapa	1.87001	0.174398	3.49694	1.19793	0.179463	1.43503
ATC95288	B. rapa	1.85806	0.152007	3.45239	1.38661	0.183489	1.9227
ATC95242	B. rapa ssp. oleifera	1.8339	0.151295	3.36319	1.81536	0.210459	3.29552
ATC92820	B. rapa	1.8196	0.219291	3.31093	1.73087	0.178533	2.99592
ATC95384	B. rapa	1.78771	0.189037	3.19591	1.34994	0.18249	1.82233
ATC92088	B. rapa	1.78767	0.175757	3.19577	2.08669	0.202857	4.35428
ATC95301	B. rapa	1.7732	0.168682	3.14425	1.35122	0.178533	1.82579
ATC93192	B. rapa	1.76959	0.16733	3.13144	1.09214	0.178585	1.19278
ATC90204	B. rapa	1.76901	0.219562	3.12939	1.30577	0.178533	1.70503
ATC95214	B. rapa	1.76424	0.27232	3.11254	1.37522	0.18249	1.89123
ATC95365	B. rapa ssp. nipposinica	1.75867	0.155203	3.09293	1.25626	0.179008	1.57818
ATC95218	B. rapa	1.75781	0.151683	3.08989	1.34349	0.178533	1.80497
ATC92663	B. rapa	1.74924	0.188376	3.05983	1.7125	0.18249	2.93267
ATC94728	B. rapa	1.7485	0.337728	3.05724	1.19943	0.179203	1.43864
ATC95211	B. rapa	1.74169	0.210394	3.03347	1.11566	0.205985	1.2447
ATC90231	B. rapa	1.73463	0.192853	3.00893	1.58783	0.18249	2.52121
ATC90220	B. rapa	1.71453	0.151436	2.93961	1.31479	0.18249	1.72868
ATC90199	B. rapa	1.70406	0.156428	2.90381	1.63346	0.186746	2.6682
ATC95304	B. rapa	1.70128	0.197168	2.89434	1.38063	0.188158	1.90613
ATC90020	B. rapa	1.68002	0.166326	2.82246	1.45879	0.230926	2.12807
BLN2762	B. napus	1.67915	0.156103	2.81955	1.46971	0.178533	2.16004
CN 39043	B. rapa	1.66359	0.151177	2.76753	1.28339	0.188158	1.64709
ATC95385	B. rapa	1.66356	0.342068	2.76742	1.55277	0.247595	2.41109
ATC95302	B. rapa	1.65995	0.150416	2.75544	0.792958	0.184813	0.628783
ATC90156	B. rapa	1.64411	0.165809	2.7031	1.21804	0.247595	1.48361
ATC94405	B. rapa ssp. chinensis	1.64258	0.227672	2.69808	2.13034	0.18234	4.53835
AO28171-ACDC	B. rapa	1.6374	0.151638	2.68108	1.99673	0.178533	3.98692
ATC92133	B. rapa	1.62173	0.209168	2.62999	1.19307	0.19697	1.42341
ATC95295	B. rapa	1.58666	0.150785	2.51748	1.2571	0.187992	1.58029
ATC95187	B. rapa ssp. chinensis	1.57014	0.151292	2.46535	0.781629	0.201392	0.610944
ATC95349	B. rapa ssp. rapa	1.56566	0.185136	2.45128	1.59204	0.312855	2.53461
ATC95219	B. rapa	1.56547	0.156213	2.45069	1.18261	0.178393	1.39857
ATC95194	B. rapa ssp. nipposinica	1.54571	0.151748	2.38923	1.13192	0.182428	1.28124
ATC90207	B. rapa	1.54354	0.166142	2.3825	1.11071	0.199653	1.23369
ATC95188	B. rapa ssp. perkinensis	1.5357	0.147442	2.35837	1.24555	0.178393	1.55138
ATC95186	B. rapa ssp. perkinensis	1.53474	0.151593	2.35543	1.29768	0.18249	1.68397
ATC95217	B. rapa	1.53442	0.150629	2.35445	1.03689	0.202448	1.07514
ATC90224	B. rapa	1.52776	0.166118	2.33405	1.21372	0.223326	1.47312
ATC90169	B. rapa	1.52156	0.156625	2.31514	1.59717	0.192868	2.55095
ATC95345	B. rapa ssp. perkinensis	1.52147	0.166647	2.31487	1.58352	0.202448	2.50753
ATC95303	B. rapa	1.51332	0.154571	2.29013	1.36756	0.187992	1.87023
ATC95360	B. rapa ssp. perkinensis	1.50791	0.216205	2.27379	1.41603	0.178393	2.00515
CN 44122	B. rapa	1.50721	0.150823	2.27167	1.32977	0.18249	1.76828
ATC90148	B. rapa	1.50717	0.150769	2.27155	1.11269	0.192868	1.23808
ATC95305	B. rapa	1.4914	0.151096	2.22427	0.969182	0.188388	0.939314
ATC90217	B. rapa	1.48973	0.151052	2.21931	1.38917	0.178533	1.9298
ATC95294	B. rapa	1.46963	0.157826	2.1598	1.29806	0.19697	1.68496
ATC90218	B. rapa	1.46425	0.151576	2.14402	1.2073	0.178533	1.45758
ATC95380	B. rapa ssp. dichotoma	1.45861	0.151173	2.12755	1.13103	0.178533	1.27923
ATC95190	B. rapa ssp. perkinensis	1.45775	0.155033	2.12503	0.994793	0.179505	0.989613
ATC95331	B. rapa ssp. rapa	1.45216	0.156081	2.10876	1.18207	0.178533	1.39729
ATC95213	B. rapa	1.41924	0.161822	2.01426	1.26061	0.178533	1.58914
ATC95223	B. rapa	1.41369	0.150715	1.99851	1.19033	0.282622	1.41688
ATC95191	B. rapa ssp. perkinensis	1.40858	0.151467	1.98408	1.16873	0.186746	1.36594
ATC93124	B. rapa	1.40683	0.223029	1.97917	1.43708	0.201358	2.0652
ATC90147	B. rapa	1.39144	0.161584	1.93611	1.09403	0.18249	1.19691
ATC95221	B. rapa	1.39034	0.161158	1.93304	1.17458	0.19697	1.37963
CN 43433	B. rapa	1.38237	0.151184	1.91096	1.00441	0.18033	1.00885
COLT	B. rapa (commercial cultivar)	1.37	0.159675	1.87689	1.37033	0.210459	1.87779
ATC95206	B. rapa	1.35046	0.202925	1.82374	1.01886	0.189271	1.03808
ATC95367	B. rapa ssp. perkinensis	1.34506	0.150715	1.80918	1.36681	0.178533	1.86817
ATC95184	B. rapa ssp. chinensis	1.34207	0.21609	1.80114	0.830923	0.178533	0.690433
ATC95366	B. rapa ssp. perkinensis	1.34145	0.196834	1.79949	1.44819	0.188158	2.09727
ATC95293	B. rapa	1.32589	0.150212	1.75797	1.08734	0.18249	1.1823
ATC92171	B. rapa	1.31322	0.337728	1.72454	1.15853	0.192636	1.34219
ATC95339	B. rapa ssp. perkinensis	1.29377	0.183726	1.67384	0.971831	0.188147	0.944456
ATC92160	B. rapa	1.28977	0.202179	1.66351	1.34594	0.178533	1.81156
ATC95193	B. rapa ssp. nipposinica	1.26713	0.184281	1.60563	1.55627	0.215931	2.42197
ATC90238	B. rapa	1.2295	0.170043	1.51166	1.50441	0.18249	2.26325
ATC91215	B. rapa	1.22939	0.155754	1.5114	0.845406	0.19697	0.714711
ATC95189	B. rapa ssp. nipposinica	1.20005	0.151664	1.44013	0.639596	0.189451	0.409083
ATC95357	B. rapa ssp. perkinensis	1.19676	0.175787	1.43224	0.799034	0.188555	0.638455
ATC95361	B. rapa ssp. rapa	1.19301	0.267404	1.42327	1.37422	0.23017	1.88849
ATC95356	B. rapa ssp. chinensis	1.16134	0.149762	1.34872	0.893804	0.190275	0.798885
ATC95368	B. rapa ssp. perkinensis	1.11118	0.196725	1.23472	1.41881	0.188158	2.01303
ATC95373	B. rapa ssp. oleifera	1.0922	0.166754	1.19289	0.959894	0.192868	0.921396
ATC95377	B. rapa ssp. oleifera	1.08927	0.239976	1.18651	0.787704	0.186746	0.620478
