# Supplementary material for: Identification and validation of genomic regions for pod shatter resistance in Brassica rapa using QTL-seq and traditional QTL mapping
Source: BMC Plant Biol. 2025 Feb 10;25:175. doi: 10.1186/s12870-025-06155-z (PMC11808946; doi:10.1186/s12870-025-06155-z)
Supplement: Supplementary file 4 — Supplementary Material 4 [file 12870_2025_6155_MOESM4_ESM.xlsx]

## Sheet: Sheet1
Table S3	Statistics of alignment reads of parental lines and bulked pools
Sample	Mapped reads	Total reads	Mapping rate (%)	Average depth(X)	Coverage at least 1X (%)	Coverage at least 4X (%)
Bulked Sensitive Pool	251842345	326078252	77.23	96.33	93.84	90.84
ATC90153	328957148	340007162	96.75	117.77	90.04	86.58
ATC91215	337445162	348713722	96.77	124.99	88.02	83.67
Bulked Resistant Pool	258282325	330215632	78.22	99.14	93.93	91.02
