# Supplementary material for: Identification and validation of genomic regions for pod shatter resistance in Brassica rapa using QTL-seq and traditional QTL mapping
Source: BMC Plant Biol. 2025 Feb 10;25:175. doi: 10.1186/s12870-025-06155-z (PMC11808946; doi:10.1186/s12870-025-06155-z)
Supplement: Supplementary file 5 — Supplementary Material 5 [file 12870_2025_6155_MOESM5_ESM.xlsx]

## Sheet: SNP.frequency
Table 4a. SNP frequency in parental lines and bulked resistant and sensitive pools
	Bulked-Resistant Pool (S231)	Bulked Sensitive Pool (S232)	ATC90153	ATC91215
C:G>A:T	617886	611821	429501	441526
C:G>G:C	363656	360076	251346	256685
C:G>T:A	1662413	1644361	1148084	1198472
T:A>A:T	764294	757375	533871	538733
T:A>C:G	1435433	1422263	1009874	1030712
T:A>G:C	549989	545054	387672	391692
Total	5393671	5340950	3760348	3857820

## Sheet: InDel Frequency
Table 4b InDel frequency in parental lines and bulked resistant and sensitive pools
Category	Bulked Resistant Pool	Bulked Senstive Pool	ATC90153	ATC91215
Upstream	179179	177851	117564	115457
Exonic Stop gain	2230	2229	1518	1449
Exonic Stop loss	249	244	178	170
Exonic Frameshift deletion	20753	20655	13911	13629
Exonic Frameshift insertion	18016	17976	12232	11677
Exonic Non-frameshift deletion	12584	12544	8397	8027
Exonic Non-frameshift insertion	11887	11837	8063	7486
Intronic	355427	353014	237984	225605
Splicing	3431	3403	2266	2180
Downstream	128195	127483	86340	83262
Upstream/Downstream	47581	47077	31478	30056
Intergenic	418166	413621	287750	300405
3'UTR	60581	59904	40770	37691
5'UTR	52333	51863	34517	32626
5'UTR/3'UTR	1176	1194	798	803
Others	90	85	50	66
Insertion	639430	634090	431078	420561
Deletion	667118	661657	451091	448680
Het rate(â€°)	2.919	2.882	0.631	0.413
Total	1310804	1299917	882876	869669
