# Supplementary material for: Identification and validation of genomic regions for pod shatter resistance in Brassica rapa using QTL-seq and traditional QTL mapping
Source: BMC Plant Biol. 2025 Feb 10;25:175. doi: 10.1186/s12870-025-06155-z (PMC11808946; doi:10.1186/s12870-025-06155-z)
Supplement: Supplementary file 6 — Supplementary Material 6 [file 12870_2025_6155_MOESM6_ESM.xlsx]

## Sheet: SNP
Table S5a. SNP annotation statistics among bulked pools and parental lines
Category	Bulked Resistant Pool	Bulked Sensitive Pool	ATC90153	ATC91215
Upstream	525603	522501	351605	353816
Exonic Stop gain	6641	6629	4259	4624
Exonic Stop loss	1492	1494	1054	1055
Exonic Synonymous	540866	537557	367994	345280
Exonic Non-synonymous	367690	365193	248749	242384
Exonic unknowns	528	537	374	319
Intronic	902954	895146	611987	600862
Splicing	3474	3423	2302	2284
Downstream	421367	418695	284331	287981
upstream/downstream	113717	112565	76021	73696
Intergenic	2277733	2247980	1654614	1797512
3'UTR	132224	130796	90387	84524
5'UTR	96055	95176	64439	61078
5'UTR/3'UTR	3327	3258	2232	2405
Others	714	710	478	478
ts	3097846	3066624	2157958	2229184
tv	2295825	2274326	1602390	1628636
ts/tv	1.349	1.348	1.347	1.369
Het rate(â€°)	11.381	11.231	3.539	3
Total	5393671	5340950	3760348	3857820

## Sheet: InDEl
Table S5b. SNP annotation statistics among bulked pools and parental lines
Category	Bulked Resistant Pool	Bulked Sensitive Pool	ATC90153	ATC91215
Upstream	179179	177851	117564	115457
Exonic Stop gain	2230	2229	1518	1449
Exonic Stop loss	249	244	178	170
Exonic Frameshift deletion	20753	20655	13911	13629
Exonic Frameshift insertion	18016	17976	12232	11677
Exonic Non-frameshift deletion	12584	12544	8397	8027
Exonic Non-frameshift insertion	11887	11837	8063	7486
Intronic	355427	353014	237984	225605
Splicing	3431	3403	2266	2180
Downstream	128195	127483	86340	83262
Upstream/Downstream	47581	47077	31478	30056
Intergenic	418166	413621	287750	300405
3'UTR	60581	59904	40770	37691
5'UTR	52333	51863	34517	32626
5'UTR/3'UTR	1176	1194	798	803
Others	90	85	50	66
Insertion	639430	634090	431078	420561
Deletion	667118	661657	451091	448680
Het rate(â€°)	2.919	2.882	0.631	0.413
Total	1310804	1299917	882876	869669
