# Supplementary material for: Identification and validation of genomic regions for pod shatter resistance in Brassica rapa using QTL-seq and traditional QTL mapping
Source: BMC Plant Biol. 2025 Feb 10;25:175. doi: 10.1186/s12870-025-06155-z (PMC11808946; doi:10.1186/s12870-025-06155-z)
Supplement: Supplementary file 7 — Supplementary Material 7 [file 12870_2025_6155_MOESM7_ESM.xlsx]

## Sheet: Design
Table S6A. Experiment lay out for phenotyping F2 population derived from ATC91215/ATC90183
Trial	PLOT	Range	ROW	entry	Bench	id	pedigree
16SHT-BrF2-3	1	1	1	112	1	15BrF2-3pl112	ATC90153/ATC91215
16SHT-BrF2-3	2	1	2	62	1	15BrF2-3pl62	ATC90153/ATC91215
16SHT-BrF2-3	3	1	3	295	1	ATC90165	CHECK LINES
16SHT-BrF2-3	4	1	4	262	1	15BrF2-3pl262	ATC90153/ATC91215
16SHT-BrF2-3	5	1	5	109	3	15BrF2-3pl109	ATC90153/ATC91215
16SHT-BrF2-3	6	1	6	195	3	15BrF2-3pl195	ATC90153/ATC91215
16SHT-BrF2-3	7	1	7	296	3	INDORE ORB78-253	CHECK LINES
16SHT-BrF2-3	8	1	8	150	3	15BrF2-3pl150	ATC90153/ATC91215
16SHT-BrF2-3	9	1	9	161	5	15BrF2-3pl161	ATC90153/ATC91215
16SHT-BrF2-3	10	1	10	301	5	AGG 95971	CHECK LINES
16SHT-BrF2-3	11	1	11	279	5	15BrF2-3pl279	ATC90153/ATC91215
16SHT-BrF2-3	12	1	12	96	5	15BrF2-3pl96	ATC90153/ATC91215
16SHT-BrF2-3	13	2	1	303	1	ATC91215	Parent
16SHT-BrF2-3	14	2	2	41	1	15BrF2-3pl41	ATC90153/ATC91215
16SHT-BrF2-3	15	2	3	2	1	15BrF2-3pl2	ATC90153/ATC91215
16SHT-BrF2-3	16	2	4	293	1	PI 458617	CHECK LINES
16SHT-BrF2-3	17	2	5	223	3	15BrF2-3pl223	ATC90153/ATC91215
16SHT-BrF2-3	18	2	6	60	3	15BrF2-3pl60	ATC90153/ATC91215
16SHT-BrF2-3	19	2	7	239	3	15BrF2-3pl239	ATC90153/ATC91215
16SHT-BrF2-3	20	2	8	153	3	15BrF2-3pl153	ATC90153/ATC91215
16SHT-BrF2-3	21	2	9	295	5	ATC90165	CHECK LINES
16SHT-BrF2-3	22	2	10	174	5	15BrF2-3pl174	ATC90153/ATC91215
16SHT-BrF2-3	23	2	11	132	5	15BrF2-3pl132	ATC90153/ATC91215
16SHT-BrF2-3	24	2	12	13	5	15BrF2-3pl13	ATC90153/ATC91215
16SHT-BrF2-3	25	3	1	277	1	15BrF2-3pl277	ATC90153/ATC91215
16SHT-BrF2-3	26	3	2	302	1	ATC90153	Parent
16SHT-BrF2-3	27	3	3	225	1	15BrF2-3pl225	ATC90153/ATC91215
16SHT-BrF2-3	28	3	4	222	1	15BrF2-3pl222	ATC90153/ATC91215
16SHT-BrF2-3	29	3	5	169	3	15BrF2-3pl169	ATC90153/ATC91215
16SHT-BrF2-3	30	3	6	298	3	Ames24966	CHECK LINES
16SHT-BrF2-3	31	3	7	165	3	15BrF2-3pl165	ATC90153/ATC91215
16SHT-BrF2-3	32	3	8	219	3	15BrF2-3pl219	ATC90153/ATC91215
16SHT-BrF2-3	33	3	9	143	5	15BrF2-3pl143	ATC90153/ATC91215
16SHT-BrF2-3	34	3	10	267	5	15BrF2-3pl267	ATC90153/ATC91215
16SHT-BrF2-3	35	3	11	299	5	AGG 95959	CHECK LINES
16SHT-BrF2-3	36	3	12	38	5	15BrF2-3pl38	ATC90153/ATC91215
16SHT-BrF2-3	37	4	1	171	1	15BrF2-3pl171	ATC90153/ATC91215
16SHT-BrF2-3	38	4	2	31	1	15BrF2-3pl31	ATC90153/ATC91215
16SHT-BrF2-3	39	4	3	77	1	15BrF2-3pl77	ATC90153/ATC91215
16SHT-BrF2-3	40	4	4	300	1	AGG 95970	CHECK LINES
16SHT-BrF2-3	41	4	5	117	3	15BrF2-3pl117	ATC90153/ATC91215
16SHT-BrF2-3	42	4	6	183	3	15BrF2-3pl183	ATC90153/ATC91215
16SHT-BrF2-3	43	4	7	302	3	ATC90153	Parent
16SHT-BrF2-3	44	4	8	206	3	15BrF2-3pl206	ATC90153/ATC91215
16SHT-BrF2-3	45	4	9	90	5	15BrF2-3pl90	ATC90153/ATC91215
16SHT-BrF2-3	46	4	10	235	5	15BrF2-3pl235	ATC90153/ATC91215
16SHT-BrF2-3	47	4	11	203	5	15BrF2-3pl203	ATC90153/ATC91215
16SHT-BrF2-3	48	4	12	131	5	15BrF2-3pl131	ATC90153/ATC91215
16SHT-BrF2-3	49	5	1	299	1	AGG 95959	CHECK LINES
16SHT-BrF2-3	50	5	2	93	1	15BrF2-3pl93	ATC90153/ATC91215
16SHT-BrF2-3	51	5	3	64	1	15BrF2-3pl64	ATC90153/ATC91215
16SHT-BrF2-3	52	5	4	108	1	15BrF2-3pl108	ATC90153/ATC91215
16SHT-BrF2-3	53	5	5	43	3	15BrF2-3pl43	ATC90153/ATC91215
16SHT-BrF2-3	54	5	6	12	3	15BrF2-3pl12	ATC90153/ATC91215
16SHT-BrF2-3	55	5	7	185	3	15BrF2-3pl185	ATC90153/ATC91215
16SHT-BrF2-3	56	5	8	303	3	ATC91215	Parent
16SHT-BrF2-3	57	5	9	61	5	15BrF2-3pl61	ATC90153/ATC91215
16SHT-BrF2-3	58	5	10	180	5	15BrF2-3pl180	ATC90153/ATC91215
16SHT-BrF2-3	59	5	11	40	5	15BrF2-3pl40	ATC90153/ATC91215
16SHT-BrF2-3	60	5	12	296	5	INDORE ORB78-253	CHECK LINES
16SHT-BrF2-3	61	6	1	190	1	15BrF2-3pl190	ATC90153/ATC91215
16SHT-BrF2-3	62	6	2	230	1	15BrF2-3pl230	ATC90153/ATC91215
16SHT-BrF2-3	63	6	3	138	1	15BrF2-3pl138	ATC90153/ATC91215
16SHT-BrF2-3	64	6	4	178	1	15BrF2-3pl178	ATC90153/ATC91215
16SHT-BrF2-3	65	6	5	303	3	ATC91215	Parent
16SHT-BrF2-3	66	6	6	269	3	15BrF2-3pl269	ATC90153/ATC91215
16SHT-BrF2-3	67	6	7	259	3	15BrF2-3pl259	ATC90153/ATC91215
16SHT-BrF2-3	68	6	8	251	3	15BrF2-3pl251	ATC90153/ATC91215
16SHT-BrF2-3	69	6	9	293	5	PI 458617	CHECK LINES
16SHT-BrF2-3	70	6	10	298	5	Ames24966	CHECK LINES
16SHT-BrF2-3	71	6	11	168	5	15BrF2-3pl168	ATC90153/ATC91215
16SHT-BrF2-3	72	6	12	81	5	15BrF2-3pl81	ATC90153/ATC91215
16SHT-BrF2-3	73	7	1	22	1	15BrF2-3pl22	ATC90153/ATC91215
16SHT-BrF2-3	74	7	2	226	1	15BrF2-3pl226	ATC90153/ATC91215
16SHT-BrF2-3	75	7	3	298	1	Ames24966	CHECK LINES
16SHT-BrF2-3	76	7	4	115	1	15BrF2-3pl115	ATC90153/ATC91215
16SHT-BrF2-3	77	7	5	175	3	15BrF2-3pl175	ATC90153/ATC91215
16SHT-BrF2-3	78	7	6	296	3	INDORE ORB78-253	CHECK LINES
16SHT-BrF2-3	79	7	7	53	3	15BrF2-3pl53	ATC90153/ATC91215
16SHT-BrF2-3	80	7	8	173	3	15BrF2-3pl173	ATC90153/ATC91215
16SHT-BrF2-3	81	7	9	224	5	15BrF2-3pl224	ATC90153/ATC91215
16SHT-BrF2-3	82	7	10	303	5	ATC91215	Parent
16SHT-BrF2-3	83	7	11	79	5	15BrF2-3pl79	ATC90153/ATC91215
16SHT-BrF2-3	84	7	12	113	5	15BrF2-3pl113	ATC90153/ATC91215
16SHT-BrF2-3	85	8	1	274	1	15BrF2-3pl274	ATC90153/ATC91215
16SHT-BrF2-3	86	8	2	301	1	AGG 95971	CHECK LINES
16SHT-BrF2-3	87	8	3	266	1	15BrF2-3pl266	ATC90153/ATC91215
16SHT-BrF2-3	88	8	4	95	1	15BrF2-3pl95	ATC90153/ATC91215
16SHT-BrF2-3	89	8	5	141	3	15BrF2-3pl141	ATC90153/ATC91215
16SHT-BrF2-3	90	8	6	69	3	15BrF2-3pl69	ATC90153/ATC91215
16SHT-BrF2-3	91	8	7	214	3	15BrF2-3pl214	ATC90153/ATC91215
16SHT-BrF2-3	92	8	8	302	3	ATC90153	Parent
16SHT-BrF2-3	93	8	9	243	5	15BrF2-3pl243	ATC90153/ATC91215
16SHT-BrF2-3	94	8	10	282	5	15BrF2-3pl282	ATC90153/ATC91215
16SHT-BrF2-3	95	8	11	15	5	15BrF2-3pl15	ATC90153/ATC91215
16SHT-BrF2-3	96	8	12	196	5	15BrF2-3pl196	ATC90153/ATC91215
16SHT-BrF2-3	97	9	1	9	1	15BrF2-3pl9	ATC90153/ATC91215
16SHT-BrF2-3	98	9	2	66	1	15BrF2-3pl66	ATC90153/ATC91215
16SHT-BrF2-3	99	9	3	254	1	15BrF2-3pl254	ATC90153/ATC91215
16SHT-BrF2-3	100	9	4	294	1	PI 173847	CHECK LINES
16SHT-BrF2-3	101	9	5	176	3	15BrF2-3pl176	ATC90153/ATC91215
16SHT-BrF2-3	102	9	6	170	3	15BrF2-3pl170	ATC90153/ATC91215
16SHT-BrF2-3	103	9	7	299	3	AGG 95959	CHECK LINES
16SHT-BrF2-3	104	9	8	148	3	15BrF2-3pl148	ATC90153/ATC91215
16SHT-BrF2-3	105	9	9	236	5	15BrF2-3pl236	ATC90153/ATC91215
16SHT-BrF2-3	106	9	10	16	5	15BrF2-3pl16	ATC90153/ATC91215
16SHT-BrF2-3	107	9	11	297	5	Ames2795	CHECK LINES
16SHT-BrF2-3	108	9	12	202	5	15BrF2-3pl202	ATC90153/ATC91215
16SHT-BrF2-3	109	10	1	302	1	ATC90153	Parent
16SHT-BrF2-3	110	10	2	264	1	15BrF2-3pl264	ATC90153/ATC91215
16SHT-BrF2-3	111	10	3	216	1	15BrF2-3pl216	ATC90153/ATC91215
16SHT-BrF2-3	112	10	4	45	1	15BrF2-3pl45	ATC90153/ATC91215
16SHT-BrF2-3	113	10	5	255	3	15BrF2-3pl255	ATC90153/ATC91215
16SHT-BrF2-3	114	10	6	293	3	PI 458617	CHECK LINES
16SHT-BrF2-3	115	10	7	147	3	15BrF2-3pl147	ATC90153/ATC91215
16SHT-BrF2-3	116	10	8	238	3	15BrF2-3pl238	ATC90153/ATC91215
16SHT-BrF2-3	117	10	9	298	5	Ames24966	CHECK LINES
16SHT-BrF2-3	118	10	10	133	5	15BrF2-3pl133	ATC90153/ATC91215
16SHT-BrF2-3	119	10	11	44	5	15BrF2-3pl44	ATC90153/ATC91215
16SHT-BrF2-3	120	10	12	127	5	15BrF2-3pl127	ATC90153/ATC91215
16SHT-BrF2-3	121	11	1	24	1	15BrF2-3pl24	ATC90153/ATC91215
16SHT-BrF2-3	122	11	2	227	1	15BrF2-3pl227	ATC90153/ATC91215
16SHT-BrF2-3	123	11	3	300	1	AGG 95970	CHECK LINES
16SHT-BrF2-3	124	11	4	91	1	15BrF2-3pl91	ATC90153/ATC91215
16SHT-BrF2-3	125	11	5	234	3	15BrF2-3pl234	ATC90153/ATC91215
16SHT-BrF2-3	126	11	6	258	3	15BrF2-3pl258	ATC90153/ATC91215
16SHT-BrF2-3	127	11	7	128	3	15BrF2-3pl128	ATC90153/ATC91215
16SHT-BrF2-3	128	11	8	295	3	ATC90165	CHECK LINES
16SHT-BrF2-3	129	11	9	261	5	15BrF2-3pl261	ATC90153/ATC91215
16SHT-BrF2-3	130	11	10	83	5	15BrF2-3pl83	ATC90153/ATC91215
16SHT-BrF2-3	131	11	11	194	5	15BrF2-3pl194	ATC90153/ATC91215
16SHT-BrF2-3	132	11	12	299	5	AGG 95959	CHECK LINES
16SHT-BrF2-3	133	12	1	55	1	15BrF2-3pl55	ATC90153/ATC91215
16SHT-BrF2-3	134	12	2	102	1	15BrF2-3pl102	ATC90153/ATC91215
16SHT-BrF2-3	135	12	3	204	1	15BrF2-3pl204	ATC90153/ATC91215
16SHT-BrF2-3	136	12	4	303	1	ATC91215	Parent
16SHT-BrF2-3	137	12	5	297	3	Ames2795	CHECK LINES
16SHT-BrF2-3	138	12	6	48	3	15BrF2-3pl48	ATC90153/ATC91215
16SHT-BrF2-3	139	12	7	33	3	15BrF2-3pl33	ATC90153/ATC91215
16SHT-BrF2-3	140	12	8	101	3	15BrF2-3pl101	ATC90153/ATC91215
16SHT-BrF2-3	141	12	9	51	5	15BrF2-3pl51	ATC90153/ATC91215
16SHT-BrF2-3	142	12	10	294	5	PI 173847	CHECK LINES
16SHT-BrF2-3	143	12	11	54	5	15BrF2-3pl54	ATC90153/ATC91215
16SHT-BrF2-3	144	12	12	70	5	15BrF2-3pl70	ATC90153/ATC91215
16SHT-BrF2-3	145	13	1	228	1	15BrF2-3pl228	ATC90153/ATC91215
16SHT-BrF2-3	146	13	2	294	1	PI 173847	CHECK LINES
16SHT-BrF2-3	147	13	3	25	1	15BrF2-3pl25	ATC90153/ATC91215
16SHT-BrF2-3	148	13	4	187	1	15BrF2-3pl187	ATC90153/ATC91215
16SHT-BrF2-3	149	13	5	245	3	15BrF2-3pl245	ATC90153/ATC91215
16SHT-BrF2-3	150	13	6	59	3	15BrF2-3pl59	ATC90153/ATC91215
16SHT-BrF2-3	151	13	7	300	3	AGG 95970	CHECK LINES
16SHT-BrF2-3	152	13	8	177	3	15BrF2-3pl177	ATC90153/ATC91215
16SHT-BrF2-3	153	13	9	290	5	15BrF2-3pl290	ATC90153/ATC91215
16SHT-BrF2-3	154	13	10	244	5	15BrF2-3pl244	ATC90153/ATC91215
16SHT-BrF2-3	155	13	11	295	5	ATC90165	CHECK LINES
16SHT-BrF2-3	156	13	12	289	5	15BrF2-3pl289	ATC90153/ATC91215
16SHT-BrF2-3	157	14	1	263	1	15BrF2-3pl263	ATC90153/ATC91215
16SHT-BrF2-3	158	14	2	136	1	15BrF2-3pl136	ATC90153/ATC91215
16SHT-BrF2-3	159	14	3	301	1	AGG 95971	CHECK LINES
16SHT-BrF2-3	160	14	4	242	1	15BrF2-3pl242	ATC90153/ATC91215
16SHT-BrF2-3	161	14	5	293	3	PI 458617	CHECK LINES
16SHT-BrF2-3	162	14	6	26	3	15BrF2-3pl26	ATC90153/ATC91215
16SHT-BrF2-3	163	14	7	250	3	15BrF2-3pl250	ATC90153/ATC91215
16SHT-BrF2-3	164	14	8	288	3	15BrF2-3pl288	ATC90153/ATC91215
16SHT-BrF2-3	165	14	9	297	5	Ames2795	CHECK LINES
16SHT-BrF2-3	166	14	10	159	5	15BrF2-3pl159	ATC90153/ATC91215
16SHT-BrF2-3	167	14	11	249	5	15BrF2-3pl249	ATC90153/ATC91215
16SHT-BrF2-3	168	14	12	1	5	15BrF2-3pl1	ATC90153/ATC91215
16SHT-BrF2-3	169	15	1	271	1	15BrF2-3pl271	ATC90153/ATC91215
16SHT-BrF2-3	170	15	2	56	1	15BrF2-3pl56	ATC90153/ATC91215
16SHT-BrF2-3	171	15	3	157	1	15BrF2-3pl157	ATC90153/ATC91215
16SHT-BrF2-3	172	15	4	297	1	Ames2795	CHECK LINES
16SHT-BrF2-3	173	15	5	149	3	15BrF2-3pl149	ATC90153/ATC91215
16SHT-BrF2-3	174	15	6	182	3	15BrF2-3pl182	ATC90153/ATC91215
16SHT-BrF2-3	175	15	7	275	3	15BrF2-3pl275	ATC90153/ATC91215
16SHT-BrF2-3	176	15	8	301	3	AGG 95971	CHECK LINES
16SHT-BrF2-3	177	15	9	240	5	15BrF2-3pl240	ATC90153/ATC91215
16SHT-BrF2-3	178	15	10	252	5	15BrF2-3pl252	ATC90153/ATC91215
16SHT-BrF2-3	179	15	11	247	5	15BrF2-3pl247	ATC90153/ATC91215
16SHT-BrF2-3	180	15	12	300	5	AGG 95970	CHECK LINES
16SHT-BrF2-3	181	16	1	123	1	15BrF2-3pl123	ATC90153/ATC91215
16SHT-BrF2-3	182	16	2	296	1	INDORE ORB78-253	CHECK LINES
16SHT-BrF2-3	183	16	3	276	1	15BrF2-3pl276	ATC90153/ATC91215
16SHT-BrF2-3	184	16	4	68	1	15BrF2-3pl68	ATC90153/ATC91215
16SHT-BrF2-3	185	16	5	98	3	15BrF2-3pl98	ATC90153/ATC91215
16SHT-BrF2-3	186	16	6	294	3	PI 173847	CHECK LINES
16SHT-BrF2-3	187	16	7	272	3	15BrF2-3pl272	ATC90153/ATC91215
16SHT-BrF2-3	188	16	8	163	3	15BrF2-3pl163	ATC90153/ATC91215
16SHT-BrF2-3	189	16	9	167	5	15BrF2-3pl167	ATC90153/ATC91215
16SHT-BrF2-3	190	16	10	302	5	ATC90153	Parent
16SHT-BrF2-3	191	16	11	284	5	15BrF2-3pl284	ATC90153/ATC91215
16SHT-BrF2-3	192	16	12	126	5	15BrF2-3pl126	ATC90153/ATC91215
16SHT-BrF2-3	193	17	1	140	2	15BrF2-3pl140	ATC90153/ATC91215
16SHT-BrF2-3	194	17	2	47	2	15BrF2-3pl47	ATC90153/ATC91215
16SHT-BrF2-3	195	17	3	302	2	ATC90153	Parent
16SHT-BrF2-3	196	17	4	28	2	15BrF2-3pl28	ATC90153/ATC91215
16SHT-BrF2-3	197	17	5	78	4	15BrF2-3pl78	ATC90153/ATC91215
16SHT-BrF2-3	198	17	6	205	4	15BrF2-3pl205	ATC90153/ATC91215
16SHT-BrF2-3	199	17	7	295	4	ATC90165	CHECK LINES
16SHT-BrF2-3	200	17	8	111	4	15BrF2-3pl111	ATC90153/ATC91215
16SHT-BrF2-3	201	17	9	220	6	15BrF2-3pl220	ATC90153/ATC91215
16SHT-BrF2-3	202	17	10	197	6	15BrF2-3pl197	ATC90153/ATC91215
16SHT-BrF2-3	203	17	11	298	6	Ames24966	CHECK LINES
16SHT-BrF2-3	204	17	12	135	6	15BrF2-3pl135	ATC90153/ATC91215
16SHT-BrF2-3	205	18	1	293	2	PI 458617	CHECK LINES
16SHT-BrF2-3	206	18	2	151	2	15BrF2-3pl151	ATC90153/ATC91215
16SHT-BrF2-3	207	18	3	19	2	15BrF2-3pl19	ATC90153/ATC91215
16SHT-BrF2-3	208	18	4	166	2	15BrF2-3pl166	ATC90153/ATC91215
16SHT-BrF2-3	209	18	5	296	4	INDORE ORB78-253	CHECK LINES
16SHT-BrF2-3	210	18	6	23	4	15BrF2-3pl23	ATC90153/ATC91215
16SHT-BrF2-3	211	18	7	156	4	15BrF2-3pl156	ATC90153/ATC91215
16SHT-BrF2-3	212	18	8	85	4	15BrF2-3pl85	ATC90153/ATC91215
16SHT-BrF2-3	213	18	9	189	6	15BrF2-3pl189	ATC90153/ATC91215
16SHT-BrF2-3	214	18	10	18	6	15BrF2-3pl18	ATC90153/ATC91215
16SHT-BrF2-3	215	18	11	32	6	15BrF2-3pl32	ATC90153/ATC91215
16SHT-BrF2-3	216	18	12	297	6	Ames2795	CHECK LINES
16SHT-BrF2-3	217	19	1	118	2	15BrF2-3pl118	ATC90153/ATC91215
16SHT-BrF2-3	218	19	2	303	2	ATC91215	Parent
16SHT-BrF2-3	219	19	3	71	2	15BrF2-3pl71	ATC90153/ATC91215
16SHT-BrF2-3	220	19	4	246	2	15BrF2-3pl246	ATC90153/ATC91215
16SHT-BrF2-3	221	19	5	300	4	AGG 95970	CHECK LINES
16SHT-BrF2-3	222	19	6	57	4	15BrF2-3pl57	ATC90153/ATC91215
16SHT-BrF2-3	223	19	7	6	4	15BrF2-3pl6	ATC90153/ATC91215
16SHT-BrF2-3	224	19	8	278	4	15BrF2-3pl278	ATC90153/ATC91215
16SHT-BrF2-3	225	19	9	301	6	AGG 95971	CHECK LINES
16SHT-BrF2-3	226	19	10	5	6	15BrF2-3pl5	ATC90153/ATC91215
16SHT-BrF2-3	227	19	11	215	6	15BrF2-3pl215	ATC90153/ATC91215
16SHT-BrF2-3	228	19	12	137	6	15BrF2-3pl137	ATC90153/ATC91215
16SHT-BrF2-3	229	20	1	75	2	15BrF2-3pl75	ATC90153/ATC91215
16SHT-BrF2-3	230	20	2	232	2	15BrF2-3pl232	ATC90153/ATC91215
16SHT-BrF2-3	231	20	3	7	2	15BrF2-3pl7	ATC90153/ATC91215
16SHT-BrF2-3	232	20	4	301	2	AGG 95971	CHECK LINES
16SHT-BrF2-3	233	20	5	280	4	15BrF2-3pl280	ATC90153/ATC91215
16SHT-BrF2-3	234	20	6	17	4	15BrF2-3pl17	ATC90153/ATC91215
16SHT-BrF2-3	235	20	7	49	4	15BrF2-3pl49	ATC90153/ATC91215
16SHT-BrF2-3	236	20	8	293	4	PI 458617	CHECK LINES
16SHT-BrF2-3	237	20	9	217	6	15BrF2-3pl217	ATC90153/ATC91215
16SHT-BrF2-3	238	20	10	299	6	AGG 95959	CHECK LINES
16SHT-BrF2-3	239	20	11	129	6	15BrF2-3pl129	ATC90153/ATC91215
16SHT-BrF2-3	240	20	12	37	6	15BrF2-3pl37	ATC90153/ATC91215
16SHT-BrF2-3	241	21	1	298	2	Ames24966	CHECK LINES
16SHT-BrF2-3	242	21	2	188	2	15BrF2-3pl188	ATC90153/ATC91215
16SHT-BrF2-3	243	21	3	50	2	15BrF2-3pl50	ATC90153/ATC91215
16SHT-BrF2-3	244	21	4	119	2	15BrF2-3pl119	ATC90153/ATC91215
16SHT-BrF2-3	245	21	5	152	4	15BrF2-3pl152	ATC90153/ATC91215
16SHT-BrF2-3	246	21	6	299	4	AGG 95959	CHECK LINES
16SHT-BrF2-3	247	21	7	145	4	15BrF2-3pl145	ATC90153/ATC91215
16SHT-BrF2-3	248	21	8	285	4	15BrF2-3pl285	ATC90153/ATC91215
16SHT-BrF2-3	249	21	9	248	6	15BrF2-3pl248	ATC90153/ATC91215
16SHT-BrF2-3	250	21	10	265	6	15BrF2-3pl265	ATC90153/ATC91215
16SHT-BrF2-3	251	21	11	300	6	AGG 95970	CHECK LINES
16SHT-BrF2-3	252	21	12	155	6	15BrF2-3pl155	ATC90153/ATC91215
16SHT-BrF2-3	253	22	1	201	2	15BrF2-3pl201	ATC90153/ATC91215
16SHT-BrF2-3	254	22	2	300	2	AGG 95970	CHECK LINES
16SHT-BrF2-3	255	22	3	210	2	15BrF2-3pl210	ATC90153/ATC91215
16SHT-BrF2-3	256	22	4	107	2	15BrF2-3pl107	ATC90153/ATC91215
16SHT-BrF2-3	257	22	5	162	4	15BrF2-3pl162	ATC90153/ATC91215
16SHT-BrF2-3	258	22	6	221	4	15BrF2-3pl221	ATC90153/ATC91215
16SHT-BrF2-3	259	22	7	297	4	Ames2795	CHECK LINES
16SHT-BrF2-3	260	22	8	142	4	15BrF2-3pl142	ATC90153/ATC91215
16SHT-BrF2-3	261	22	9	110	6	15BrF2-3pl110	ATC90153/ATC91215
16SHT-BrF2-3	262	22	10	80	6	15BrF2-3pl80	ATC90153/ATC91215
16SHT-BrF2-3	263	22	11	212	6	15BrF2-3pl212	ATC90153/ATC91215
16SHT-BrF2-3	264	22	12	296	6	INDORE ORB78-253	CHECK LINES
16SHT-BrF2-3	265	23	1	207	2	15BrF2-3pl207	ATC90153/ATC91215
16SHT-BrF2-3	266	23	2	211	2	15BrF2-3pl211	ATC90153/ATC91215
16SHT-BrF2-3	267	23	3	293	2	PI 458617	CHECK LINES
16SHT-BrF2-3	268	23	4	120	2	15BrF2-3pl120	ATC90153/ATC91215
16SHT-BrF2-3	269	23	5	191	4	15BrF2-3pl191	ATC90153/ATC91215
16SHT-BrF2-3	270	23	6	208	4	15BrF2-3pl208	ATC90153/ATC91215
16SHT-BrF2-3	271	23	7	20	4	15BrF2-3pl20	ATC90153/ATC91215
16SHT-BrF2-3	272	23	8	300	4	AGG 95970	CHECK LINES
16SHT-BrF2-3	273	23	9	106	6	15BrF2-3pl106	ATC90153/ATC91215
16SHT-BrF2-3	274	23	10	84	6	15BrF2-3pl84	ATC90153/ATC91215
16SHT-BrF2-3	275	23	11	199	6	15BrF2-3pl199	ATC90153/ATC91215
16SHT-BrF2-3	276	23	12	281	6	15BrF2-3pl281	ATC90153/ATC91215
16SHT-BrF2-3	277	24	1	295	2	ATC90165	CHECK LINES
16SHT-BrF2-3	278	24	2	74	2	15BrF2-3pl74	ATC90153/ATC91215
16SHT-BrF2-3	279	24	3	134	2	15BrF2-3pl134	ATC90153/ATC91215
16SHT-BrF2-3	280	24	4	253	2	15BrF2-3pl253	ATC90153/ATC91215
16SHT-BrF2-3	281	24	5	294	4	PI 173847	CHECK LINES
16SHT-BrF2-3	282	24	6	88	4	15BrF2-3pl88	ATC90153/ATC91215
16SHT-BrF2-3	283	24	7	160	4	15BrF2-3pl160	ATC90153/ATC91215
16SHT-BrF2-3	284	24	8	99	4	15BrF2-3pl99	ATC90153/ATC91215
16SHT-BrF2-3	285	24	9	146	6	15BrF2-3pl146	ATC90153/ATC91215
16SHT-BrF2-3	286	24	10	103	6	15BrF2-3pl103	ATC90153/ATC91215
16SHT-BrF2-3	287	24	11	302	6	ATC90153	Parent
16SHT-BrF2-3	288	24	12	36	6	15BrF2-3pl36	ATC90153/ATC91215
16SHT-BrF2-3	289	25	1	144	2	15BrF2-3pl144	ATC90153/ATC91215
16SHT-BrF2-3	290	25	2	172	2	15BrF2-3pl172	ATC90153/ATC91215
16SHT-BrF2-3	291	25	3	299	2	AGG 95959	CHECK LINES
16SHT-BrF2-3	292	25	4	218	2	15BrF2-3pl218	ATC90153/ATC91215
16SHT-BrF2-3	293	25	5	192	4	15BrF2-3pl192	ATC90153/ATC91215
16SHT-BrF2-3	294	25	6	302	4	ATC90153	Parent
16SHT-BrF2-3	295	25	7	241	4	15BrF2-3pl241	ATC90153/ATC91215
16SHT-BrF2-3	296	25	8	164	4	15BrF2-3pl164	ATC90153/ATC91215
16SHT-BrF2-3	297	25	9	11	6	15BrF2-3pl11	ATC90153/ATC91215
16SHT-BrF2-3	298	25	10	295	6	ATC90165	CHECK LINES
16SHT-BrF2-3	299	25	11	257	6	15BrF2-3pl257	ATC90153/ATC91215
16SHT-BrF2-3	300	25	12	76	6	15BrF2-3pl76	ATC90153/ATC91215
16SHT-BrF2-3	301	26	1	39	2	15BrF2-3pl39	ATC90153/ATC91215
16SHT-BrF2-3	302	26	2	292	2	15BrF2-3pl292	ATC90153/ATC91215
16SHT-BrF2-3	303	26	3	303	2	ATC91215	Parent
16SHT-BrF2-3	304	26	4	260	2	15BrF2-3pl260	ATC90153/ATC91215
16SHT-BrF2-3	305	26	5	27	4	15BrF2-3pl27	ATC90153/ATC91215
16SHT-BrF2-3	306	26	6	58	4	15BrF2-3pl58	ATC90153/ATC91215
16SHT-BrF2-3	307	26	7	97	4	15BrF2-3pl97	ATC90153/ATC91215
16SHT-BrF2-3	308	26	8	299	4	AGG 95959	CHECK LINES
16SHT-BrF2-3	309	26	9	186	6	15BrF2-3pl186	ATC90153/ATC91215
16SHT-BrF2-3	310	26	10	154	6	15BrF2-3pl154	ATC90153/ATC91215
16SHT-BrF2-3	311	26	11	116	6	15BrF2-3pl116	ATC90153/ATC91215
16SHT-BrF2-3	312	26	12	301	6	AGG 95971	CHECK LINES
16SHT-BrF2-3	313	27	1	294	2	PI 173847	CHECK LINES
16SHT-BrF2-3	314	27	2	139	2	15BrF2-3pl139	ATC90153/ATC91215
16SHT-BrF2-3	315	27	3	256	2	15BrF2-3pl256	ATC90153/ATC91215
16SHT-BrF2-3	316	27	4	295	2	ATC90165	CHECK LINES
16SHT-BrF2-3	317	27	5	35	4	15BrF2-3pl35	ATC90153/ATC91215
16SHT-BrF2-3	318	27	6	104	4	15BrF2-3pl104	ATC90153/ATC91215
16SHT-BrF2-3	319	27	7	124	4	15BrF2-3pl124	ATC90153/ATC91215
16SHT-BrF2-3	320	27	8	198	4	15BrF2-3pl198	ATC90153/ATC91215
16SHT-BrF2-3	321	27	9	303	6	ATC91215	Parent
16SHT-BrF2-3	322	27	10	94	6	15BrF2-3pl94	ATC90153/ATC91215
16SHT-BrF2-3	323	27	11	92	6	15BrF2-3pl92	ATC90153/ATC91215
16SHT-BrF2-3	324	27	12	14	6	15BrF2-3pl14	ATC90153/ATC91215
16SHT-BrF2-3	325	28	1	181	2	15BrF2-3pl181	ATC90153/ATC91215
16SHT-BrF2-3	326	28	2	298	2	Ames24966	CHECK LINES
16SHT-BrF2-3	327	28	3	283	2	15BrF2-3pl283	ATC90153/ATC91215
16SHT-BrF2-3	328	28	4	30	2	15BrF2-3pl30	ATC90153/ATC91215
16SHT-BrF2-3	329	28	5	209	4	15BrF2-3pl209	ATC90153/ATC91215
16SHT-BrF2-3	330	28	6	4	4	15BrF2-3pl4	ATC90153/ATC91215
16SHT-BrF2-3	331	28	7	294	4	PI 173847	CHECK LINES
16SHT-BrF2-3	332	28	8	200	4	15BrF2-3pl200	ATC90153/ATC91215
16SHT-BrF2-3	333	28	9	21	6	15BrF2-3pl21	ATC90153/ATC91215
16SHT-BrF2-3	334	28	10	296	6	INDORE ORB78-253	CHECK LINES
16SHT-BrF2-3	335	28	11	130	6	15BrF2-3pl130	ATC90153/ATC91215
16SHT-BrF2-3	336	28	12	291	6	15BrF2-3pl291	ATC90153/ATC91215
16SHT-BrF2-3	337	29	1	122	2	15BrF2-3pl122	ATC90153/ATC91215
16SHT-BrF2-3	338	29	2	67	2	15BrF2-3pl67	ATC90153/ATC91215
16SHT-BrF2-3	339	29	3	179	2	15BrF2-3pl179	ATC90153/ATC91215
16SHT-BrF2-3	340	29	4	34	2	15BrF2-3pl34	ATC90153/ATC91215
16SHT-BrF2-3	341	29	5	301	4	AGG 95971	CHECK LINES
16SHT-BrF2-3	342	29	6	73	4	15BrF2-3pl73	ATC90153/ATC91215
16SHT-BrF2-3	343	29	7	3	4	15BrF2-3pl3	ATC90153/ATC91215
16SHT-BrF2-3	344	29	8	297	4	Ames2795	CHECK LINES
16SHT-BrF2-3	345	29	9	184	6	15BrF2-3pl184	ATC90153/ATC91215
16SHT-BrF2-3	346	29	10	72	6	15BrF2-3pl72	ATC90153/ATC91215
16SHT-BrF2-3	347	29	11	294	6	PI 173847	CHECK LINES
16SHT-BrF2-3	348	29	12	8	6	15BrF2-3pl8	ATC90153/ATC91215
16SHT-BrF2-3	349	30	1	273	2	15BrF2-3pl273	ATC90153/ATC91215
16SHT-BrF2-3	350	30	2	10	2	15BrF2-3pl10	ATC90153/ATC91215
16SHT-BrF2-3	351	30	3	296	2	INDORE ORB78-253	CHECK LINES
16SHT-BrF2-3	352	30	4	114	2	15BrF2-3pl114	ATC90153/ATC91215
16SHT-BrF2-3	353	30	5	125	4	15BrF2-3pl125	ATC90153/ATC91215
16SHT-BrF2-3	354	30	6	87	4	15BrF2-3pl87	ATC90153/ATC91215
16SHT-BrF2-3	355	30	7	42	4	15BrF2-3pl42	ATC90153/ATC91215
16SHT-BrF2-3	356	30	8	193	4	15BrF2-3pl193	ATC90153/ATC91215
16SHT-BrF2-3	357	30	9	302	6	ATC90153	Parent
16SHT-BrF2-3	358	30	10	286	6	15BrF2-3pl286	ATC90153/ATC91215
16SHT-BrF2-3	359	30	11	46	6	15BrF2-3pl46	ATC90153/ATC91215
16SHT-BrF2-3	360	30	12	303	6	ATC91215	Parent
16SHT-BrF2-3	361	31	1	158	2	15BrF2-3pl158	ATC90153/ATC91215
16SHT-BrF2-3	362	31	2	121	2	15BrF2-3pl121	ATC90153/ATC91215
16SHT-BrF2-3	363	31	3	65	2	15BrF2-3pl65	ATC90153/ATC91215
16SHT-BrF2-3	364	31	4	302	2	ATC90153	Parent
16SHT-BrF2-3	365	31	5	270	4	15BrF2-3pl270	ATC90153/ATC91215
16SHT-BrF2-3	366	31	6	303	4	ATC91215	Parent
16SHT-BrF2-3	367	31	7	237	4	15BrF2-3pl237	ATC90153/ATC91215
16SHT-BrF2-3	368	31	8	89	4	15BrF2-3pl89	ATC90153/ATC91215
16SHT-BrF2-3	369	31	9	63	6	15BrF2-3pl63	ATC90153/ATC91215
16SHT-BrF2-3	370	31	10	293	6	PI 458617	CHECK LINES
16SHT-BrF2-3	371	31	11	100	6	15BrF2-3pl100	ATC90153/ATC91215
16SHT-BrF2-3	372	31	12	82	6	15BrF2-3pl82	ATC90153/ATC91215
16SHT-BrF2-3	373	32	1	86	2	15BrF2-3pl86	ATC90153/ATC91215
16SHT-BrF2-3	374	32	2	297	2	Ames2795	CHECK LINES
16SHT-BrF2-3	375	32	3	229	2	15BrF2-3pl229	ATC90153/ATC91215
16SHT-BrF2-3	376	32	4	52	2	15BrF2-3pl52	ATC90153/ATC91215
16SHT-BrF2-3	377	32	5	29	4	15BrF2-3pl29	ATC90153/ATC91215
16SHT-BrF2-3	378	32	6	231	4	15BrF2-3pl231	ATC90153/ATC91215
16SHT-BrF2-3	379	32	7	298	4	Ames24966	CHECK LINES
16SHT-BrF2-3	380	32	8	233	4	15BrF2-3pl233	ATC90153/ATC91215
16SHT-BrF2-3	381	32	9	287	6	15BrF2-3pl287	ATC90153/ATC91215
16SHT-BrF2-3	382	32	10	213	6	15BrF2-3pl213	ATC90153/ATC91215
16SHT-BrF2-3	383	32	11	268	6	15BrF2-3pl268	ATC90153/ATC91215
16SHT-BrF2-3	384	32	12	105	6	15BrF2-3pl105	ATC90153/ATC91215

## Sheet: RE Scores
Table S6B. Genetic variation for pod shatter resistance measured as rupture energy in an F2 population derived from ATC90153/ATC91215. Pod length and RELsq were measured as described in Raman et al (2014).
ID	RE	Length (mm)	DTF	RELSQ
15BrF2-3pl1	5.32	40.04	46	3.318359962
15BrF2-3pl10	1.48	39.42	41	0.952419932
15BrF2-3pl100	2.44	42.4	38	1.357244571
15BrF2-3pl101	1.72	36.66	45	1.279804184
15BrF2-3pl102	1.88	47.68	42	0.826961623
15BrF2-3pl103	3.3	50.66	40	1.285830044
15BrF2-3pl104	2.08	24.44	45	3.482257896
15BrF2-3pl105	4.6	37.48	44	3.27460309
15BrF2-3pl106	2.66	42.04	39	1.505068346
15BrF2-3pl107	3.2	50.74	41	1.242936817
15BrF2-3pl108	1	36.26	38	0.760579123
15BrF2-3pl11	3.7	51.28	39	1.407037561
15BrF2-3pl110	2.88	51.08	39	1.103800815
15BrF2-3pl111	1.38	29.54	40	1.581459609
15BrF2-3pl113	1.24	29.58	41	1.417181081
15BrF2-3pl115	1.96	30.82	48	2.063435047
15BrF2-3pl116	2.8	37.42	42	1.999633781
15BrF2-3pl117	1	35.54	41	0.791708218
15BrF2-3pl118	2.42	43.54	40	1.276552018
15BrF2-3pl119	2.82	51.42	37	1.066559194
15BrF2-3pl12	2.32	39.16	40	1.51287351
15BrF2-3pl120	4.44	38.6	44	2.97994577
15BrF2-3pl121	2.12	34.34	51	1.797774762
15BrF2-3pl122	2.5	56.28	47	0.789281332
15BrF2-3pl123	2.2	35.94	47	1.703203478
15BrF2-3pl124	3.6	34.02	38	3.110526332
15BrF2-3pl125	3.7	41.54	42	2.144217024
15BrF2-3pl126	3.16	45.46	47	1.529073
15BrF2-3pl127	2.62	47.12	39	1.180023694
15BrF2-3pl128	1.24	44.04	48	0.639332916
15BrF2-3pl129	7.38	45.4	44	3.580508063
15BrF2-3pl13	2.1	36.8	44	1.550685255
15BrF2-3pl130	2.72	41.3	38	1.594662571
15BrF2-3pl131	1.9	32.54	35	1.794396873
15BrF2-3pl132	3.46	41.6	43	1.999352811
15BrF2-3pl133	1.96	41.38	41	1.144656289
15BrF2-3pl134	1.6	45.08	44	0.787321603
15BrF2-3pl135	1.62	24.7	37	2.655345933
15BrF2-3pl136	1.18	43.4	41	0.626473274
15BrF2-3pl137	2.5	30.32	44	2.719453359
15BrF2-3pl138	3.575	35.325	41	2.864914761
15BrF2-3pl139	2	39.26	34	1.297565844
15BrF2-3pl14	2.9	46.9	42	1.318415537
15BrF2-3pl140	3.86	42.18	36	2.169572432
15BrF2-3pl141	4.44	38.46	42	3.00168013
15BrF2-3pl142	2.34	37.08	39	1.70190928
15BrF2-3pl143	0.52	23.9	41	0.910348208
15BrF2-3pl144	1.32	36.14	46	1.01064268
15BrF2-3pl145	4.18	45.98	42	1.977144213
15BrF2-3pl146	2.04	31.06	42	2.11459531
15BrF2-3pl147	1.48	41.04	35	0.878712918
15BrF2-3pl148	2.14	37.54	38	1.518536505
15BrF2-3pl149	0.88	38	37	0.609418283
15BrF2-3pl15	2.62	47.68	37	1.152467794
15BrF2-3pl150	3.04	37.54	36	2.157173354
15BrF2-3pl151	3.04	47.88	44	1.326066489
15BrF2-3pl152	1.16	40.6	40	0.703729768
15BrF2-3pl153	2.92	39.46	42	1.875291088
15BrF2-3pl154	2.32	34.26	36	1.976574862
15BrF2-3pl155	4.02	47.16	41	1.807500642
15BrF2-3pl156	3.98	51.94	36	1.475296056
15BrF2-3pl157	1.8	44.18	47	0.92219143
15BrF2-3pl158	2.44	46.64	39	1.121689728
15BrF2-3pl159	2.14	39.58	38	1.366036154
15BrF2-3pl16	1.48	42.2	55	0.831068485
15BrF2-3pl160	0.6	28.36	35	0.745999948
15BrF2-3pl162	1.78	41.86	36	1.015831216
15BrF2-3pl163	1.3	31.12	49	1.342345081
15BrF2-3pl164	2.8	37.24	44	2.019011008
15BrF2-3pl165	2.92	45.68	39	1.399363884
15BrF2-3pl166	1.82	40.88	42	1.0890545
15BrF2-3pl167	2.98	40.3	35	1.834873683
15BrF2-3pl168	1.24	41	44	0.737656157
15BrF2-3pl169	1.42	40.24	36	0.876945089
15BrF2-3pl17	4.84	50.74	41	1.879941936
15BrF2-3pl170	3.34	51.92	35	1.239016527
15BrF2-3pl171	2.68	43.72	41	1.402085466
15BrF2-3pl172	3.34	40.76	47	2.01037982
15BrF2-3pl173	2.32	48.22	43	0.997777193
15BrF2-3pl175	2.14	34.3	47	1.818969987
15BrF2-3pl176	1.66	34.6	41	1.386614989
15BrF2-3pl177	3.8	48.36	36	1.624841535
15BrF2-3pl178	2.2	32.3	36	2.10871378
15BrF2-3pl18	1.74	33.38	36	1.561624391
15BrF2-3pl180	1.6	55.68	42	0.516085348
15BrF2-3pl181	3.78	44.54	42	1.905422874
15BrF2-3pl181-2	4.48	48.16	na	1.931546009
15BrF2-3pl182	2.92	36.48	34	2.194184749
15BrF2-3pl183	2.5	49.82	40	1.007239067
15BrF2-3pl184	2.1	35.98	36	1.622172283
15BrF2-3pl186	4.16	54.82	40	1.384252346
15BrF2-3pl187	2.5	43.72	39	1.307915547
15BrF2-3pl188	1.48	35.28	41	1.189062171
15BrF2-3pl189	3.86	52.52	41	1.399387112
15BrF2-3pl19	1.88	54.5	36	0.632943355
15BrF2-3pl190	4.84	46.24	41	2.263652255
15BrF2-3pl191	3.02	43.02	42	1.631797002
15BrF2-3pl192	1.64	24.9	39	2.645118627
15BrF2-3pl193	2.6	46.5	38	1.20245115
15BrF2-3pl194	2.02	34.42	39	1.705020627
15BrF2-3pl195	2.14	47.14	35	0.963018471
15BrF2-3pl196	3.9	40.7	44	2.354375819
15BrF2-3pl197	2.04	40.58	32	1.238813935
15BrF2-3pl198	2.28	42.08	38	1.287607165
15BrF2-3pl199	2.44	39.86	41	1.535731306
15BrF2-3pl2	2.08	38.34	36	1.415008725
15BrF2-3pl20	2.78	28.86	44	3.337737225
15BrF2-3pl200	3.76	46.04	38	1.773851318
15BrF2-3pl202	2.08	30.94	41	2.172814827
15BrF2-3pl203	1.6	26.26	40	2.320227336
15BrF2-3pl204	2.26	42.92	40	1.226843066
15BrF2-3pl205	1.9	57.1	38	0.582748795
15BrF2-3pl206	3.2	40.4	42	1.960592099
15BrF2-3pl207	2.42	41.02	45	1.438215795
15BrF2-3pl209	2.14	52.04	38	0.790203952
15BrF2-3pl21	1.38	56.7	37	0.429252634
15BrF2-3pl210	1.36	27.66	33	1.777602109
15BrF2-3pl211	3.8	48.26	39	1.631582211
15BrF2-3pl212	2.5	32.54	37	2.361048517
15BrF2-3pl213	4.96	46.2	40	2.323794532
15BrF2-3pl216	2.38	51.78	38	0.887672703
15BrF2-3pl216-2	2.68	40.06	41	1.669986284
15BrF2-3pl217	2.14	44.98	39	1.057730119
15BrF2-3pl218	1.82	35.52	41	1.442532059
15BrF2-3pl219	1.96	45.02	38	0.967041451
15BrF2-3pl220	5.46	40.98	42	3.251237793
15BrF2-3pl221	2.02	40	42	1.2625
15BrF2-3pl222	2.16	39.58	37	1.378802847
15BrF2-3pl223	2.26	42.22	43	1.267861988
15BrF2-3pl224	1.84	40.54	42	1.119567633
15BrF2-3pl225	4.56	41.36	41	2.66565403
15BrF2-3pl227	1.42	32.56	42	1.339428551
15BrF2-3pl228	2.38	38.28	42	1.624176038
15BrF2-3pl23	3.78	40.82	41	2.268536645
15BrF2-3pl230	1.66	42.16	40	0.933913995
15BrF2-3pl231	3.2	50.48	43	1.255773418
15BrF2-3pl232	1.6	35.56	48	1.265308653
15BrF2-3pl233	1.54	33.78	43	1.349588691
15BrF2-3pl234	4.64	46.36	39	2.158893039
15BrF2-3pl235	5.06	48.64	39	2.138766556
15BrF2-3pl236	2.92	47.52	36	1.293093675
15BrF2-3pl237	3.76	35.54	50	2.9768229
15BrF2-3pl238	2.85	40.35	42	1.750482534
15BrF2-3pl24	1.72	43.12	44	0.925062216
15BrF2-3pl240	1.48	44.08	41	0.761690508
15BrF2-3pl241	2.52	41.8	42	1.442274673
15BrF2-3pl242	2.04	33.52	44	1.81560825
15BrF2-3pl243	1.42	35.2	35	1.146048554
15BrF2-3pl244	3.28	38.5	44	2.212852083
15BrF2-3pl246	2.98	36.72	44	2.210094883
15BrF2-3pl247	4.6	42.94	37	2.494788604
15BrF2-3pl249	3.66	38.8	36	2.43118291
15BrF2-3pl25	1.9	45.16	36	0.931634868
15BrF2-3pl251	4.86	60.76	36	1.316438997
15BrF2-3pl252	2.26	44.02	45	1.166294863
15BrF2-3pl253	0.34	17.18	42	1.151947265
15BrF2-3pl254	1.66	41.28	42	0.974156451
15BrF2-3pl255	1.12	42.46	35	0.621238043
15BrF2-3pl256	2.2	33.32	42	1.981584951
15BrF2-3pl257	3.98	40.34	40	2.445745619
15BrF2-3pl258	5.14	43.64	36	2.698942519
15BrF2-3pl259	1.06	31.98	40	1.036451409
15BrF2-3pl26	3.38	46.46	37	1.565879323
15BrF2-3pl260	3.68	43.96	44	1.904287213
15BrF2-3pl261	1.84	43.74	38	0.961745727
15BrF2-3pl262	2.74	45.44	37	1.32700915
15BrF2-3pl263	4.82	48.96	41	2.01077844
15BrF2-3pl264	2.8	49.36	39	1.14923205
15BrF2-3pl265	1.2	28.625	39	1.464502965
15BrF2-3pl267	5.16	44.94	36	2.554956824
15BrF2-3pl268	1.92	52.22	45	0.704088894
15BrF2-3pl269	1.66	39.14	45	1.083593635
15BrF2-3pl27	3.22	39.64	45	2.049219973
15BrF2-3pl270	1.36	29.14	38	1.601621218
15BrF2-3pl271	3.9	41.38	44	2.277632412
15BrF2-3pl272	1.18	35.68	35	0.926898791
15BrF2-3pl273	3.36	41.36	42	1.964166127
15BrF2-3pl273-2	3.14	47.86	46	1.370832081
15BrF2-3pl274	4.34	40.2	41	2.68557709
15BrF2-3pl275	2.9	47.62	44	1.278848846
15BrF2-3pl276	3.34	40.04	45	2.083331254
15BrF2-3pl277	2.26	42.18	46	1.270267797
15BrF2-3pl278	4.38	55.44	38	1.425042009
15BrF2-3pl279	2.32	31.6	40	2.323345618
15BrF2-3pl28	3.28	43.92	41	1.7003925
15BrF2-3pl280	1.48	39.4	35	0.953387101
15BrF2-3pl281	3.64	44.76	42	1.816859014
15BrF2-3pl282	2.02	47.46	43	0.896800624
15BrF2-3pl283	1.2	36.9	42	0.881309626
15BrF2-3pl284	2.2	38.25	45	1.50369516
15BrF2-3pl285	3.3	45.08	37	1.623850806
15BrF2-3pl286	3.8	37.62	37	2.685010659
15BrF2-3pl287	3.62	50.46	38	1.421720017
15BrF2-3pl288	1.96	47.54	37	0.867236837
15BrF2-3pl289	1.68	37.74	47	1.179520491
15BrF2-3pl29	4.2	40.54	41	2.555534814
15BrF2-3pl290	4.075	50.975	43	1.568242229
15BrF2-3pl291	2.08	36.66	41	1.547670176
15BrF2-3pl3	1.74	32.78	42	1.619315041
15BrF2-3pl30	2.8	43.7	41	1.466206557
15BrF2-3pl31	2.38	30.54	36	2.551754513
15BrF2-3pl32	3.16	31.02	36	3.284002626
15BrF2-3pl33	0.64	42.68	41	0.351342876
15BrF2-3pl35	2.98	61.46	43	0.788916705
15BrF2-3pl36	2.32	38.1	40	1.598225419
15BrF2-3pl37	1.96	40.38	39	1.202052517
15BrF2-3pl38	1.18	26.16	38	1.724274986
15BrF2-3pl39	2.68	41.66	43	1.544174096
15BrF2-3pl4	3.14	56.62	40	0.979467247
15BrF2-3pl40	5.72	41.5	42	3.321236754
15BrF2-3pl41	2.2	53.34	39	0.773244177
15BrF2-3pl42	4.8	53.46	43	1.679512841
15BrF2-3pl43	2.5	36.86	39	1.840048825
15BrF2-3pl44	4.76	50.6	40	1.859113562
15BrF2-3pl45	2.54	43.66	32	1.332497043
15BrF2-3pl46	3.7	43.62	36	1.944600538
15BrF2-3pl47	1.38	40.9	45	0.8249592
15BrF2-3pl48	3.22	41.62	41	1.858881563
15BrF2-3pl49	3.08	48.7	41	1.298652016
15BrF2-3pl5	2.96	39.14	42	1.93219106
15BrF2-3pl50	1.56	32.5	35	1.476923077
15BrF2-3pl51	1.42	31.36	46	1.443897074
15BrF2-3pl52	3.16	42.62	38	1.739643232
15BrF2-3pl53	1.48	43.04	45	0.798945565
15BrF2-3pl54	1.72	33.8	39	1.505549526
15BrF2-3pl57	1.9	40.46	36	1.160651519
15BrF2-3pl58	1.78	22.02	39	3.671008356
15BrF2-3pl59	1.72	45.7	36	0.823561521
15BrF2-3pl6	4.24	45.98	41	2.005524273
15BrF2-3pl60	1.96	51.04	39	0.752375665
15BrF2-3pl61	2.5	42.92	41	1.357127285
15BrF2-3pl62	3.02	47.24	44	1.353278447
15BrF2-3pl63	2.86	45.22	44	1.398636691
15BrF2-3pl64	1.96	30.9	38	2.052764424
15BrF2-3pl65	2.48	43.8	41	1.292716999
15BrF2-3pl66	2.9	51.16	35	1.107992769
15BrF2-3pl67	2.26	37.96	41	1.568397104
15BrF2-3pl68	4.02	47.18	38	1.805968537
15BrF2-3pl69	3.38	40.76	39	2.034456225
15BrF2-3pl7	3.5	42.46	45	1.941368885
15BrF2-3pl70	2.5	38.66	44	1.672693269
15BrF2-3pl71	1.5	34.48	33	1.261701864
15BrF2-3pl72	1.42	37.14	39	1.029448311
15BrF2-3pl73	6.42	46.22	39	3.005212218
15BrF2-3pl74	1.48	39.34	41	0.956297464
15BrF2-3pl75	4.6	46.66	45	2.112848526
15BrF2-3pl76	2.44	37.92	40	1.696887963
15BrF2-3pl78	2.14	35.76	33	1.673473167
15BrF2-3pl79	3.08	47.86	39	1.344637838
15BrF2-3pl8	4.38	46	41	2.069943289
15BrF2-3pl80	4.14	34.26	46	3.527163762
15BrF2-3pl82	1.72	27.5	39	2.274380165
15BrF2-3pl83	2.92	35.78	43	2.280878644
15BrF2-3pl84	1.9	30.52	43	2.039785698
15BrF2-3pl85	3.82	37.58	40	2.704891265
15BrF2-3pl86	2.74	39.72	51	1.736729108
15BrF2-3pl87	4.2	47.54	35	1.85836465
15BrF2-3pl88	1.24	45.08	38	0.610174242
15BrF2-3pl89	1.74	54.7	35	0.581533309
15BrF2-3pl9	5.28	44.46	45	2.671129882
15BrF2-3pl90	1.6	34.32	36	1.358392967
15BrF2-3pl92	5.3	41.78	35	3.036260281
15BrF2-3pl93	1.48	35.38	35	1.182350007
15BrF2-3pl94	1.68	30.16	41	1.846913719
15BrF2-3pl95	1.88	34.56	41	1.57402049
15BrF2-3pl96	1.6	32.54	44	1.511071051
15BrF2-3pl97	2.2	28.8	40	2.652391975
15BrF2-3pl98	1.84	39.7	37	1.167446021
15BrF2-3pl99	3.54	37.78	43	2.480158035
