# Supplementary material for: Identification and validation of genomic regions for pod shatter resistance in Brassica rapa using QTL-seq and traditional QTL mapping
Source: BMC Plant Biol. 2025 Feb 10;25:175. doi: 10.1186/s12870-025-06155-z (PMC11808946; doi:10.1186/s12870-025-06155-z)
Supplement: Supplementary file 8 — Supplementary Material 8 [file 12870_2025_6155_MOESM8_ESM.xlsx]

## Sheet: Candidate SNP index
Table S7a Candidate SNP Index associated with pod shatter resistance identified using QTL-Seq analysis.
CHROM	POS	REF	ALT	Genotype_ATC91215	Depth_ATC91215	Ref_depth_Bulked Resistant Pool	Alt_depth_Bulked Resistant Pool	Depth_Bulked Resistant Pool	SNPindex_Bulked Resistant Pool	Ref_depth_Bulked Sensitive Pool	Alt_depth_Bulked Sensitive Pool	Depth_Bulked Sensitive Pool	SNPindex_Bulked Sensitive Pool
A01	8222864	A	G	A	73	4	40	44	0.91	42	1	43	0.02
A01	11803108	C	T	T	16	22	0	22	1	0	8	8	0
A01	13307028	T	G	G	18	38	6	44	0.86	6	40	46	0.13
A01	25697265	C	A	C	47	0	7	7	1	36	0	36	0
A02	5695784	A	G	A	28	0	18	18	1	17	0	17	0
A02	10909923	T	C	T	82	1	41	42	0.98	47	4	51	0.08
A02	11817332	T	G	T	75	2	63	65	0.97	48	4	52	0.08
A02	16905144	C	A	A	20	27	3	30	0.9	0	8	8	0
A02	17140950	C	A	C	21	14	0	14	0	0	18	18	1
A02	19694199	G	A	A	15	2	12	14	0.14	14	1	15	0.93
A02	21144447	G	C	C	18	50	5	55	0.91	1	12	13	0.08
A02	22095982	C	T	T	88	54	9	63	0.86	6	50	56	0.11
A02	25401070	C	A	A	74	54	0	54	1	0	30	30	0
A02	26532336	A	G	A	45	1	6	7	0.86	22	2	24	0.08
A02	26701427	A	G	A	54	7	49	56	0.88	40	5	45	0.11
A02	26701437	A	G	A	54	7	50	57	0.88	38	6	44	0.14
A03	2846547	C	A	C	70	0	81	81	1	53	8	61	0.13
A03	3611674	T	A	A	72	63	6	69	0.91	5	51	56	0.09
A03	8072047	T	C	C	67	31	4	35	0.89	8	51	59	0.14
A03	31285764	G	C	C	20	28	0	28	1	1	8	9	0.11
A03	31709004	A	G	A	76	42	7	49	0.14	1	44	45	0.98
A04	7438600	A	T	T	62	63	0	63	1	0	51	51	0
A04	7634141	G	A	A	16	33	5	38	0.87	0	13	13	0
A04	7634144	C	T	T	16	31	5	36	0.86	0	12	12	0
A04	7721026	A	G	G	30	0	14	14	0	46	5	51	0.9
A04	7721046	G	A	A	33	0	14	14	0	48	4	52	0.92
A04	7721065	T	A	A	33	1	17	18	0.06	48	4	52	0.92
A05	23388887	A	G	A	81	55	9	64	0.14	0	38	38	1
A06	879389	A	C	A	21	22	0	22	0	0	24	24	1
A06	1837232	C	T	T	34	17	0	17	1	0	13	13	0
A06	7255484	A	C	C	25	0	22	22	0	21	0	21	1
A06	7405577	G	A	A	32	0	23	23	0	50	5	55	0.91
A06	7405595	G	T	T	29	0	21	21	0	47	5	52	0.9
A06	8186453	G	A	G	46	44	8	52	0.15	5	29	34	0.85
A06	8363709	C	T	C	69	40	4	44	0.09	5	65	70	0.93
A06	8363712	T	C	T	69	41	4	45	0.09	5	66	71	0.93
A06	8363714	A	T	A	69	41	4	45	0.09	5	67	72	0.93
A06	8363718	G	A	G	69	41	5	46	0.11	5	65	70	0.93
A06	9325832	G	A	A	17	0	7	7	0	24	4	28	0.86
A06	9653911	G	A	A	82	2	47	49	0.04	51	6	57	0.89
A06	9831876	C	T	C	54	37	0	37	0	7	43	50	0.86
A06	9831882	T	G	T	54	37	0	37	0	7	43	50	0.86
A06	10857219	T	G	G	27	0	7	7	0	29	0	29	1
A06	11268128	G	A	A	77	5	28	33	0.15	32	5	37	0.86
A06	11550844	C	T	C	71	30	5	35	0.14	6	44	50	0.88
A06	11677025	G	C	G	62	36	5	41	0.12	5	33	38	0.87
A06	11677033	T	G	T	62	36	6	42	0.14	5	36	41	0.88
A06	11724583	G	T	G	66	43	2	45	0.04	3	51	54	0.94
A06	11724615	A	G	A	66	37	6	43	0.14	6	46	52	0.88
A06	11775859	T	C	T	62	41	4	45	0.09	6	36	42	0.86
A06	11837577	A	C	A	57	35	3	38	0.08	6	35	41	0.85
A06	11837630	G	A	G	57	34	5	39	0.13	4	34	38	0.89
A06	11837641	G	C	G	57	37	5	42	0.12	4	31	35	0.89
A06	11837646	C	T	C	73	38	5	43	0.12	3	29	32	0.91
A06	11882199	C	T	T	35	0	22	22	0	27	0	27	1
A06	11882215	T	A	T	33	17	0	17	0	0	22	22	1
A06	11882218	T	A	A	27	0	17	17	0	19	0	19	1
A06	11882250	C	A	A	18	0	10	10	0	10	0	10	1
A06	11882261	C	T	C	21	10	0	10	0	0	7	7	1
A06	11882266	C	T	T	11	0	10	10	0	7	0	7	1
A06	11896003	T	G	G	77	3	52	55	0.05	63	8	71	0.89
A06	11896083	T	G	G	78	0	46	46	0	67	6	73	0.92
A06	12056712	A	G	A	71	45	6	51	0.12	7	62	69	0.9
A06	12058219	C	T	C	134	85	15	100	0.15	12	116	128	0.91
A06	12058220	G	T	G	134	84	15	99	0.15	12	114	126	0.9
A06	12290157	A	T	T	53	5	41	46	0.11	32	5	37	0.86
A06	12310192	G	A	G	48	26	3	29	0.1	2	18	20	0.9
A06	12310199	C	T	T	38	2	26	28	0.07	18	2	20	0.9
A06	12512992	C	T	C	92	54	5	59	0.08	9	53	62	0.85
A06	12512995	G	A	A	94	5	53	58	0.09	52	8	60	0.87
A06	12513023	A	T	A	93	51	8	59	0.14	3	58	61	0.95
A06	12513026	G	A	A	90	9	51	60	0.15	57	3	60	0.95
A06	12704725	G	A	G	61	42	7	49	0.14	5	46	51	0.9
A06	12725523	A	T	A	76	61	8	69	0.12	6	57	63	0.9
A06	13369261	A	T	A	87	41	5	46	0.11	8	49	57	0.86
A06	13607907	A	G	G	68	4	48	52	0.08	58	8	66	0.88
A06	13607928	C	A	A	64	4	46	50	0.08	56	8	64	0.88
A06	13607984	T	C	C	80	8	44	52	0.15	56	5	61	0.92
A06	13663279	T	G	G	61	3	42	45	0.07	61	8	69	0.88
A06	13663328	G	T	T	48	3	31	34	0.09	57	3	60	0.95
A06	13743056	T	C	T	53	39	4	43	0.09	7	91	98	0.93
A06	13743059	A	G	A	53	38	4	42	0.1	7	92	99	0.93
A06	14032660	C	T	C	75	62	2	64	0.03	4	69	73	0.95
A06	14059132	C	G	C	99	47	2	49	0.04	5	50	55	0.91
A06	14148257	C	A	C	69	66	10	76	0.13	4	56	60	0.93
A06	14323699	G	A	G	129	50	7	57	0.12	0	20	20	1
A06	14323748	A	G	A	196	62	6	68	0.09	3	29	32	0.91
A06	14323765	A	T	A	196	66	6	72	0.08	3	33	36	0.92
A06	14332619	T	C	T	52	48	8	56	0.14	6	52	58	0.9
A06	14594666	A	G	A	76	32	0	32	0	6	39	45	0.87
A06	14595659	T	C	T	72	37	6	43	0.14	7	49	56	0.88
A06	14595665	G	A	A	60	6	35	41	0.15	47	7	54	0.87
A06	14786502	A	C	C	63	7	41	48	0.15	23	4	27	0.85
A06	14911848	C	T	C	77	45	2	47	0.04	1	6	7	0.86
A06	15023800	C	T	T	36	3	17	20	0.15	28	0	28	1
A06	15145916	C	G	G	72	0	36	36	0	49	4	53	0.92
A06	15145922	C	T	T	71	0	36	36	0	46	4	50	0.92
A06	15145953	G	A	A	73	1	33	34	0.03	45	1	46	0.98
A06	15145983	C	T	T	67	6	40	46	0.13	44	1	45	0.98
A06	15760591	A	T	T	75	7	41	48	0.15	49	6	55	0.89
A06	15797366	C	T	C	69	52	4	56	0.07	11	63	74	0.85
A06	15797376	T	A	T	69	52	4	56	0.07	9	66	75	0.88
A06	15797403	T	C	T	69	44	1	45	0.02	8	64	72	0.89
A06	15797414	A	G	A	69	45	6	51	0.12	8	58	66	0.88
A06	15797423	C	T	C	69	45	7	52	0.13	7	57	64	0.89
A06	15852932	C	T	T	65	8	47	55	0.15	52	8	60	0.87
A06	16033008	T	G	G	71	5	29	34	0.15	39	7	46	0.85
A06	16069206	C	T	T	69	2	40	42	0.05	42	0	42	1
A06	16086615	G	A	A	94	7	46	53	0.13	54	7	61	0.89
A06	16266155	T	A	T	75	37	3	40	0.07	4	24	28	0.86
A06	16279977	A	C	A	79	48	5	53	0.09	6	38	44	0.86
A06	16287366	T	A	T	81	46	6	52	0.12	3	53	56	0.95
A06	16287442	T	A	A	83	8	51	59	0.14	53	9	62	0.85
A06	16296401	C	A	A	79	0	47	47	0	48	6	54	0.89
A06	16296461	G	A	A	75	4	37	41	0.1	75	0	75	1
A06	16322011	C	T	C	54	44	1	45	0.02	5	35	40	0.88
A06	16322018	A	T	A	54	44	1	45	0.02	6	33	39	0.85
A06	16322050	T	C	T	54	45	1	46	0.02	3	25	28	0.89
A06	16322054	C	T	C	54	47	1	48	0.02	3	22	25	0.88
A06	16322060	G	A	G	54	44	1	45	0.02	3	20	23	0.87
A06	16617610	C	T	T	64	4	56	60	0.07	40	5	45	0.89
A06	16617631	A	T	T	64	4	49	53	0.08	38	5	43	0.88
A06	16638354	C	T	T	77	4	44	48	0.08	25	0	25	1
A06	16649190	C	G	C	47	48	5	53	0.09	13	90	103	0.87
A06	17027895	C	T	T	48	6	45	51	0.12	55	6	61	0.9
A06	17027897	A	G	G	48	5	46	51	0.1	55	6	61	0.9
A06	18306593	C	G	G	125	0	65	65	0	96	17	113	0.85
A06	18528123	C	T	C	57	37	4	41	0.1	8	44	52	0.85
A06	18528151	A	G	A	57	44	6	50	0.12	4	42	46	0.91
A06	18528157	G	A	G	57	41	6	47	0.13	5	40	45	0.89
A06	18775653	C	T	C	70	33	3	36	0.08	7	46	53	0.87
A06	18775655	C	T	C	70	33	4	37	0.11	6	45	51	0.88
A06	18775659	C	T	C	70	33	5	38	0.13	7	45	52	0.87
A06	18800984	A	G	A	75	38	0	38	0	9	70	79	0.89
A06	19337126	C	G	G	60	8	62	70	0.11	56	5	61	0.92
A06	19482290	G	A	G	72	47	4	51	0.08	3	21	24	0.88
A06	19482298	T	C	T	72	50	7	57	0.12	3	23	26	0.88
A06	19482303	A	C	A	72	49	7	56	0.12	3	25	28	0.89
A06	19493610	A	T	A	40	38	5	43	0.12	5	29	34	0.85
A06	19493640	C	T	C	40	34	5	39	0.13	4	22	26	0.85
A06	19690578	T	G	T	87	51	8	59	0.14	3	22	25	0.88
A06	19690588	C	T	C	87	51	8	59	0.14	3	24	27	0.89
A06	19880893	A	G	A	66	39	5	44	0.11	5	33	38	0.87
A06	19891003	C	G	C	92	51	8	59	0.14	4	24	28	0.86
A06	20059784	A	T	A	43	56	10	66	0.15	6	70	76	0.92
A06	20064462	C	T	C	62	37	6	43	0.14	3	20	23	0.87
A06	20064477	T	A	T	62	36	6	42	0.14	3	22	25	0.88
A06	20081692	A	G	A	35	89	14	103	0.14	7	54	61	0.89
A06	20085297	A	C	A	39	53	6	59	0.1	2	14	16	0.88
A06	20188070	C	T	T	79	9	53	62	0.15	64	8	72	0.89
A06	20188075	T	A	A	77	9	53	62	0.15	63	9	72	0.88
A06	20224730	A	C	C	88	7	47	54	0.13	54	7	61	0.89
A06	20243099	G	C	C	117	12	74	86	0.14	56	6	62	0.9
A06	20243116	T	C	C	133	10	81	91	0.11	58	7	65	0.89
A06	20243842	C	A	A	146	16	99	115	0.14	68	11	79	0.86
A06	20243878	A	G	G	165	18	107	125	0.14	74	11	85	0.87
A06	20335850	G	A	G	70	54	9	63	0.14	5	55	60	0.92
A06	20362837	C	G	G	73	10	55	65	0.15	52	5	57	0.91
A06	20400120	A	C	C	87	10	63	73	0.14	92	9	101	0.91
A06	20422160	A	C	A	56	38	1	39	0.03	4	28	32	0.88
A06	20422190	A	T	T	61	5	33	38	0.13	41	5	46	0.89
A06	20454988	T	C	T	122	96	16	112	0.14	7	60	67	0.9
A06	20455532	G	T	G	122	77	12	89	0.13	8	51	59	0.86
A06	20456326	A	G	A	122	119	17	136	0.12	9	59	68	0.87
A06	20456518	C	G	C	122	110	20	130	0.15	9	52	61	0.85
A06	20457661	G	C	G	146	101	14	115	0.12	9	56	65	0.86
A06	20457677	A	G	A	146	100	14	114	0.12	9	53	62	0.85
A06	20460509	T	A	A	136	16	99	115	0.14	61	11	72	0.85
A06	20508870	A	G	A	111	43	5	48	0.1	5	29	34	0.85
A06	20554331	G	C	G	38	48	8	56	0.14	5	29	34	0.85
A06	20554955	C	T	C	38	65	10	75	0.13	6	60	66	0.91
A06	20555001	A	C	A	38	67	7	74	0.09	6	44	50	0.88
A06	20555004	A	G	A	38	62	5	67	0.07	6	44	50	0.88
A06	20555833	C	T	C	38	46	5	51	0.1	3	58	61	0.95
A06	20555850	C	A	C	38	43	5	48	0.1	3	60	63	0.95
A06	20558726	G	A	G	39	31	5	36	0.14	4	36	40	0.9
A06	20558745	A	C	A	39	26	3	29	0.1	4	31	35	0.89
A06	20561121	A	G	A	54	44	8	52	0.15	4	70	74	0.95
A06	20561128	T	C	T	54	44	8	52	0.15	4	67	71	0.94
A06	20564603	A	G	G	71	11	61	72	0.15	51	3	54	0.94
A06	20577440	A	G	A	68	40	7	47	0.15	5	34	39	0.87
A06	20589449	T	C	T	47	52	7	59	0.12	2	20	22	0.91
A06	20594824	A	T	A	52	63	9	72	0.12	5	37	42	0.88
A06	20594858	T	A	T	52	55	9	64	0.14	4	33	37	0.89
A06	20594859	T	G	T	52	56	9	65	0.14	4	32	36	0.89
A06	20594895	G	A	G	52	53	5	58	0.09	4	30	34	0.88
A06	20595006	G	T	G	52	54	1	55	0.02	3	17	20	0.85
A06	20602964	A	C	A	57	53	9	62	0.15	3	26	29	0.9
A06	20603002	T	G	T	57	44	8	52	0.15	3	22	25	0.88
A06	20605027	C	T	C	66	53	9	62	0.15	2	24	26	0.92
A06	20624735	T	C	T	59	44	5	49	0.1	6	35	41	0.85
A06	20634029	T	C	T	57	63	11	74	0.15	10	65	75	0.87
A06	20634032	T	C	T	57	62	11	73	0.15	9	64	73	0.88
A06	20640691	T	C	T	67	57	3	60	0.05	4	32	36	0.89
A06	20640710	A	G	A	67	57	5	62	0.08	4	41	45	0.91
A06	20640727	A	T	A	67	55	7	62	0.11	4	49	53	0.92
A06	20641829	G	A	G	77	51	7	58	0.12	7	43	50	0.86
A06	20641835	G	A	G	77	51	7	58	0.12	7	45	52	0.87
A06	20667036	T	C	T	64	61	11	72	0.15	9	65	74	0.88
A06	20670942	C	T	C	56	50	8	58	0.14	5	36	41	0.88
A06	20676157	A	G	A	75	51	9	60	0.15	7	63	70	0.9
A06	20681488	C	T	C	67	55	10	65	0.15	5	63	68	0.93
A06	20973619	G	C	G	66	53	5	58	0.09	5	52	57	0.91
A06	20988817	G	C	C	81	10	55	65	0.15	73	0	73	1
A06	21018552	T	A	T	77	47	2	49	0.04	2	38	40	0.95
A06	21021389	C	A	C	78	52	5	57	0.09	9	59	68	0.87
A06	21023525	C	T	T	97	6	39	45	0.13	58	6	64	0.91
A06	21023528	G	A	A	97	6	38	44	0.14	61	6	67	0.91
A06	21025124	C	G	G	65	3	48	51	0.06	16	2	18	0.89
A06	21025156	T	C	T	51	50	5	55	0.09	2	16	18	0.89
A06	21025157	T	G	T	51	50	5	55	0.09	2	16	18	0.89
A06	21109999	C	T	C	64	62	9	71	0.13	6	78	84	0.93
A06	21114484	G	C	G	76	54	5	59	0.08	2	51	53	0.96
A06	21114495	C	A	C	76	56	5	61	0.08	3	53	56	0.95
A06	21159186	A	C	A	72	44	5	49	0.1	3	20	23	0.87
A06	21159190	G	T	G	72	45	5	50	0.1	3	19	22	0.86
A06	21159349	C	T	C	67	49	3	52	0.06	1	21	22	0.95
A06	21159354	A	G	A	67	50	3	53	0.06	1	21	22	0.95
A06	21159360	C	T	C	67	52	3	55	0.05	2	24	26	0.92
A06	21190518	T	A	T	98	22	3	25	0.12	5	40	45	0.89
A06	21190599	A	C	A	126	7	0	7	0	9	64	73	0.88
A06	21201645	C	T	C	51	27	4	31	0.13	2	18	20	0.9
A06	21201653	T	C	C	40	5	30	35	0.14	21	2	23	0.91
A06	21210302	G	A	A	74	10	55	65	0.15	55	6	61	0.9
A06	21222453	C	A	C	76	56	6	62	0.1	6	35	41	0.85
A06	21222454	A	C	A	76	56	6	62	0.1	6	35	41	0.85
A06	21222511	C	T	T	76	1	44	45	0.02	11	2	13	0.85
A06	21231666	A	G	G	87	11	60	71	0.15	74	8	82	0.9
A06	21256026	G	T	T	79	9	51	60	0.15	47	7	54	0.87
A06	21276147	A	G	G	80	8	51	59	0.14	76	0	76	1
A06	21276148	A	G	G	80	8	51	59	0.14	78	0	78	1
A06	21307551	G	A	G	62	66	10	76	0.13	4	74	78	0.95
A06	21331534	G	A	A	70	8	52	60	0.13	59	9	68	0.87
A06	21332385	T	A	A	72	9	60	69	0.13	52	9	61	0.85
A06	21397087	G	A	G	58	50	9	59	0.15	5	54	59	0.92
A06	21397737	T	G	T	65	56	10	66	0.15	9	65	74	0.88
A06	21402861	C	A	C	89	47	7	54	0.13	3	24	27	0.89
A06	21402939	C	T	C	92	45	8	53	0.15	4	36	40	0.9
A06	21417518	C	T	C	63	46	7	53	0.13	3	24	27	0.89
A06	21430947	T	C	T	75	53	5	58	0.09	6	36	42	0.86
A06	21430954	T	C	T	75	54	7	61	0.11	6	38	44	0.86
A06	21430978	G	A	G	75	50	6	56	0.11	7	39	46	0.85
A06	21452736	G	A	A	73	11	61	72	0.15	77	5	82	0.94
A06	21467550	C	T	T	69	11	60	71	0.15	56	6	62	0.9
A06	21494253	C	T	T	97	4	25	29	0.14	16	0	16	1
A06	21508811	G	T	G	48	55	9	64	0.14	1	78	79	0.99
A06	21510145	C	T	C	63	43	7	50	0.14	4	29	33	0.88
A06	21518819	A	G	A	51	41	6	47	0.13	7	43	50	0.86
A06	21527279	G	A	G	65	62	3	65	0.05	2	11	13	0.85
A06	21527323	T	A	T	67	63	9	72	0.12	2	19	21	0.9
A06	21527373	T	G	T	67	49	8	57	0.14	1	24	25	0.96
A06	21527418	T	A	T	67	58	10	68	0.15	3	29	32	0.91
A06	21629242	A	G	A	69	64	11	75	0.15	8	45	53	0.85
A06	21629251	A	G	A	69	62	10	72	0.14	7	44	51	0.86
A06	21629267	T	C	T	69	59	10	69	0.14	8	45	53	0.85
A06	21674876	T	A	T	58	40	7	47	0.15	5	28	33	0.85
A06	21698279	C	T	C	68	37	6	43	0.14	4	37	41	0.9
A06	21699399	T	G	G	56	10	59	69	0.14	55	5	60	0.92
A06	21720951	G	T	T	77	9	53	62	0.15	64	10	74	0.86
A06	21723572	A	T	T	73	9	51	60	0.15	52	9	61	0.85
A06	21799553	A	T	A	70	55	6	61	0.1	9	53	62	0.85
A06	21800065	G	T	G	70	45	8	53	0.15	5	34	39	0.87
A06	21837704	C	T	C	81	71	8	79	0.1	9	62	71	0.87
A06	21915355	G	A	A	64	7	47	54	0.13	47	0	47	1
A06	21949988	T	C	C	79	9	52	61	0.15	47	0	47	1
A06	21959776	A	G	G	69	2	48	50	0.04	31	4	35	0.89
A06	21959781	A	G	G	69	3	53	56	0.05	34	5	39	0.87
A06	21961881	G	C	C	36	4	32	36	0.11	25	0	25	1
A06	21961895	C	A	A	32	4	34	38	0.11	27	0	27	1
A06	21963867	T	C	C	70	11	60	71	0.15	53	5	58	0.91
A06	21964533	T	C	C	69	9	50	59	0.15	58	8	66	0.88
A06	21964586	G	C	C	81	6	59	65	0.09	59	8	67	0.88
A06	22029135	G	A	A	85	9	50	59	0.15	65	6	71	0.92
A06	22029335	C	T	C	67	63	11	74	0.15	4	44	48	0.92
A06	22029354	A	C	A	67	66	10	76	0.13	5	51	56	0.91
A06	22029405	G	A	G	82	62	11	73	0.15	5	59	64	0.92
A06	22058909	T	A	A	200	13	122	135	0.1	61	8	69	0.88
A06	22058911	G	C	C	199	13	120	133	0.1	62	8	70	0.89
A06	22058930	G	T	G	197	115	12	127	0.09	9	63	72	0.88
A06	22059019	T	G	G	195	18	102	120	0.15	64	7	71	0.9
A06	22059229	A	G	A	172	107	14	121	0.12	6	55	61	0.9
A06	22059248	T	C	C	198	16	103	119	0.13	57	9	66	0.86
A06	22059572	A	C	A	202	142	20	162	0.12	12	75	87	0.86
A06	22059834	T	A	T	226	138	15	153	0.1	9	58	67	0.87
A06	22060056	C	T	C	202	157	24	181	0.13	12	66	78	0.85
A06	22060646	T	C	C	196	19	143	162	0.12	61	10	71	0.86
A06	22070604	G	A	A	147	17	100	117	0.15	56	10	66	0.85
A06	22071283	C	T	T	199	23	148	171	0.13	55	8	63	0.87
A06	22071587	C	T	T	220	20	158	178	0.11	81	10	91	0.89
A06	22071638	G	A	G	227	142	20	162	0.12	12	84	96	0.88
A06	22071719	T	C	T	220	123	22	145	0.15	8	69	77	0.9
A06	22071779	T	G	T	220	124	22	146	0.15	4	71	75	0.95
A06	22072004	T	A	A	219	18	121	139	0.13	62	9	71	0.87
A06	22072167	A	G	G	199	22	145	167	0.13	48	8	56	0.86
A06	22072815	A	T	T	207	23	128	151	0.15	68	12	80	0.85
A06	22126580	G	T	T	85	7	44	51	0.14	63	4	67	0.94
A06	22126666	G	C	G	80	47	8	55	0.15	4	25	29	0.86
A06	22127872	T	C	T	67	52	0	52	0	3	17	20	0.85
A06	22127903	C	T	C	67	48	0	48	0	3	27	30	0.9
A06	22127950	T	C	T	67	35	4	39	0.1	2	35	37	0.95
A06	22141359	A	C	C	212	21	138	159	0.13	73	12	85	0.86
A06	22141374	A	T	T	217	21	139	160	0.13	80	9	89	0.9
A06	22141395	T	C	C	224	23	144	167	0.14	78	10	88	0.89
A06	22141479	A	G	A	224	143	23	166	0.14	11	67	78	0.86
A06	22142341	T	A	A	170	15	91	106	0.14	54	3	57	0.95
A06	22142396	A	G	G	173	13	92	105	0.12	49	5	54	0.91
A06	22142416	A	G	G	151	13	79	92	0.14	50	5	55	0.91
A06	22164100	C	A	C	79	62	11	73	0.15	7	58	65	0.89
A06	22164103	C	T	C	79	59	10	69	0.14	7	59	66	0.89
A06	22164117	T	C	T	79	57	9	66	0.14	8	54	62	0.87
A06	22164247	G	A	G	79	55	8	63	0.13	8	48	56	0.86
A06	22164353	T	G	T	79	58	9	67	0.13	4	25	29	0.86
A06	22164489	G	A	G	79	50	9	59	0.15	2	15	17	0.88
A06	22164493	T	C	T	79	52	8	60	0.13	2	15	17	0.88
A06	22164506	G	A	G	79	54	9	63	0.14	2	13	15	0.87
A06	22164514	A	G	A	79	53	9	62	0.15	2	13	15	0.87
A06	22193151	A	G	G	76	8	45	53	0.15	73	4	77	0.95
A06	22205331	T	G	G	79	8	51	59	0.14	45	5	50	0.9
A06	22210473	T	C	T	74	50	9	59	0.15	2	84	86	0.98
A06	22210479	A	C	A	74	51	9	60	0.15	3	84	87	0.97
A06	22210482	A	G	A	74	50	8	58	0.14	3	81	84	0.96
A06	22210485	T	C	T	74	50	8	58	0.14	3	82	85	0.96
A06	22216157	G	A	G	49	25	3	28	0.11	2	18	20	0.9
A06	22238107	T	C	C	90	8	55	63	0.13	62	6	68	0.91
A06	22238134	T	C	C	93	9	51	60	0.15	57	7	64	0.89
A06	22239039	T	C	C	61	9	50	59	0.15	57	7	64	0.89
A06	22258603	G	T	T	71	10	65	75	0.13	56	9	65	0.86
A06	22258895	G	A	A	78	10	63	73	0.14	57	6	63	0.9
A06	22258896	A	T	T	80	10	63	73	0.14	58	6	64	0.91
A06	22270265	T	A	A	66	1	59	60	0.02	22	1	23	0.96
A06	22285750	T	A	T	59	57	10	67	0.15	8	55	63	0.87
A06	22285752	T	A	T	59	56	10	66	0.15	8	55	63	0.87
A06	22285766	T	A	T	59	52	9	61	0.15	7	52	59	0.88
A06	22285786	T	A	T	59	55	9	64	0.14	5	50	55	0.91
A06	22289847	A	C	A	61	53	9	62	0.15	6	57	63	0.9
A06	22289861	T	C	T	61	57	8	65	0.12	6	56	62	0.9
A06	22289893	G	T	G	61	57	2	59	0.03	4	57	61	0.93
A06	22289895	T	G	T	61	58	2	60	0.03	4	58	62	0.94
A06	22289975	T	A	T	61	60	3	63	0.05	8	64	72	0.89
A06	22295857	G	A	G	46	54	3	57	0.05	5	66	71	0.93
A06	22295887	G	C	G	46	51	2	53	0.04	7	66	73	0.9
A06	22297062	C	A	C	76	53	9	62	0.15	1	48	49	0.98
A06	22310155	C	G	C	42	55	10	65	0.15	2	71	73	0.97
A06	22313024	G	A	G	42	69	8	77	0.1	7	41	48	0.85
A06	22335591	A	T	A	55	55	9	64	0.14	6	44	50	0.88
A06	22335594	T	C	T	55	56	9	65	0.14	6	44	50	0.88
A06	22358603	C	T	C	62	51	8	59	0.14	8	54	62	0.87
A06	22358786	C	A	A	66	6	46	52	0.12	59	6	65	0.91
A06	22358809	A	G	A	62	43	6	49	0.12	5	56	61	0.92
A06	22358897	A	T	A	82	54	8	62	0.13	7	69	76	0.91
A06	22358903	G	A	A	77	8	58	66	0.12	68	7	75	0.91
A06	22360412	G	A	G	65	67	9	76	0.12	3	58	61	0.95
A06	22361385	C	T	T	73	8	59	67	0.12	46	0	46	1
A06	22361714	G	A	G	78	58	9	67	0.13	3	57	60	0.95
A06	22415776	T	C	C	91	13	75	88	0.15	72	10	82	0.88
A06	22415778	G	A	A	92	13	72	85	0.15	71	10	81	0.88
A06	22423855	A	G	G	71	9	55	64	0.14	69	8	77	0.9
A06	22423856	C	T	T	71	9	56	65	0.14	70	8	78	0.9
A06	22423907	C	T	T	77	10	55	65	0.15	73	10	83	0.88
A06	22445874	A	C	C	78	13	71	84	0.15	77	8	85	0.91
A06	22445910	A	G	G	85	12	73	85	0.14	76	7	83	0.92
A06	22467335	G	T	G	77	55	9	64	0.14	7	50	57	0.88
A06	22469737	G	A	A	66	8	57	65	0.12	67	7	74	0.91
A06	22563697	T	A	A	90	7	46	53	0.13	73	0	73	1
A06	22581471	A	C	A	60	60	11	71	0.15	7	50	57	0.88
A06	22582633	C	T	C	60	57	10	67	0.15	8	46	54	0.85
A06	22584959	T	A	T	62	64	6	70	0.09	2	71	73	0.97
A06	22584973	T	C	T	62	66	6	72	0.08	3	75	78	0.96
A06	22585446	A	C	A	64	69	11	80	0.14	3	55	58	0.95
A06	22586949	T	C	T	62	64	11	75	0.15	9	68	77	0.88
A06	22586956	T	C	T	62	64	11	75	0.15	9	69	78	0.88
A06	22600227	A	G	G	78	9	57	66	0.14	51	7	58	0.88
A06	22622617	A	T	T	38	6	46	52	0.12	43	5	48	0.9
A06	22657343	C	A	A	71	8	47	55	0.15	56	0	56	1
A06	22665993	T	C	C	68	7	48	55	0.13	72	0	72	1
A06	22677810	A	G	A	84	49	8	57	0.14	4	42	46	0.91
A06	22696728	C	T	C	71	13	2	15	0.13	0	18	18	1
A06	22697526	G	A	G	68	38	5	43	0.12	7	65	72	0.9
A06	22732871	T	A	A	63	9	51	60	0.15	57	6	63	0.9
A06	22753255	C	T	T	68	8	50	58	0.14	14	2	16	0.88
A06	22886835	T	C	C	77	5	34	39	0.13	48	0	48	1
A06	22895835	T	G	G	67	5	46	51	0.1	39	7	46	0.85
A06	22896046	A	T	T	71	6	45	51	0.12	38	5	43	0.88
A06	22896268	G	A	G	103	29	1	30	0.03	4	28	32	0.88
A06	22896269	G	A	A	68	1	28	29	0.03	28	4	32	0.88
A06	22903211	C	T	T	99	7	52	59	0.12	53	3	56	0.95
A06	22903343	T	C	C	100	6	54	60	0.1	28	5	33	0.85
A06	22929862	C	G	G	60	0	37	37	0	72	3	75	0.96
A06	22929909	G	A	A	43	6	36	42	0.14	76	3	79	0.96
A06	22931762	G	C	G	61	58	8	66	0.12	5	54	59	0.92
A06	22931775	G	C	G	61	61	9	70	0.13	5	56	61	0.92
A06	22931776	G	T	G	61	61	9	70	0.13	5	56	61	0.92
A06	22931806	A	G	A	61	61	11	72	0.15	6	62	68	0.91
A06	22931812	A	G	A	61	62	11	73	0.15	7	63	70	0.9
A06	22941886	G	A	A	78	10	55	65	0.15	68	0	68	1
A06	22977964	G	C	C	55	8	47	55	0.15	53	5	58	0.91
A06	23035338	A	T	T	85	10	60	70	0.14	71	11	82	0.87
A06	23064011	T	A	A	18	0	8	8	0	8	0	8	1
A06	23070212	T	C	C	57	6	43	49	0.12	47	4	51	0.92
A06	23088958	T	A	T	66	55	5	60	0.08	5	31	36	0.86
A06	23088960	C	G	C	66	55	5	60	0.08	5	30	35	0.86
A06	23088977	C	G	C	66	58	7	65	0.11	5	32	37	0.86
A06	23096441	T	A	T	53	44	7	51	0.14	6	44	50	0.88
A06	23096456	T	G	T	53	42	6	48	0.12	4	44	48	0.92
A06	23096461	T	A	T	53	40	6	46	0.13	4	47	51	0.92
A06	23110180	A	G	A	65	51	9	60	0.15	6	64	70	0.91
A06	23124824	T	G	G	90	13	74	87	0.15	74	4	78	0.95
A06	23124830	G	A	A	90	13	73	86	0.15	72	4	76	0.95
A06	23130823	T	A	A	66	8	53	61	0.13	21	2	23	0.91
A06	23134386	G	T	T	87	11	66	77	0.14	54	2	56	0.96
A06	23134430	C	T	C	87	63	5	68	0.07	4	54	58	0.93
A06	23139083	G	C	G	72	56	9	65	0.14	4	85	89	0.96
A06	23166924	C	T	T	56	7	40	47	0.15	56	0	56	1
A06	23174878	A	G	G	68	7	44	51	0.14	71	0	71	1
A06	23174888	C	T	T	64	8	46	54	0.15	70	0	70	1
A06	23184132	C	T	T	63	9	53	62	0.15	68	8	76	0.89
A06	23207025	A	T	A	65	56	10	66	0.15	4	31	35	0.89
A06	23207603	T	A	T	70	51	7	58	0.12	6	34	40	0.85
A06	23207999	C	G	C	68	40	5	45	0.11	0	40	40	1
A06	23208009	G	A	G	68	45	6	51	0.12	1	43	44	0.98
A06	23217033	A	T	T	79	12	66	78	0.15	38	6	44	0.86
A06	23217088	T	C	T	75	56	6	62	0.1	8	48	56	0.86
A06	23217140	C	T	C	75	63	11	74	0.15	7	47	54	0.87
A06	23217143	A	T	A	75	62	11	73	0.15	7	48	55	0.87
A06	23220021	C	T	C	62	44	8	52	0.15	6	35	41	0.85
A06	23245211	T	C	C	83	6	55	61	0.1	18	3	21	0.86
A06	23279648	C	T	T	54	3	21	24	0.12	35	5	40	0.88
A06	23284616	G	A	G	57	35	5	40	0.12	3	76	79	0.96
A06	23290323	C	T	C	64	46	7	53	0.13	7	63	70	0.9
A06	23290347	C	T	T	69	3	42	45	0.07	57	5	62	0.92
A06	23295377	C	T	T	77	9	51	60	0.15	61	7	68	0.9
A06	23311970	C	T	C	56	61	8	69	0.12	5	52	57	0.91
A06	23320778	A	T	A	83	51	9	60	0.15	7	52	59	0.88
A06	23320780	A	C	A	83	53	9	62	0.15	7	52	59	0.88
A06	23364842	C	T	C	61	51	7	58	0.12	2	18	20	0.9
A06	23364846	A	G	A	61	51	7	58	0.12	2	19	21	0.9
A06	23366402	C	T	C	80	52	9	61	0.15	4	65	69	0.94
A06	23366431	G	A	G	80	53	8	61	0.13	4	66	70	0.94
A06	23372795	T	A	T	52	45	7	52	0.13	4	29	33	0.88
A06	23372828	G	A	G	52	43	7	50	0.14	4	25	29	0.86
A06	23400977	G	T	G	68	48	5	53	0.09	3	22	25	0.88
A06	23402503	G	A	G	74	49	8	57	0.14	4	29	33	0.88
A06	23445836	T	A	T	64	43	4	47	0.09	2	17	19	0.89
A06	23466390	C	A	C	60	62	9	71	0.13	6	46	52	0.88
A06	23467878	T	C	C	78	9	51	60	0.15	48	5	53	0.91
A06	23498043	C	T	C	74	56	10	66	0.15	2	52	54	0.96
A06	23500377	G	A	G	70	49	8	57	0.14	7	61	68	0.9
A06	23522812	A	T	T	74	8	53	61	0.13	36	5	41	0.88
A06	23533302	G	T	T	94	9	60	69	0.13	56	3	59	0.95
A06	23560126	A	T	T	86	9	66	75	0.12	47	4	51	0.92
A06	23560323	C	T	T	60	12	69	81	0.15	47	6	53	0.89
A06	23589839	T	C	C	80	8	56	64	0.12	81	4	85	0.95
A06	23606035	C	T	T	78	12	69	81	0.15	70	5	75	0.93
A06	23695879	A	G	A	89	50	9	59	0.15	4	44	48	0.92
A06	23695880	A	C	A	89	51	9	60	0.15	4	44	48	0.92
A06	23697866	A	G	A	64	50	7	57	0.12	6	39	45	0.87
A06	23699419	T	C	T	66	49	8	57	0.14	4	26	30	0.87
A06	23708846	C	T	C	42	17	3	20	0.15	1	12	13	0.92
A06	23736740	A	T	T	69	8	46	54	0.15	58	9	67	0.87
A06	23736758	A	T	T	68	7	52	59	0.12	57	7	64	0.89
A06	23765526	T	C	T	65	53	6	59	0.1	5	31	36	0.86
A06	23765876	T	C	T	77	51	8	59	0.14	4	39	43	0.91
A06	23765879	T	C	T	77	50	8	58	0.14	4	38	42	0.9
A06	23765888	T	C	T	77	50	9	59	0.15	4	38	42	0.9
A06	23765892	C	G	C	77	51	8	59	0.14	4	39	43	0.91
A06	23765893	G	T	G	77	51	8	59	0.14	4	39	43	0.91
A06	23765920	C	T	C	77	49	7	56	0.12	5	39	44	0.89
A06	23767906	A	T	A	58	35	5	40	0.12	0	14	14	1
A06	23767947	A	C	C	70	2	36	38	0.05	41	0	41	1
A06	23788422	C	T	C	40	14	0	14	0	0	12	12	1
A06	23857493	T	G	G	65	1	37	38	0.03	20	3	23	0.87
A06	23869622	G	A	A	48	1	42	43	0.02	41	0	41	1
A06	23877247	C	T	C	65	47	8	55	0.15	8	48	56	0.86
A06	23877256	C	T	C	65	49	7	56	0.12	7	46	53	0.87
A06	23877258	C	T	C	65	49	8	57	0.14	7	46	53	0.87
A06	23877268	C	T	C	72	52	8	60	0.13	7	47	54	0.87
A06	23877272	C	T	C	72	51	9	60	0.15	7	47	54	0.87
A06	23878145	T	C	T	66	50	9	59	0.15	3	22	25	0.88
A06	23882376	A	G	G	65	7	43	50	0.14	54	1	55	0.98
A06	23909251	T	A	T	73	52	9	61	0.15	5	51	56	0.91
A06	23909254	C	T	C	73	51	8	59	0.14	5	48	53	0.91
A06	23909272	A	T	A	73	49	8	57	0.14	4	40	44	0.91
A06	23909279	C	T	C	73	50	8	58	0.14	3	38	41	0.93
A06	23909284	T	C	T	73	49	8	57	0.14	3	34	37	0.92
A06	23909287	C	T	C	73	50	8	58	0.14	3	34	37	0.92
A06	23909292	G	A	G	73	49	8	57	0.14	2	33	35	0.94
A06	23909303	C	T	C	73	45	6	51	0.12	3	28	31	0.9
A06	23909321	A	G	A	73	44	4	48	0.08	2	17	19	0.89
A06	23909325	G	T	G	73	44	4	48	0.08	2	16	18	0.89
A06	23910088	G	A	G	84	47	5	52	0.1	4	67	71	0.94
A06	23932547	C	A	A	80	8	45	53	0.15	51	6	57	0.89
A06	23932555	A	G	G	78	8	47	55	0.15	49	6	55	0.89
A06	23950685	T	A	T	65	41	6	47	0.13	3	23	26	0.88
A06	23965587	C	T	T	87	7	43	50	0.14	32	5	37	0.86
A06	23979095	C	T	C	64	60	9	69	0.13	2	26	28	0.93
A06	23979128	T	G	T	64	57	9	66	0.14	3	40	43	0.93
A06	23979133	G	T	G	64	56	8	64	0.12	3	41	44	0.93
A06	23979900	A	T	A	56	56	5	61	0.08	2	21	23	0.91
A06	23980066	G	A	G	56	53	7	60	0.12	6	33	39	0.85
A06	23981542	G	A	G	67	56	10	66	0.15	5	29	34	0.85
A06	23981618	C	T	C	67	45	6	51	0.12	5	61	66	0.92
A06	23981688	G	A	G	67	43	0	43	0	7	53	60	0.88
A06	23983076	A	G	A	65	45	6	51	0.12	6	40	46	0.87
A06	24044697	T	C	T	55	39	7	46	0.15	3	49	52	0.94
A06	24071535	A	G	A	42	30	0	30	0	4	25	29	0.86
A06	24071539	T	C	T	42	33	0	33	0	4	24	28	0.86
A06	24071547	G	T	G	42	33	0	33	0	4	22	26	0.85
A06	24091354	G	T	T	72	0	35	35	0	56	6	62	0.9
A06	24091431	G	A	A	85	0	39	39	0	57	7	64	0.89
A06	24176916	C	T	C	67	40	4	44	0.09	4	29	33	0.88
A06	24177466	T	C	T	70	48	0	48	0	4	32	36	0.89
A06	24197587	A	T	T	65	7	57	64	0.11	62	0	62	1
A06	24197641	G	A	A	68	7	63	70	0.1	60	5	65	0.92
A06	24197848	A	G	G	74	9	61	70	0.13	65	5	70	0.93
A06	24197852	G	C	C	75	9	60	69	0.13	66	6	72	0.92
A06	24197891	G	C	C	76	10	66	76	0.13	69	7	76	0.91
A06	24197896	G	A	A	75	11	65	76	0.14	67	7	74	0.91
A06	24197939	G	T	T	67	9	55	64	0.14	62	8	70	0.89
A06	24291677	A	G	A	79	53	7	60	0.12	1	31	32	0.97
A06	24291738	G	A	G	76	52	5	57	0.09	3	29	32	0.91
A06	24291748	A	G	A	76	48	6	54	0.11	3	29	32	0.91
A06	24324510	G	A	A	87	8	57	65	0.12	47	5	52	0.9
A06	24351398	A	T	T	89	3	46	49	0.06	58	6	64	0.91
A06	24461798	T	A	A	70	10	55	65	0.15	66	7	73	0.9
A06	24668545	C	T	T	64	12	71	83	0.14	46	7	53	0.87
A06	24687269	G	A	A	151	18	101	119	0.15	62	9	71	0.87
A06	24687346	G	A	A	151	19	111	130	0.15	56	7	63	0.89
A06	24687396	A	C	C	155	16	102	118	0.14	68	6	74	0.92
A06	24689855	A	G	G	134	18	99	117	0.15	63	11	74	0.85
A06	24690566	C	T	T	172	17	103	120	0.14	74	12	86	0.86
A06	24696500	G	C	C	169	18	118	136	0.13	83	10	93	0.89
A06	24707215	T	C	C	145	16	88	104	0.15	65	10	75	0.87
A06	24707219	A	C	C	144	16	88	104	0.15	65	9	74	0.88
A06	24707237	T	C	C	142	16	93	109	0.15	67	8	75	0.89
A06	24707314	A	G	G	133	18	102	120	0.15	79	11	90	0.88
A06	24716364	C	T	C	59	49	7	56	0.12	4	63	67	0.94
A06	24718921	G	A	A	69	5	53	58	0.09	17	3	20	0.85
A06	24718925	A	G	A	70	54	7	61	0.11	3	18	21	0.86
A06	24902660	C	G	G	57	7	46	53	0.13	58	6	64	0.91
A06	24931269	A	T	A	83	39	7	46	0.15	5	58	63	0.92
A06	24957179	G	C	G	60	53	6	59	0.1	4	24	28	0.86
A06	25049842	T	G	G	68	9	54	63	0.14	56	5	61	0.92
A06	25142511	A	T	T	78	5	36	41	0.12	79	5	84	0.94
A06	25155307	C	G	C	71	40	7	47	0.15	5	52	57	0.91
A06	25155314	T	G	T	71	39	7	46	0.15	5	51	56	0.91
A06	25155336	T	C	T	71	43	6	49	0.12	6	41	47	0.87
A06	25158037	C	A	A	57	0	51	51	0	70	0	70	1
A06	25161393	A	C	A	56	36	6	42	0.14	4	42	46	0.91
A06	25161403	C	T	C	56	35	6	41	0.15	5	45	50	0.9
A06	25161412	A	C	A	56	37	2	39	0.05	7	51	58	0.88
A06	25161422	G	A	G	56	38	1	39	0.03	7	47	54	0.87
A06	25271059	C	T	C	56	45	7	52	0.13	3	63	66	0.95
A06	25300103	C	T	C	52	46	8	54	0.15	3	25	28	0.89
A07	4747024	C	A	C	10	17	0	17	0	0	16	16	1
A07	17197109	C	T	T	104	9	53	62	0.15	61	4	65	0.94
A08	7625940	A	T	A	62	8	48	56	0.86	41	7	48	0.15
A08	7905249	A	C	A	68	7	51	58	0.88	49	3	52	0.06
A08	10193509	A	G	A	64	7	52	59	0.88	56	6	62	0.1
A08	15289236	G	A	A	35	1	17	18	0.06	7	0	7	1
A08	17732399	C	T	T	39	54	9	63	0.86	2	17	19	0.11
A08	20370853	A	G	G	25	19	0	19	1	0	37	37	0
A08	20370862	A	G	G	25	20	0	20	1	0	40	40	0
A08	20370988	T	C	C	36	59	0	59	1	0	47	47	0
A08	21393573	A	G	A	28	22	0	22	0	0	20	20	1
A08	21393591	A	G	A	33	23	0	23	0	0	25	25	1
A09	12281201	G	C	C	46	17	2	19	0.89	2	19	21	0.1
A09	12843002	G	A	A	7	8	0	8	1	0	8	8	0
A09	12843006	T	C	T	7	0	8	8	1	9	0	9	0
A09	12843105	C	T	C	18	1	7	8	0.88	16	0	16	0
A09	12843112	A	C	A	18	1	6	7	0.86	16	0	16	0
A09	31577998	C	T	C	47	34	0	34	0	9	56	65	0.86
A09	35585796	T	G	G	18	0	7	7	0	13	0	13	1
A09	37742318	G	T	G	40	18	3	21	0.14	3	26	29	0.9
A09	40466909	A	G	A	75	44	7	51	0.14	8	57	65	0.88
A09	44027171	A	C	A	56	4	29	33	0.88	24	0	24	0
A09	44027174	T	C	T	56	4	28	32	0.88	24	0	24	0
A09	44027192	G	T	G	56	2	30	32	0.94	23	3	26	0.12
A10	3620070	C	A	C	25	0	13	13	1	13	0	13	0
A10	15643620	A	G	A	44	30	3	33	0.09	4	26	30	0.87
A10	19386446	C	T	T	19	31	0	31	1	0	7	7	0
Scaffold0014	6721	G	A	A	35	4	37	41	0.1	7	0	7	1
Scaffold0495	16150	A	G	G	142	18	121	139	0.13	62	7	69	0.9
Scaffold0495	16160	A	G	G	144	20	119	139	0.14	66	7	73	0.9
Scaffold0495	17931	G	A	A	121	15	109	124	0.12	47	8	55	0.85

## Sheet: candidate inDel index
Table S7b Candidate Indel Index associated with pod shatter resistance identified using QTL-Seq analysis.
CHROM	POS	REF	ALT	Genotype_S99	Depth_ATC91215	Ref_depth_Bulked resistant pool	Alt_depth_Bulked resistant pool	Depth_Bulked resistant pool	InDelindex_Bulked resistant pool	Ref_depth_bulked sensitive pool	Alt_depth_Bulked sensitive pool	Depth_Bulked sensitive pool	InDelindex_Bulked sensitive pool
A01	253927	AACAAAT	A	A	9	10	0	10	1	1	6	7	0.14
A01	368955	A	AAT	AAT	41	55	0	55	1	1	50	51	0.02
A01	720316	T	TA	TA	7	0	8	8	0	17	0	17	1
A01	1315248	T	TC	TC	13	0	8	8	0	23	0	23	1
A01	1315252	GTTTTT	G	G	16	0	10	10	0	25	0	25	1
A01	4590933	C	CA	C	22	0	7	7	1	12	0	12	0
A01	4590941	AT	A	AT	23	0	16	16	1	14	0	14	0
A01	4611213	ATT	A	ATT	58	63	0	63	0	0	47	47	1
A01	6202257	A	AC	AC	18	46	0	46	1	0	36	36	0
A01	8686345	C	CTCTATAG	CTCTATAG	41	3	18	21	0.14	37	0	37	1
A01	8686360	A	AGT	AGT	22	1	10	11	0.09	28	0	28	1
A01	11715466	G	GA	GA	23	23	0	23	1	0	13	13	0
A01	11742150	A	ATT	A	15	0	10	10	1	17	0	17	0
A01	13114078	CA	C	CA	15	12	0	12	0	0	10	10	1
A01	15163630	A	ATAAATACGTCTATATTATT	ATAAATACGTCTATATTATT	31	2	11	13	0.15	31	0	31	1
A01	16106018	CCGGTCGCTACGTAGCGACCGAGTGTCCGTCCTGCT	C	CCGGTCGCTACGTAGCGACCGAGTGTCCGTCCTGCT	11	0	7	7	1	9	0	9	0
A01	16417555	A	ATAAT	ATAAT	45	29	0	29	1	0	16	16	0
A01	16901455	AAGT	A	AAGT	48	66	0	66	0	0	37	37	1
A01	16901460	T	TC	T	45	63	0	63	0	0	37	37	1
A01	22317358	AC	A	AC	3	2	11	13	0.85	26	0	26	0
A01	22335502	A	AAC	AAC	14	49	0	49	1	0	20	20	0
A01	24033102	TCC	T	TCC	28	0	48	48	1	32	0	32	0
A01	24033114	TGTCTGTATG	T	TGTCTGTATG	33	0	51	51	1	35	0	35	0
A01	24434568	ATTT	A	A	12	0	24	24	0	28	0	28	1
A01	24434579	A	ATAAATTTATGT	ATAAATTTATGT	11	0	21	21	0	28	0	28	1
A01	24434582	T	TA	TA	9	0	23	23	0	23	0	23	1
A01	25697255	A	ACTGG	A	44	0	16	16	1	37	0	37	0
A01	28404518	ATAGTGATT	A	A	8	29	0	29	1	1	7	8	0.12
A01	28957169	AC	A	A	55	49	0	49	1	0	54	54	0
A02	425264	ACCC	A	A	37	39	0	39	1	2	18	20	0.1
A02	425268	TACTAACCCTAAACCCTACCTAACCCTCAATCCTATCTAACCCTAAAC	T	T	37	43	0	43	1	3	18	21	0.14
A02	425421	T	TCTAACCCTAAACCCTAC	TCTAACCCTAAACCCTAC	26	46	0	46	1	0	15	15	0
A02	425804	T	TAACCATAAACCCTTTCTAACCCTA	TAACCATAAACCCTTTCTAACCCTA	17	0	12	12	0	11	0	11	1
A02	605222	TA	T	T	23	0	22	22	0	83	0	83	1
A02	605257	TA	T	TA	83	69	0	69	0	0	24	24	1
A02	1033639	GTAA	G	G	45	0	32	32	0	39	0	39	1
A02	1191374	G	GT	GT	34	2	40	42	0.05	82	0	82	1
A02	3489765	CGG	C	CGG	41	32	0	32	0	0	34	34	1
A02	3489823	G	GA	G	27	24	0	24	0	0	23	23	1
A02	4043883	T	TGGCGTAAATCA	T	59	0	32	32	1	50	0	50	0
A02	4143522	TAAAACAGAAACATA	T	TAAAACAGAAACATA	39	0	31	31	1	36	0	36	0
A02	5504786	CCATCGAG	C	CCATCGAG	92	0	26	26	1	70	0	70	0
A02	6898535	TCC	T	TCC	2	0	16	16	1	10	0	10	0
A02	8141831	A	ATGTGTACCCC	ATGTGTACCCC	46	0	38	38	0	44	0	44	1
A02	9140177	T	TATATGCAAATGTTGTATCCTGTGTG	T	39	44	0	44	0	0	30	30	1
A02	14255362	G	GCCAAAACCAAAAAA	G	50	69	0	69	0	0	27	27	1
A02	15686227	AG	A	A	23	4	23	27	0.15	43	0	43	1
A02	16971157	G	GAGTCGCGCTTTGGACGCAGTTGGAACAAGCT	GAGTCGCGCTTTGGACGCAGTTGGAACAAGCT	22	0	35	35	0	39	0	39	1
A02	17045999	G	GT	GT	8	0	7	7	0	16	0	16	1
A02	17140953	TGA	T	TGA	24	16	0	16	0	0	20	20	1
A02	18170334	A	AGAATAATTTACACATTTTCTCTCCTCCTCT	AGAATAATTTACACATTTTCTCTCCTCCTCT	13	0	12	12	0	59	0	59	1
A02	18312401	A	ATCTAGAAAAAAAAACATTCTT	ATCTAGAAAAAAAAACATTCTT	41	0	30	30	0	31	0	31	1
A02	18312428	A	AAG	AAG	20	0	15	15	0	18	0	18	1
A02	18495047	AG	A	AG	19	16	0	16	0	1	7	8	0.88
A02	18512494	CTT	C	CTT	16	1	7	8	0.88	28	0	28	0
A02	19223547	C	CACG	CACG	31	3	22	25	0.12	15	0	15	1
A02	19223570	TACATAACCCCG	T	T	29	2	18	20	0.1	11	0	11	1
A02	19223590	GGAAGAC	G	G	28	2	18	20	0.1	11	0	11	1
A02	20263517	C	CCGAGGTACTATTCAT	C	21	0	7	7	1	15	0	15	0
A02	20798518	TAC	T	TAC	52	0	18	18	1	25	0	25	0
A02	22009634	A	AAT	A	14	18	0	18	0	1	7	8	0.88
A02	22009671	A	AATAAAAG	A	17	28	0	28	0	1	9	10	0.9
A02	22374798	TTTTTGCGG	T	TTTTTGCGG	202	0	16	16	1	158	0	158	0
A02	23406348	T	TTATTA	T	46	0	27	27	1	40	0	40	0
A02	24876964	GTAAC	G	G	80	63	10	73	0.86	2	24	26	0.08
A02	25401076	AG	A	A	73	52	0	52	1	0	30	30	0
A02	25495099	A	ATTAGTAAAATAGTAAAGGAAAATAAAGGAACAAAGAAACAAATG	A	24	42	0	42	0	0	28	28	1
A02	25495101	T	TTTTGCAAAAAAAAACACATTTAGACAGCTAAG	T	23	41	0	41	0	0	13	13	1
A02	27713314	TAATCTACATTTGAGATTGGAG	T	T	45	41	0	41	1	0	46	46	0
A02	28152393	CTT	C	CTT	64	0	17	17	1	45	0	45	0
A02	29492645	G	GA	G	58	0	11	11	1	42	0	42	0
A02	29492646	G	GGCTTC	G	58	0	12	12	1	42	0	42	0
A02	30090262	G	GGC	GGC	23	0	8	8	0	10	0	10	1
A02	30090264	CGT	C	C	23	0	7	7	0	10	0	10	1
A02	30410128	A	AT	AT	49	0	35	35	0	51	0	51	1
A03	617662	T	TTC	T	61	0	8	8	1	28	4	32	0.12
A03	1824040	A	ACTCGCTCACCAC	A	45	1	30	31	0.97	30	0	30	0
A03	4272813	C	CT	C	70	3	31	34	0.91	27	0	27	0
A03	4347674	G	GAAGC	G	56	52	0	52	0	0	37	37	1
A03	4353654	AG	A	A	77	85	0	85	1	11	64	75	0.15
A03	4819095	TTCC	T	T	38	33	0	33	1	0	23	23	0
A03	5188792	CTTG	C	C	39	44	0	44	1	0	28	28	0
A03	5375787	TC	T	T	55	78	0	78	1	0	24	24	0
A03	6203547	GCACA	G	G	51	40	0	40	1	5	43	48	0.1
A03	6774925	A	AC	A	14	16	0	16	0	0	7	7	1
A03	6774926	ATATCTT	A	ATATCTT	14	16	0	16	0	0	7	7	1
A03	8257841	T	TTA	TTA	70	45	0	45	1	1	41	42	0.02
A03	9174880	A	AG	AG	89	71	0	71	1	11	68	79	0.14
A03	10863212	A	AAT	AAT	15	25	0	25	1	0	17	17	0
A03	10956240	C	CT	CT	18	0	23	23	0	46	0	46	1
A03	15107610	T	TG	TG	47	56	0	56	1	0	52	52	0
A03	18324021	A	ATATATCTTATTAAAAC	ATATATCTTATTAAAAC	9	1	6	7	0.14	11	0	11	1
A03	19906121	AGAG	A	AGAG	14	14	0	14	0	0	10	10	1
A03	24176646	TCAAG	T	TCAAG	34	28	0	28	0	0	17	17	1
A03	24176658	TTTTTCATTTTTTTTG	T	TTTTTCATTTTTTTTG	38	33	0	33	0	0	18	18	1
A03	24281349	T	TTAA	T	4	8	0	8	0	1	6	7	0.86
A03	29128484	C	CCGG	CCGG	37	0	42	42	0	56	0	56	1
A03	29435772	ACGG	A	ACGG	8	0	7	7	1	26	0	26	0
A03	29592686	C	CT	C	64	60	0	60	0	6	37	43	0.86
A03	31267678	T	TTA	T	28	27	0	27	0	0	10	10	1
A03	31267691	CACT	C	CACT	30	32	0	32	0	0	17	17	1
A03	31946137	T	TCAAA	T	76	71	0	71	0	0	20	20	1
A03	31977139	ATG	A	A	6	31	0	31	1	0	19	19	0
A03	31981616	AAC	A	A	55	2	34	36	0.06	47	0	47	1
A03	34359889	A	AACGAAATGAAGAG	A	29	0	24	24	1	28	0	28	0
A03	34597171	G	GAAAGAGAA	GAAAGAGAA	17	0	14	14	0	11	0	11	1
A03	34597181	G	GAGAT	GAGAT	13	0	11	11	0	10	0	10	1
A03	35368688	TCG	T	TCG	23	0	22	22	1	17	0	17	0
A03	35663819	A	AG	AG	17	1	6	7	0.14	9	0	9	1
A03	35781077	A	AATG	AATG	12	0	9	9	0	53	0	53	1
A03	36345371	CAAATTATATACCCTAAACCA	C	CAAATTATATACCCTAAACCA	22	26	0	26	0	0	8	8	1
A03	36345509	TCCAAACGGTAAACCCTAAAC	T	T	25	0	12	12	0	28	0	28	1
A03	36803661	T	TATACCTTGTTGTAACGCTCAAACGCCGATTCGGA	T	16	0	12	12	1	21	0	21	0
A03	36911251	TCA	T	T	26	0	13	13	0	10	0	10	1
A03	37243817	T	TGTGG	T	18	0	19	19	1	19	0	19	0
A03	38078859	C	CT	CT	10	0	10	10	0	8	0	8	1
A04	223188	CA	C	C	25	0	21	21	0	51	0	51	1
A04	1765170	AT	A	AT	10	10	0	10	0	0	10	10	1
A04	1765172	AAATATAC	A	AAATATAC	11	13	0	13	0	0	10	10	1
A04	3933266	TTCATTG	T	T	12	34	0	34	1	0	10	10	0
A04	4436541	A	AAATATTATATTTAAAC	AAATATTATATTTAAAC	24	55	0	55	1	0	20	20	0
A04	7090520	C	CTGTTGGGGTCAAAATCGGTCACGACGGAATCAATGTCTAAA	CTGTTGGGGTCAAAATCGGTCACGACGGAATCAATGTCTAAA	20	25	0	25	1	1	8	9	0.11
A04	7357909	AAGTACAACAAGC	A	A	24	12	0	12	1	0	9	9	0
A04	7651635	C	CCTTATCTT	CCTTATCTT	20	0	16	16	0	7	0	7	1
A04	7721025	A	AG	AG	31	0	14	14	0	45	5	50	0.9
A04	8439396	C	CT	C	101	43	6	49	0.12	7	55	62	0.89
A04	8439398	T	TA	TA	93	6	44	50	0.12	56	7	63	0.89
A04	8609371	A	AAACGTGGACTCCACTTCTG	AAACGTGGACTCCACTTCTG	10	1	10	11	0.09	14	0	14	1
A04	8609379	AC	A	A	9	1	6	7	0.14	13	0	13	1
A04	9917004	AT	A	A	134	85	0	85	1	0	53	53	0
A04	10393175	G	GTTTCTTT	G	33	0	8	8	1	14	0	14	0
A04	10654256	TTTATTTAGAACCTTACCA	T	TTTATTTAGAACCTTACCA	72	71	0	71	0	0	37	37	1
A04	12066515	A	AGC	AGC	82	83	0	83	1	0	56	56	0
A04	12391645	TGC	T	T	15	0	34	34	0	50	0	50	1
A04	14391155	TA	T	T	92	3	35	38	0.08	46	7	53	0.87
A04	16586183	TA	T	TA	56	57	0	57	0	5	51	56	0.91
A04	17381830	T	TGTTGGAGACGAGAGATGATGCGATCCTGCCATATAAA	TGTTGGAGACGAGAGATGATGCGATCCTGCCATATAAA	39	0	38	38	0	39	0	39	1
A04	20795615	TAATA	T	T	71	60	0	60	1	0	68	68	0
A05	2001110	A	ATGTGT	A	74	72	0	72	0	0	54	54	1
A05	3434513	TA	T	T	34	0	18	18	0	15	0	15	1
A05	3468749	T	TC	T	72	76	0	76	0	0	22	22	1
A05	3468780	C	CT	C	65	81	0	81	0	0	13	13	1
A05	5260758	T	TACCAAGATATAACG	TACCAAGATATAACG	41	28	0	28	1	0	22	22	0
A05	6848131	T	TTTCTCCACTGTTTAG	TTTCTCCACTGTTTAG	42	0	10	10	0	30	0	30	1
A05	8401225	A	AG	AG	40	33	0	33	1	0	33	33	0
A05	9247413	A	AAAG	AAAG	52	0	45	45	0	67	0	67	1
A05	9247421	AT	A	A	47	0	42	42	0	65	0	65	1
A05	10814352	T	TGA	T	1	0	20	20	1	27	0	27	0
A05	10814355	CGT	C	CGT	1	0	15	15	1	24	0	24	0
A05	12548137	A	AGGGATTC	AGGGATTC	74	6	42	48	0.12	41	0	41	1
A05	19706445	T	TAGAGTTTAGCTTTTTTTTTTTTTTTGAACAC	TAGAGTTTAGCTTTTTTTTTTTTTTTGAACAC	0	7	0	7	1	0	22	22	0
A05	21026504	CAT	C	C	91	3	45	48	0.06	72	0	72	1
A05	21623416	T	TTGAAC	T	43	54	0	54	0	0	42	42	1
A05	22161878	T	TG	TG	38	0	30	30	0	37	0	37	1
A05	22161924	ACTG	A	A	55	0	39	39	0	48	0	48	1
A05	22408041	G	GTAGGGTT	GTAGGGTT	19	0	16	16	0	25	0	25	1
A05	22408058	T	TAGG	TAGG	19	0	12	12	0	19	0	19	1
A05	22408065	TACG	T	T	23	0	12	12	0	19	0	19	1
A05	23105345	T	TGTGTATATTCAACAC	TGTGTATATTCAACAC	35	0	11	11	0	39	0	39	1
A05	25249263	TG	T	T	26	28	0	28	1	0	9	9	0
A05	25623119	A	ATAG	ATAG	32	2	14	16	0.12	77	0	77	1
A05	27847575	T	TG	T	62	0	10	10	1	57	0	57	0
A05	27847578	ACAAC	A	ACAAC	40	0	8	8	1	45	0	45	0
A06	1893947	TGGAATA	T	TGGAATA	42	3	26	29	0.9	54	0	54	0
A06	2153481	T	TGC	TGC	20	23	0	23	1	0	19	19	0
A06	2221663	T	TA	TA	25	1	8	9	0.11	28	0	28	1
A06	3283527	G	GT	GT	33	0	17	17	0	27	0	27	1
A06	6918871	AAT	A	AAT	21	23	0	23	0	0	14	14	1
A06	7016607	T	TACTTGC	TACTTGC	21	23	0	23	1	0	21	21	0
A06	7255477	CTATATG	C	C	22	0	22	22	0	18	0	18	1
A06	7405606	GGGAAACTCCAGAGAA	G	G	31	0	21	21	0	50	5	55	0.91
A06	7437864	C	CA	C	63	41	0	41	0	7	42	49	0.86
A06	7812263	A	AATAGTGATCATTGGTTGGACTTTAACTTATG	A	24	34	0	34	0	0	10	10	1
A06	8363703	T	TA	T	69	38	3	41	0.07	6	70	76	0.92
A06	8363740	TG	T	TG	69	39	6	45	0.13	8	63	71	0.89
A06	8363746	AC	A	AC	69	39	7	46	0.15	8	63	71	0.89
A06	8491974	T	TCCTCCGTTCCTCGCA	T	117	8	0	8	0	0	25	25	1
A06	8491985	A	AGAAAGAAACAGC	A	78	20	0	20	0	0	17	17	1
A06	8491986	T	TGGAATCATCTG	T	78	21	0	21	0	0	13	13	1
A06	8491992	G	GT	G	78	22	0	22	0	1	6	7	0.86
A06	8814600	T	TA	T	54	86	0	86	0	6	44	50	0.88
A06	8946674	TA	T	TA	37	46	0	46	0	0	17	17	1
A06	9326775	G	GAA	G	48	0	11	11	1	54	0	54	0
A06	9562221	T	TATCAGTGCTTCTTTCAACCGATATGCTGGC	T	26	26	0	26	0	1	27	28	0.96
A06	9562225	AC	A	AC	25	27	0	27	0	2	11	13	0.85
A06	9768613	AT	A	A	85	2	41	43	0.05	46	2	48	0.96
A06	9831880	AC	A	AC	54	37	0	37	0	7	43	50	0.86
A06	9917280	TTAA	T	T	75	6	37	43	0.14	62	0	62	1
A06	11268126	G	GA	G	80	28	5	33	0.15	5	33	38	0.87
A06	11309743	CA	C	CA	75	52	9	61	0.15	6	58	64	0.91
A06	11677036	TC	T	TC	62	37	6	43	0.14	5	36	41	0.88
A06	11854050	TAAC	T	TAAC	77	58	6	64	0.09	8	51	59	0.86
A06	11857003	AC	A	AC	69	62	0	62	0	8	52	60	0.87
A06	11857005	TCTAC	T	TCTAC	69	62	0	62	0	8	53	61	0.87
A06	11890787	T	TA	T	11	12	0	12	0	0	10	10	1
A06	11896109	AGGC	A	A	71	5	47	52	0.1	67	6	73	0.92
A06	11896315	A	ATGGTGTGTT	A	72	38	6	44	0.14	5	35	40	0.88
A06	12000640	G	GA	G	70	65	0	65	0	5	44	49	0.9
A06	12021831	TTGCCAAAATCGTAAAATTGAGGTTTC	T	TTGCCAAAATCGTAAAATTGAGGTTTC	30	24	0	24	0	6	38	44	0.86
A06	12117540	T	TTAAAAA	TTAAAAA	43	0	20	20	0	11	0	11	1
A06	12177948	T	TCCCCCCATCCCCCCCCTC	TCCCCCCATCCCCCCCCTC	43	3	36	39	0.08	35	4	39	0.9
A06	12304697	AAAAAC	A	A	69	7	46	53	0.13	21	3	24	0.88
A06	12310176	A	AT	A	48	30	5	35	0.14	3	21	24	0.88
A06	12310212	GATCTTTGAGGATTCGGTTCAA	G	G	38	2	22	24	0.08	12	2	14	0.86
A06	12563993	GA	G	G	92	4	34	38	0.11	63	5	68	0.93
A06	12891048	GATTGCAATGATAATGAACCCACAAGCTTGACCAAAATTC	G	G	45	1	6	7	0.14	51	9	60	0.85
A06	13000192	GA	G	G	74	4	57	61	0.07	61	4	65	0.94
A06	13036652	T	TA	T	65	55	6	61	0.1	8	51	59	0.86
A06	13268351	AT	A	A	71	3	46	49	0.06	63	6	69	0.91
A06	13607948	A	AT	AT	73	0	49	49	0	55	4	59	0.93
A06	13663270	TTTTTC	T	T	60	3	42	45	0.07	62	7	69	0.9
A06	13663334	A	ATC	ATC	45	3	28	31	0.1	58	3	61	0.95
A06	13663349	A	AC	AC	39	3	23	26	0.12	57	3	60	0.95
A06	13663351	T	TCAGGAAAAGAACG	TCAGGAAAAGAACG	34	3	18	21	0.14	56	3	59	0.95
A06	13663356	A	AAATGTAAAGGACC	AAATGTAAAGGACC	38	3	20	23	0.13	57	5	62	0.92
A06	13663380	C	CT	CT	45	2	30	32	0.06	52	4	56	0.93
A06	13899534	CGCTCGGTCGCTACGTAGCGACCGAGCTCAGCCAA	C	CGCTCGGTCGCTACGTAGCGACCGAGCTCAGCCAA	28	30	0	30	0	1	10	11	0.91
A06	14614446	G	GT	GT	38	1	26	27	0.04	24	4	28	0.86
A06	14827147	G	GT	GT	4	2	11	13	0.15	8	0	8	1
A06	14860776	G	GA	GA	81	0	55	55	0	72	0	72	1
A06	14896899	TC	T	TC	70	94	0	94	0	6	53	59	0.9
A06	15263158	A	AT	AT	8	0	9	9	0	9	0	9	1
A06	15756818	G	GT	G	77	77	0	77	0	5	56	61	0.92
A06	15797451	GT	G	GT	69	47	8	55	0.15	1	50	51	0.98
A06	15853693	GT	G	GT	91	78	0	78	0	7	50	57	0.88
A06	16266186	C	CG	CG	78	4	38	42	0.1	31	5	36	0.86
A06	16287357	GC	G	GC	81	48	6	54	0.11	3	53	56	0.95
A06	16287371	T	TTGAAAATTACATG	T	81	47	6	53	0.11	3	54	57	0.95
A06	16487241	TA	T	TA	3	31	0	31	0	0	16	16	1
A06	17026566	TTTTTAA	T	T	17	1	9	10	0.1	33	0	33	1
A06	17026573	GAAAGTT	G	G	17	1	9	10	0.1	30	0	30	1
A06	17026582	AT	A	A	17	1	9	10	0.1	34	0	34	1
A06	17027872	AGTAAATATTTAATACGTG	A	A	47	6	46	52	0.12	63	6	69	0.91
A06	17469790	CA	C	CA	63	51	0	51	0	0	18	18	1
A06	18206208	G	GTA	GTA	29	2	15	17	0.12	30	0	30	1
A06	18728897	ATT	A	A	77	4	35	39	0.1	82	0	82	1
A06	18775644	T	TG	T	70	36	3	39	0.08	7	45	52	0.87
A06	18775647	A	ATC	A	70	36	3	39	0.08	7	45	52	0.87
A06	18775664	C	CA	C	70	34	6	40	0.15	7	46	53	0.87
A06	18956827	AATAAAAAATATTAGATATTTTT	A	A	39	2	21	23	0.09	26	2	28	0.93
A06	19229205	GC	G	G	64	6	35	41	0.15	53	9	62	0.85
A06	19471748	AT	A	AT	65	53	8	61	0.13	7	40	47	0.85
A06	19482293	TA	T	TA	72	49	6	55	0.11	3	22	25	0.88
A06	19690560	CT	C	CT	87	52	7	59	0.12	2	17	19	0.89
A06	19710932	GC	G	GC	68	43	0	43	0	5	47	52	0.9
A06	19886852	A	AT	A	56	60	0	60	0	10	75	85	0.88
A06	19890987	CAAGAGTTA	C	CAAGAGTTA	92	50	8	58	0.14	4	29	33	0.88
A06	20224695	A	AT	AT	87	8	51	59	0.14	50	6	56	0.89
A06	20357136	T	TTA	T	86	65	10	75	0.13	4	59	63	0.94
A06	20422158	G	GC	G	55	38	0	38	0	4	26	30	0.87
A06	20422162	GC	G	GC	56	38	1	39	0.03	5	29	34	0.85
A06	20422189	T	TTG	TTG	59	5	33	38	0.13	40	5	45	0.89
A06	20461493	AC	A	A	43	3	25	28	0.11	18	3	21	0.86
A06	20508778	C	CA	C	152	85	14	99	0.14	5	66	71	0.93
A06	20545436	TACA	T	TACA	55	60	0	60	0	0	28	28	1
A06	20549261	A	AGT	A	37	43	1	44	0.02	2	15	17	0.88
A06	20549277	CT	C	CT	37	41	1	42	0.02	3	18	21	0.86
A06	20554327	T	TTA	T	38	46	8	54	0.15	5	28	33	0.85
A06	20554973	ACT	A	ACT	38	64	10	74	0.14	5	52	57	0.91
A06	20554991	C	CA	C	38	66	8	74	0.11	5	50	55	0.91
A06	20554994	T	TTAC	T	38	67	8	75	0.11	6	50	56	0.89
A06	20555024	T	TA	T	38	80	0	80	0	6	36	42	0.86
A06	20561180	TAAACC	T	TAAACC	54	48	8	56	0.14	4	66	70	0.94
A06	20626460	CA	C	CA	137	64	8	72	0.11	10	61	71	0.86
A06	20635719	T	TTTTTTTTTCCATGAGAA	T	65	53	8	61	0.13	4	25	29	0.86
A06	20667042	C	CT	C	64	63	11	74	0.15	8	66	74	0.89
A06	20669126	A	AC	A	62	58	4	62	0.06	10	59	69	0.86
A06	20670947	TCC	T	TCC	56	53	8	61	0.13	6	37	43	0.86
A06	20676221	T	TA	T	68	80	0	80	0	7	67	74	0.91
A06	20973599	GC	G	G	76	9	51	60	0.15	55	5	60	0.92
A06	20973603	G	GA	GA	78	9	51	60	0.15	56	5	61	0.92
A06	20986766	G	GTATATATATATATA	G	4	11	2	13	0.15	0	9	9	1
A06	21021412	C	CTATA	CTATA	67	8	55	63	0.13	61	10	71	0.86
A06	21021418	A	ATC	ATC	71	8	55	63	0.13	62	9	71	0.87
A06	21050201	AT	A	AT	21	12	0	12	0	0	7	7	1
A06	21056735	ACCCAGTTTAATTGGTATACAGTCAACATGTCCATGACC	A	ACCCAGTTTAATTGGTATACAGTCAACATGTCCATGACC	10	11	0	11	0	0	18	18	1
A06	21109959	ACG	A	ACG	64	60	11	71	0.15	6	78	84	0.93
A06	21109962	T	TTG	T	64	60	11	71	0.15	6	79	85	0.93
A06	21111849	A	AT	A	78	66	12	78	0.15	8	68	76	0.89
A06	21113307	T	TA	TA	57	0	39	39	0	34	3	37	0.92
A06	21114501	CTGTTCTAATGTCG	C	CTGTTCTAATGTCG	76	60	6	66	0.09	5	54	59	0.92
A06	21159178	T	TA	T	72	43	6	49	0.12	4	22	26	0.85
A06	21159260	C	CAAAATTAA	CAAAATTAA	76	1	46	47	0.02	44	0	44	1
A06	21159331	ATGG	A	ATGG	67	57	3	60	0.05	1	16	17	0.94
A06	21159334	G	GAAAAA	G	67	55	3	58	0.05	1	16	17	0.94
A06	21159387	ATGTC	A	ATGTC	67	50	3	53	0.06	3	27	30	0.9
A06	21159457	G	GTA	GTA	74	1	41	42	0.02	24	0	24	1
A06	21190321	C	CA	C	40	44	0	44	0	0	19	19	1
A06	21190600	AT	A	AT	126	7	0	7	0	9	63	72	0.88
A06	21203720	AGAC	A	AGAC	27	14	0	14	0	0	10	10	1
A06	21209021	CT	C	CT	79	49	6	55	0.11	2	42	44	0.95
A06	21216365	AGTGTCCTATATATAATACAACTAAAATTGTTGTATAAAATC	A	A	79	6	33	39	0.15	29	3	32	0.91
A06	21222589	A	AAACTAATATATCCTT	AAACTAATATATCCTT	49	0	23	23	0	55	0	55	1
A06	21224827	T	TCCTAAAA	TCCTAAAA	80	8	45	53	0.15	28	4	32	0.88
A06	21224894	CTT	C	C	64	0	40	40	0	22	4	26	0.85
A06	21249648	T	TA	TA	63	0	49	49	0	35	2	37	0.95
A06	21253093	G	GGT	GGT	75	10	59	69	0.14	58	6	64	0.91
A06	21294497	CACA	C	C	58	7	51	58	0.12	64	5	69	0.93
A06	21294513	T	TG	TG	60	8	55	63	0.13	68	0	68	1
A06	21294515	T	TCTTCCTTTTTC	TCTTCCTTTTTC	60	10	56	66	0.15	71	0	71	1
A06	21394449	TA	T	TA	62	69	0	69	0	7	58	65	0.89
A06	21394461	TG	T	TG	62	69	0	69	0	7	55	62	0.89
A06	21402948	T	TA	T	92	46	8	54	0.15	4	38	42	0.9
A06	21404858	A	AG	A	64	46	8	54	0.15	9	58	67	0.87
A06	21417525	G	GATGTGGATGTA	G	63	44	5	49	0.1	3	21	24	0.88
A06	21430929	CATTAAGTCAGA	C	CATTAAGTCAGA	75	56	6	62	0.1	5	36	41	0.88
A06	21467793	C	CTT	C	50	40	7	47	0.15	8	46	54	0.85
A06	21527259	ATGG	A	ATGG	65	62	6	68	0.09	2	14	16	0.88
A06	21527262	G	GCAAA	G	65	61	5	66	0.08	2	14	16	0.88
A06	21527271	TA	T	TA	65	63	4	67	0.06	2	13	15	0.87
A06	21527312	TA	T	TA	65	63	8	71	0.11	2	18	20	0.9
A06	21527982	AAT	A	AAT	82	53	6	59	0.1	7	55	62	0.89
A06	21537632	T	TA	T	18	14	2	16	0.12	1	8	9	0.89
A06	21553766	C	CT	C	34	21	3	24	0.12	2	14	16	0.88
A06	21629195	AAAAAC	A	AAAAAC	69	67	11	78	0.14	7	52	59	0.88
A06	21634869	A	ATCCGCATTGGCAGAGCT	A	45	33	6	39	0.15	2	17	19	0.89
A06	21698286	C	CAA	C	85	39	7	46	0.15	5	34	39	0.87
A06	21722375	TATA	T	TATA	76	74	0	74	0	4	39	43	0.91
A06	21722381	C	CG	C	76	75	0	75	0	4	39	43	0.91
A06	21779640	ACCCCACC	A	ACCCCACC	73	59	7	66	0.11	4	24	28	0.86
A06	21779649	AG	A	AG	73	59	7	66	0.11	4	24	28	0.86
A06	21800066	TGG	T	TGG	70	45	8	53	0.15	5	35	40	0.88
A06	21808884	AT	A	AT	70	52	3	55	0.05	5	47	52	0.9
A06	21813829	C	CA	C	62	63	9	72	0.12	8	57	65	0.88
A06	21837715	T	TTGG	T	81	61	8	69	0.12	9	54	63	0.86
A06	21895348	TATATATATAA	T	T	71	7	44	51	0.14	29	5	34	0.85
A06	21915345	C	CT	CT	62	8	46	54	0.15	46	0	46	1
A06	21959752	ATGAATATT	A	A	61	1	47	48	0.02	23	4	27	0.85
A06	21961871	CTTA	C	C	36	4	27	31	0.13	32	0	32	1
A06	21961886	GTA	G	G	35	4	31	35	0.11	23	0	23	1
A06	21964588	T	TAAAAACAA	TAAAAACAA	82	7	60	67	0.1	58	7	65	0.89
A06	21964590	T	TACA	TACA	81	6	59	65	0.09	55	7	62	0.89
A06	22029243	A	AAT	A	67	56	10	66	0.15	5	29	34	0.85
A06	22040805	A	AGGATC	A	55	56	0	56	0	8	47	55	0.85
A06	22058995	GATA	G	G	182	17	105	122	0.14	65	6	71	0.92
A06	22059445	T	TTCTATC	TTCTATC	184	13	124	137	0.09	53	9	62	0.85
A06	22060440	CCCTG	C	CCCTG	181	94	17	111	0.15	12	66	78	0.85
A06	22060633	CAT	C	CAT	198	135	17	152	0.11	9	64	73	0.88
A06	22069563	G	GA	G	170	101	12	113	0.11	9	69	78	0.88
A06	22069580	GACTGTGACATA	G	G	123	14	127	141	0.1	68	11	79	0.86
A06	22070949	ATTTGTCCACTTC	A	ATTTGTCCACTTC	152	108	19	127	0.15	11	66	77	0.86
A06	22071134	G	GCTCC	G	189	123	19	142	0.13	9	57	66	0.86
A06	22126663	A	AG	A	80	47	8	55	0.15	5	30	35	0.86
A06	22127915	AAG	A	AAG	67	45	3	48	0.06	3	32	35	0.91
A06	22127934	CG	C	CG	67	40	3	43	0.07	3	34	37	0.92
A06	22127938	C	CAATG	C	67	37	3	40	0.07	2	33	35	0.94
A06	22127951	CTTA	C	CTTA	67	37	4	41	0.1	2	35	37	0.95
A06	22135469	GTGACTAAC	G	GTGACTAAC	57	52	9	61	0.15	7	65	72	0.9
A06	22141252	ATT	A	A	98	16	88	104	0.15	59	7	66	0.89
A06	22141256	G	GGT	GGT	100	16	88	104	0.15	59	7	66	0.89
A06	22162177	TAAAA	T	TAAAA	43	32	2	34	0.06	4	28	32	0.88
A06	22162183	ATTATG	A	ATTATG	43	34	2	36	0.06	4	28	32	0.88
A06	22164263	A	AAAAC	A	79	55	8	63	0.13	8	51	59	0.86
A06	22164267	TA	T	TA	79	54	8	62	0.13	8	50	58	0.86
A06	22164354	G	GATAC	G	79	58	9	67	0.13	4	25	29	0.86
A06	22164585	A	AATGAAAAAATGACT	A	79	51	7	58	0.12	2	12	14	0.86
A06	22252987	T	TTTATAG	TTTATAG	75	7	49	56	0.12	64	0	64	1
A06	22253092	TTCTATTTTTTTC	T	T	63	8	51	59	0.14	58	0	58	1
A06	22258874	TA	T	T	72	11	65	76	0.14	57	5	62	0.92
A06	22258883	ACT	A	A	76	10	66	76	0.13	56	6	62	0.9
A06	22285753	ATTTT	A	ATTTT	59	58	10	68	0.15	8	55	63	0.87
A06	22289852	A	AT	A	61	53	9	62	0.15	7	57	64	0.89
A06	22289921	TC	T	TC	61	76	0	76	0	5	65	70	0.93
A06	22289935	A	ATTTTCTC	A	61	78	0	78	0	6	65	71	0.92
A06	22289938	A	AAT	A	61	75	0	75	0	7	63	70	0.9
A06	22297368	GA	G	GA	76	64	7	71	0.1	3	27	30	0.9
A06	22297395	TTGATC	T	TTGATC	76	66	5	71	0.07	4	42	46	0.91
A06	22299156	T	TA	T	48	28	5	33	0.15	2	33	35	0.94
A06	22335606	AT	A	AT	55	54	7	61	0.11	6	41	47	0.87
A06	22348266	CA	C	CA	66	31	5	36	0.14	3	26	29	0.9
A06	22358765	C	CA	C	62	41	6	47	0.13	7	50	57	0.88
A06	22360433	TGA	T	TGA	65	62	11	73	0.15	2	48	50	0.96
A06	22361352	TAGA	T	T	76	6	52	58	0.1	27	2	29	0.93
A06	22379524	A	AG	A	72	46	6	52	0.12	4	52	56	0.93
A06	22379527	T	TGAGTAA	T	72	47	6	53	0.11	4	53	57	0.93
A06	22379532	C	CA	C	72	51	7	58	0.12	4	55	59	0.93
A06	22379536	T	TTTG	T	72	51	8	59	0.14	4	55	59	0.93
A06	22379538	T	TTAGTAATATTGGAACTTTTGC	T	72	52	8	60	0.13	4	55	59	0.93
A06	22481886	A	ACGAGT	A	78	60	0	60	0	4	25	29	0.86
A06	22481891	G	GCC	G	78	60	0	60	0	4	26	30	0.87
A06	22481960	C	CAT	C	78	62	0	62	0	4	43	47	0.91
A06	22582637	C	CAT	C	60	61	11	72	0.15	8	46	54	0.85
A06	22583362	T	TA	T	61	59	9	68	0.13	7	44	51	0.86
A06	22586951	TG	T	TG	62	64	11	75	0.15	9	68	77	0.88
A06	22622613	A	AAT	AAT	42	6	46	52	0.12	44	6	50	0.88
A06	22622638	T	TA	T	83	41	5	46	0.11	4	39	43	0.91
A06	22622655	CA	C	CA	82	41	6	47	0.13	5	39	44	0.89
A06	22664577	ATT	A	ATT	62	54	6	60	0.1	5	45	50	0.9
A06	22664592	CA	C	CA	62	53	6	59	0.1	5	44	49	0.9
A06	22664597	TTA	T	TTA	62	52	5	57	0.09	5	40	45	0.89
A06	22665989	C	CTT	CTT	73	7	47	54	0.13	73	0	73	1
A06	22666001	CAA	C	C	70	7	47	54	0.13	73	0	73	1
A06	22672501	TTTACATTTGACTTG	T	TTTACATTTGACTTG	13	12	0	12	0	0	10	10	1
A06	22672540	TG	T	TG	35	30	0	30	0	0	15	15	1
A06	22672544	C	CT	C	39	32	0	32	0	0	19	19	1
A06	22680094	TAAAA	T	T	17	4	22	26	0.15	62	6	68	0.91
A06	22753232	GTGTTAACT	G	G	62	9	50	59	0.15	15	2	17	0.88
A06	22753288	GGGGGGGGGGGGGGGGGGGGGGGTGGGGGGT	G	G	73	5	43	48	0.1	9	1	10	0.9
A06	22896257	G	GGCCT	GGCCT	58	1	35	36	0.03	26	3	29	0.9
A06	22896262	A	ATTGATCAGGGTCAAACAAATCAAAATCTGTCATCCCAGGCT	ATTGATCAGGGTCAAACAAATCAAAATCTGTCATCCCAGGCT	55	1	31	32	0.03	26	3	29	0.9
A06	22899042	ATT	A	ATT	69	50	9	59	0.15	5	32	37	0.86
A06	22906389	AC	A	AC	71	13	1	14	0.07	4	61	65	0.94
A06	22929905	A	AATC	AATC	42	5	36	41	0.12	79	0	79	1
A06	22931742	T	TG	T	61	54	9	63	0.14	9	54	63	0.86
A06	22931744	AT	A	AT	61	56	8	64	0.12	9	54	63	0.86
A06	22931749	TTTGAATCAG	T	TTTGAATCAG	61	58	8	66	0.12	9	53	62	0.85
A06	22931779	GT	G	GT	61	62	9	71	0.13	8	51	59	0.86
A06	22932288	T	TG	T	30	27	0	27	0	2	16	18	0.89
A06	23035398	T	TA	T	74	58	10	68	0.15	11	64	75	0.85
A06	23070206	G	GT	G	74	44	4	48	0.08	3	39	42	0.93
A06	23088955	T	TAAAC	T	66	52	5	57	0.09	5	31	36	0.86
A06	23088962	A	AG	A	66	56	6	62	0.1	5	29	34	0.85
A06	23088965	GAAA	G	GAAA	66	56	6	62	0.1	5	32	37	0.86
A06	23097006	T	TA	T	52	26	2	28	0.07	2	61	63	0.97
A06	23097011	G	GC	GC	52	3	26	29	0.1	64	2	66	0.97
A06	23110224	GA	G	G	74	7	44	51	0.14	60	5	65	0.92
A06	23139073	A	AGG	A	72	58	9	67	0.13	5	86	91	0.95
A06	23139074	A	AG	A	72	60	9	69	0.13	5	85	90	0.94
A06	23166838	GT	G	GT	75	41	5	46	0.11	0	33	33	1
A06	23207985	T	TTG	T	68	40	5	45	0.11	0	33	33	1
A06	23207986	GAA	G	GAA	68	41	5	46	0.11	0	34	34	1
A06	23208167	TA	T	TA	90	52	7	59	0.12	5	36	41	0.88
A06	23217034	TAA	T	TAA	81	66	12	78	0.15	6	37	43	0.86
A06	23217134	G	GT	G	75	62	11	73	0.15	7	46	53	0.87
A06	23279322	AGTT	A	AGTT	100	45	5	50	0.1	4	24	28	0.86
A06	23279682	CTCTTAA	C	CTCTTAA	48	38	4	42	0.1	5	34	39	0.87
A06	23320750	GT	G	GT	83	50	8	58	0.14	7	53	60	0.88
A06	23340289	CA	C	CA	62	54	8	62	0.13	2	61	63	0.97
A06	23340736	G	GT	G	69	69	0	69	0	2	15	17	0.88
A06	23340760	A	AT	A	69	69	0	69	0	2	24	26	0.92
A06	23340825	GA	G	GA	69	60	0	60	0	3	36	39	0.92
A06	23340837	G	GT	G	69	55	0	55	0	3	40	43	0.93
A06	23340860	A	AG	A	69	61	0	61	0	3	54	57	0.95
A06	23340895	T	TTA	TTA	81	2	35	37	0.05	60	3	63	0.95
A06	23364830	CT	C	CT	61	51	6	57	0.11	2	20	22	0.91
A06	23364849	G	GT	G	61	50	6	56	0.11	2	18	20	0.9
A06	23448433	C	CAA	CAA	59	5	49	54	0.09	52	5	57	0.91
A06	23456861	GAC	G	G	61	8	46	54	0.15	61	4	65	0.94
A06	23456864	T	TAG	TAG	60	8	46	54	0.15	61	4	65	0.94
A06	23470820	A	AC	A	66	71	0	71	0	2	54	56	0.96
A06	23553126	T	TTTC	TTTC	57	8	50	58	0.14	31	3	34	0.91
A06	23554497	C	CA	C	91	49	4	53	0.08	2	13	15	0.87
A06	23605744	TTG	T	TTG	81	56	9	65	0.14	2	62	64	0.97
A06	23610133	T	TAC	T	95	50	0	50	0	1	11	12	0.92
A06	23610137	T	TTTTTTTTTGATAACTC	T	94	49	0	49	0	1	11	12	0.92
A06	23695911	ATTTTCCTCAAT	A	ATTTTCCTCAAT	75	56	10	66	0.15	5	45	50	0.9
A06	23695952	CT	C	CT	75	44	3	47	0.06	4	45	49	0.92
A06	23695961	AT	A	AT	75	43	3	46	0.07	5	45	50	0.9
A06	23695971	ATAAATTG	A	ATAAATTG	75	45	1	46	0.02	5	44	49	0.9
A06	23695989	A	ATAGT	A	75	44	3	47	0.06	7	45	52	0.87
A06	23695991	AACCG	A	AACCG	75	50	4	54	0.07	7	44	51	0.86
A06	23736742	C	CA	CA	71	8	49	57	0.14	60	8	68	0.88
A06	23746354	TTTG	T	TTTG	51	33	0	33	0	1	16	17	0.94
A06	23765895	ACAAAAGCCCTTTAACTTCTGTT	A	ACAAAAGCCCTTTAACTTCTGTT	77	55	8	63	0.13	5	40	45	0.89
A06	23765927	TTA	T	TTA	77	49	7	56	0.12	6	35	41	0.85
A06	23765946	AC	A	AC	77	51	8	59	0.14	6	37	43	0.86
A06	23765950	A	AG	A	77	47	8	55	0.15	6	37	43	0.86
A06	23857491	G	GCTA	G	62	37	1	38	0.03	3	19	22	0.86
A06	23882387	C	CG	C	72	53	0	53	0	1	7	8	0.88
A06	23882388	T	TAG	T	72	47	0	47	0	1	7	8	0.88
A06	23893129	T	TC	TC	77	10	56	66	0.15	70	0	70	1
A06	23909267	G	GT	G	73	50	8	58	0.14	4	43	47	0.91
A06	23909275	ACG	A	ACG	73	50	8	58	0.14	4	38	42	0.9
A06	23909278	A	AAT	A	73	50	8	58	0.14	3	38	41	0.93
A06	23930093	G	GGA	GGA	36	0	32	32	0	16	0	16	1
A06	23949919	GT	G	G	68	9	50	59	0.15	59	4	63	0.94
A06	23979086	ATAAT	A	ATAAT	64	65	4	69	0.06	1	24	25	0.96
A06	23979098	C	CATGT	C	64	63	9	72	0.12	2	29	31	0.94
A06	23979129	TA	T	TA	64	57	8	65	0.12	3	40	43	0.93
A06	23979140	AG	A	AG	64	56	8	64	0.12	3	44	47	0.94
A06	23979776	CTTAGCCGTGATATTTTTTTTGTTAAAGAAAGTTGAACAA	C	CTTAGCCGTGATATTTTTTTTGTTAAAGAAAGTTGAACAA	56	59	10	69	0.14	2	30	32	0.94
A06	23979923	A	AGG	A	56	69	0	69	0	2	14	16	0.88
A06	23981544	T	TG	T	67	57	10	67	0.15	5	29	34	0.85
A06	23981654	T	TTTTTG	T	67	42	3	45	0.07	7	53	60	0.88
A06	23981731	TATCTATATTAATCTGAA	T	TATCTATATTAATCTGAA	67	57	10	67	0.15	7	52	59	0.88
A06	24008718	AGG	A	A	80	11	60	71	0.15	68	0	68	1
A06	24008722	A	ATG	ATG	82	11	61	72	0.15	72	0	72	1
A06	24044625	A	ACTCG	A	58	50	7	57	0.12	1	32	33	0.97
A06	24091320	GGTTA	G	G	82	0	39	39	0	66	5	71	0.93
A06	24091341	TA	T	TA	69	66	0	66	0	6	60	66	0.91
A06	24091455	T	TTTTTAAATTA	TTTTTAAATTA	84	0	38	38	0	54	7	61	0.89
A06	24164584	G	GAT	G	85	51	9	60	0.15	4	56	60	0.93
A06	24176907	A	ATCAAT	A	67	38	5	43	0.12	5	31	36	0.86
A06	24176926	T	TA	T	67	36	2	38	0.05	4	27	31	0.87
A06	24176932	TAAAA	T	TAAAA	67	40	1	41	0.02	4	22	26	0.85
A06	24177464	GT	G	GT	70	48	0	48	0	4	31	35	0.89
A06	24177490	CAAT	C	CAAT	70	46	0	46	0	4	41	45	0.91
A06	24177524	GGGGTAGTTGCACTTGTGACAGTGACC	G	GGGGTAGTTGCACTTGTGACAGTGACC	65	53	0	53	0	3	48	51	0.94
A06	24177560	A	ATTGT	A	65	55	0	55	0	3	48	51	0.94
A06	24291688	G	GA	G	83	51	6	57	0.11	1	28	29	0.97
A06	24324407	TAATTATATA	T	T	74	8	50	58	0.14	40	5	45	0.89
A06	24324471	T	TTTA	T	75	70	0	70	0	7	44	51	0.86
A06	24454556	T	TCCGAGTGTTACTTCTGTATGATTTTTTTGTTTATAGAG	TCCGAGTGTTACTTCTGTATGATTTTTTTGTTTATAGAG	61	5	38	43	0.12	45	5	50	0.9
A06	24507714	CATTAT	C	C	41	1	33	34	0.03	26	4	30	0.87
A06	24540041	GTTGGC	G	G	83	0	34	34	0	32	0	32	1
A06	24680608	A	AATAT	AATAT	147	16	95	111	0.14	65	10	75	0.87
A06	24684399	A	AAAAAG	AAAAAG	164	16	100	116	0.14	68	10	78	0.87
A06	24718798	AAAAAACACAATTGTATACGTTACTGAATCG	A	AAAAAACACAATTGTATACGTTACTGAATCG	75	52	9	61	0.15	5	62	67	0.93
A06	24839359	C	CG	CG	10	0	15	15	0	40	0	40	1
A06	24911665	T	TTAA	TTAA	53	1	29	30	0.03	12	2	14	0.86
A06	24911683	T	TTTAAATTAGA	TTTAAATTAGA	54	2	27	29	0.07	34	1	35	0.97
A06	25112844	T	TA	T	84	44	7	51	0.14	3	19	22	0.86
A06	25132577	GA	G	G	77	8	46	54	0.15	28	3	31	0.9
A06	25132764	TA	T	T	75	5	51	56	0.09	30	3	33	0.91
A06	25142144	A	AC	A	74	52	4	56	0.07	5	30	35	0.86
A06	25142354	TTCCTACTAAG	T	TTCCTACTAAG	74	64	0	64	0	3	66	69	0.96
A06	25142367	CTCAGGAACATGAGACTTCTCAGTTTT	C	CTCAGGAACATGAGACTTCTCAGTTTT	74	64	0	64	0	2	68	70	0.97
A06	25142409	C	CTAT	C	74	69	0	69	0	2	66	68	0.97
A06	25142416	T	TCC	T	74	70	0	70	0	2	63	65	0.97
A06	25142417	TTG	T	TTG	74	68	0	68	0	2	63	65	0.97
A06	25142431	TGG	T	TGG	74	67	0	67	0	4	61	65	0.94
A06	25142436	A	AAC	A	74	69	0	69	0	4	64	68	0.94
A06	25142456	CT	C	CT	74	67	0	67	0	5	74	79	0.94
A06	25142478	T	TG	T	81	71	0	71	0	7	73	80	0.91
A06	25142502	T	TTGTTCTTCA	TTGTTCTTCA	73	1	37	38	0.03	72	5	77	0.94
A06	25143741	TTTC	T	T	74	6	48	54	0.11	20	3	23	0.87
A06	25155316	TA	T	TA	71	40	7	47	0.15	5	52	57	0.91
A06	25158014	T	TCAAA	T	54	76	0	76	0	0	70	70	1
A06	25158066	AAAAAAAC	A	AAAAAAAC	60	76	0	76	0	1	68	69	0.99
A06	25158097	GT	G	GT	60	68	0	68	0	2	56	58	0.97
A06	25158147	T	TGCTC	T	67	63	0	63	0	3	36	39	0.92
A06	25158184	AT	A	AT	67	62	0	62	0	3	42	45	0.93
A06	25165720	T	TG	T	121	104	0	104	0	5	68	73	0.93
A06	25271720	G	GT	G	61	40	4	44	0.09	3	17	20	0.85
A06	25283366	GCCAATTACTCA	G	GCCAATTACTCA	58	74	0	74	0	3	29	32	0.91
A06	25283382	GCA	G	GCA	58	76	0	76	0	3	32	35	0.91
A06	25283387	GCAGCTC	G	GCAGCTC	58	76	0	76	0	3	31	34	0.91
A06	25283395	T	TC	T	58	76	0	76	0	3	31	34	0.91
A06	25283399	T	TTCAC	T	58	76	0	76	0	3	33	36	0.92
A06	25283403	ACT	A	ACT	58	78	0	78	0	3	43	46	0.93
A06	25283409	C	CAAGA	C	58	78	0	78	0	3	45	48	0.94
A06	28593528	C	CGGTTTT	C	78	48	0	48	0	1	26	27	0.96
A07	558268	ATCC	A	A	84	3	39	42	0.07	66	10	76	0.87
A07	558278	TTTC	T	TTTC	74	76	0	76	0	9	64	73	0.88
A07	558345	TA	T	TA	74	63	0	63	0	10	68	78	0.87
A07	764168	A	ATTTTTTTTT	ATTTTTTTTT	53	2	15	17	0.12	48	7	55	0.87
A07	764172	A	AACGTCTGAACTCAATGAAGAG	AACGTCTGAACTCAATGAAGAG	57	2	15	17	0.12	49	7	56	0.88
A07	989322	T	TA	TA	39	1	10	11	0.09	37	0	37	1
A07	2077033	G	GTTCTCTCCGACAGT	G	17	25	0	25	0	0	16	16	1
A07	3493236	A	AGTGGGAAC	AGTGGGAAC	13	17	0	17	1	1	6	7	0.14
A07	3493237	ATT	A	A	14	17	0	17	1	1	6	7	0.14
A07	4474111	G	GT	GT	18	14	0	14	1	0	9	9	0
A07	4747039	G	GAT	G	14	26	0	26	0	0	12	12	1
A07	4747040	CTTTT	C	CTTTT	14	11	0	11	0	0	12	12	1
A07	7687423	A	AAC	A	48	0	49	49	1	34	0	34	0
A07	9294425	AAC	A	AAC	10	0	61	61	1	59	0	59	0
A07	9317327	AT	A	A	13	0	7	7	0	7	0	7	1
A07	12168693	T	TAGATC	TAGATC	18	0	7	7	0	8	0	8	1
A07	13631632	T	TC	TC	27	0	9	9	0	59	0	59	1
A07	17205051	T	TGTTGGACTAATCGTGGCA	T	62	62	0	62	0	1	36	37	0.97
A07	17205119	T	TG	T	62	55	0	55	0	0	43	43	1
A07	17210239	A	AG	A	37	0	7	7	1	33	0	33	0
A07	17210244	ATTT	A	ATTT	40	0	8	8	1	36	0	36	0
A07	17408949	T	TA	TA	60	0	36	36	0	47	0	47	1
A07	17476614	GTTTT	G	GTTTT	48	0	7	7	1	27	0	27	0
A07	17476758	C	CGGTA	CGGTA	30	24	0	24	1	0	8	8	0
A07	17476761	TAACA	T	T	31	24	0	24	1	0	10	10	0
A07	17666858	T	TGAGAGAGAGAGAGAGAGAGAGAGA	T	59	37	4	41	0.1	7	39	46	0.85
A07	19053047	A	ATAGTAGTTTATAT	A	22	0	14	14	1	16	0	16	0
A07	20753548	TAGCCTCTCGTTCTTGCTTCTTTTG	T	TAGCCTCTCGTTCTTGCTTCTTTTG	25	28	0	28	0	0	70	70	1
A07	20873879	TAAAA	T	T	45	0	40	40	0	60	0	60	1
A07	21143596	CTT	C	C	36	52	0	52	1	2	18	20	0.1
A07	21227982	AGTTT	A	A	41	38	0	38	1	0	36	36	0
A07	21227990	AGTGTGT	A	A	42	39	0	39	1	0	36	36	0
A07	21642728	A	AT	AT	36	3	34	37	0.08	46	0	46	1
A07	23186034	TTAATAAATCC	T	T	16	1	17	18	0.06	12	0	12	1
A07	23284192	A	AATCT	AATCT	23	13	0	13	1	0	8	8	0
A07	23284196	TATTC	T	T	25	14	0	14	1	0	8	8	0
A07	23468771	TAA	T	T	18	16	0	16	1	0	17	17	0
A07	23676358	TC	T	TC	58	0	62	62	1	41	0	41	0
A07	23676376	TCTG	T	TCTG	60	0	61	61	1	46	0	46	0
A07	26632499	G	GAA	GAA	68	0	48	48	0	72	0	72	1
A07	26677800	G	GGAA	G	51	0	15	15	1	28	0	28	0
A08	1096528	T	TAGA	T	56	0	8	8	1	54	0	54	0
A08	1985812	AT	A	AT	83	3	54	57	0.95	41	5	46	0.11
A08	9342255	TAA	T	T	74	44	7	51	0.86	6	55	61	0.1
A08	9347527	A	AGC	A	27	33	0	33	0	0	8	8	1
A08	9347530	TTG	T	TTG	29	35	0	35	0	0	8	8	1
A08	9738864	A	ATT	ATT	9	7	1	8	0.88	1	6	7	0.14
A08	9883549	C	CTT	CTT	67	48	1	49	0.98	0	34	34	0
A08	9883604	T	TAAACC	TAAACC	70	45	8	53	0.85	6	36	42	0.14
A08	10494634	TA	T	TA	46	6	43	49	0.88	58	0	58	0
A08	10737286	TA	T	TA	88	1	59	60	0.98	67	0	67	0
A08	11675732	A	ATCTCTGCC	ATCTCTGCC	30	33	0	33	1	0	25	25	0
A08	11840465	A	ATATGTTTTTGAATATTGTATATTGTATGGTTACTCTGTTTCATGGAATT	ATATGTTTTTGAATATTGTATATTGTATGGTTACTCTGTTTCATGGAATT	39	40	0	40	1	0	20	20	0
A08	12641863	A	ATGTGGT	ATGTGGT	9	42	0	42	1	2	18	20	0.1
A08	12982049	A	AAAATGAG	A	42	41	0	41	0	0	22	22	1
A08	12982055	A	ACCTCACAAAATTAGT	A	41	41	0	41	0	2	17	19	0.89
A08	12982057	A	AGTAGAGTCTTGTAAAGTTGTCTAACAAAAAAAAATCGG	A	41	41	0	41	0	2	15	17	0.88
A08	13372457	C	CG	C	61	1	8	9	0.89	25	0	25	0
A08	13372458	C	CGCTACGCGCGG	C	61	1	8	9	0.89	25	0	25	0
A08	13645448	AT	A	AT	52	0	8	8	1	16	0	16	0
A08	17193786	AG	A	AG	23	12	0	12	0	0	18	18	1
A08	17651788	AGTT	A	A	19	0	14	14	0	25	0	25	1
A08	17651793	CTAGCTAGTGTGCTACAATTTTCAGAGTCACG	C	C	20	0	15	15	0	25	0	25	1
A08	20173125	GTTCGGCGGGTTATA	G	G	9	0	7	7	0	9	0	9	1
A08	20370878	ACCCCCTGCTCT	A	A	31	27	0	27	1	0	43	43	0
A08	21393559	T	TC	T	23	13	0	13	0	0	15	15	1
A08	21393595	AACACC	A	AACACC	37	26	0	26	0	0	25	25	1
A08	21621246	TCCCTA	T	T	51	0	62	62	0	11	0	11	1
A09	1653256	TTGTG	T	TTGTG	39	49	0	49	0	0	27	27	1
A09	1653274	AAAC	A	AAAC	50	51	0	51	0	0	29	29	1
A09	2024475	G	GTAACTAAAC	G	66	0	40	40	1	52	0	52	0
A09	2720997	ATTTTTTTTTG	A	A	25	12	0	12	1	0	25	25	0
A09	2729902	C	CATT	C	27	0	21	21	1	18	0	18	0
A09	2729920	TA	T	TA	25	0	20	20	1	17	0	17	0
A09	6522479	ATT	A	A	76	0	31	31	0	88	0	88	1
A09	9300032	TAA	T	TAA	46	47	0	47	0	1	47	48	0.98
A09	10782143	A	AAAGCTCCTATGGGTTG	A	73	0	25	25	1	59	0	59	0
A09	10905490	GATATATATATATATATATATATATATATATATATATAT	G	G	16	8	0	8	1	0	10	10	0
A09	10927232	TCTG	T	TCTG	61	57	0	57	0	0	57	57	1
A09	11401237	C	CTAAGGTGA	C	38	34	0	34	0	2	13	15	0.87
A09	11436115	T	TAA	TAA	13	0	18	18	0	20	3	23	0.87
A09	11436116	G	GC	GC	12	0	18	18	0	20	3	23	0.87
A09	12281198	AT	A	A	45	17	2	19	0.89	2	19	21	0.1
A09	13667606	TTTA	T	TTTA	19	18	0	18	0	0	8	8	1
A09	13670868	GAA	G	GAA	18	28	0	28	0	0	13	13	1
A09	13832821	A	ATTT	A	67	50	0	50	0	3	34	37	0.92
A09	15308128	T	TAA	TAA	53	0	7	7	0	54	0	54	1
A09	18440757	T	TAAAGC	TAAAGC	32	1	16	17	0.06	57	0	57	1
A09	27128017	CAT	C	C	20	0	9	9	0	16	0	16	1
A09	27283534	T	TACTTAAAATTAAGGAGTTCCTTTTAAAAAGAAA	T	28	28	0	28	0	0	9	9	1
A09	30861692	G	GT	G	54	0	32	32	1	48	0	48	0
A09	30861705	AG	A	AG	52	0	32	32	1	46	0	46	0
A09	31090174	G	GACTC	GACTC	37	2	48	50	0.04	42	0	42	1
A09	33247008	GTTCATACTTAACAC	G	G	8	0	14	14	0	16	0	16	1
A09	33295144	ATTTCTTTCTGCGCCGATTGAGTTGTT	A	A	39	0	39	39	0	31	0	31	1
A09	33368850	TTC	T	T	1	0	7	7	0	8	0	8	1
A09	33368855	A	AG	AG	1	0	7	7	0	8	0	8	1
A09	33473111	A	AATTCC	A	83	22	4	26	0.15	6	38	44	0.86
A09	33740369	TATCA	T	T	9	25	0	25	1	0	11	11	0
A09	33886364	A	ATACT	ATACT	10	0	7	7	0	17	3	20	0.85
A09	34269847	CT	C	C	74	4	33	37	0.11	39	3	42	0.93
A09	34934400	T	TTTA	TTTA	43	35	0	35	1	1	8	9	0.11
A09	35575292	GT	G	GT	55	45	0	45	0	0	22	22	1
A09	35580789	A	AATT	A	69	37	0	37	0	0	22	22	1
A09	37143713	CAAACGGT	C	C	11	0	12	12	0	34	2	36	0.94
A09	37143724	A	ATTT	ATTT	12	0	12	12	0	34	2	36	0.94
A09	37143729	A	ACTGTTT	ACTGTTT	15	0	12	12	0	34	2	36	0.94
A09	37143731	A	ATCTTTCTCTTCTTTTT	ATCTTTCTCTTCTTTTT	18	0	14	14	0	34	5	39	0.87
A09	37426061	A	AT	A	78	55	3	58	0.05	9	53	62	0.85
A09	37721484	A	ATATC	A	20	18	0	18	0	0	18	18	1
A09	39565012	A	ACAAT	A	51	36	0	36	0	0	11	11	1
A09	39565013	G	GTTTGTAAAATGCAGTTAAACTTCTTCGAGCAGTGGGATCAC	G	51	40	0	40	0	0	11	11	1
A09	40250545	G	GAT	G	67	55	0	55	0	6	44	50	0.88
A09	40466936	T	TAACCAAAATATCA	T	75	79	0	79	0	10	55	65	0.85
A09	42508911	G	GAA	GAA	14	20	0	20	1	0	19	19	0
A09	43103756	A	AG	A	57	0	46	46	1	42	0	42	0
A09	43739067	TTCGG	T	T	24	20	0	20	1	3	18	21	0.14
A10	1056802	A	AT	A	62	64	0	64	0	0	47	47	1
A10	1056806	A	AC	A	65	64	0	64	0	0	47	47	1
A10	1719565	ACTATTTTTCATGCC	A	A	13	0	11	11	0	7	0	7	1
A10	1719581	AAAT	A	A	13	0	12	12	0	10	0	10	1
A10	2971965	C	CA	C	49	0	32	32	1	34	0	34	0
A10	3976040	C	CT	CT	75	1	33	34	0.03	98	0	98	1
A10	4861009	T	TGC	TGC	21	24	1	25	0.96	3	18	21	0.14
A10	5882424	C	CAA	CAA	28	40	0	40	1	0	29	29	0
A10	5949978	CAG	C	CAG	3	7	0	7	0	0	9	9	1
A10	7703439	TTCCG	T	TTCCG	8	10	0	10	0	0	8	8	1
A10	7703447	A	ATTG	A	9	9	0	9	0	0	8	8	1
A10	11162705	T	TTTTTTTTG	TTTTTTTTG	30	1	29	30	0.03	91	0	91	1
A10	11230285	GGACC	G	GGACC	77	51	0	51	0	0	12	12	1
A10	11230295	A	AGGTAG	A	77	59	0	59	0	0	12	12	1
A10	13388712	A	AT	A	86	73	0	73	0	0	31	31	1
A10	14597397	C	CAGAGAGGATCATCTCTAGCGACAATGGCTTCTACTTCAGGCAG	CAGAGAGGATCATCTCTAGCGACAATGGCTTCTACTTCAGGCAG	31	31	0	31	1	0	34	34	0
A10	15168120	T	TAGACGATCGGTTGCAGTATGC	T	32	27	0	27	0	0	23	23	1
A10	15934363	T	TGC	T	32	17	0	17	0	0	11	11	1
A10	15934368	A	AG	A	32	16	0	16	0	0	10	10	1
A10	17384979	ACTGTT	A	ACTGTT	44	26	0	26	0	0	20	20	1
A10	17384989	TCAGGAAGATGATGATCCCCCTCAGCTCCATTA	T	TCAGGAAGATGATGATCCCCCTCAGCTCCATTA	48	26	0	26	0	0	22	22	1
A10	17385023	CATCAGAAGCGTTGAGATCTGGCAGTGAAGCATTGTTAT	C	CATCAGAAGCGTTGAGATCTGGCAGTGAAGCATTGTTAT	42	35	0	35	0	0	22	22	1
A10	17385529	T	TTC	TTC	22	0	27	27	0	170	0	170	1
A10	18110567	T	TGGG	TGGG	29	20	0	20	1	1	24	25	0.04
A10	18772825	GGGCTT	G	G	51	0	37	37	0	49	0	49	1
A10	19386425	A	ACAGCTACACTCTTGTATTAGCACTACTGATGAAAAACAT	ACAGCTACACTCTTGTATTAGCACTACTGATGAAAAACAT	32	28	0	28	1	0	11	11	0
Scaffold0137	22426	ATCATCTAATCATC	A	A	65	0	34	34	0	37	0	37	1
Scaffold0168	41210	C	CCTTCATTCTG	CCTTCATTCTG	15	0	13	13	0	10	0	10	1
Scaffold0207	9622	T	TATTAA	TATTAA	2	11	2	13	0.85	1	7	8	0.12
Scaffold0237	15899	A	AC	A	1	1	6	7	0.86	11	0	11	0
Scaffold0257	10338	A	AT	A	35	0	17	17	1	40	0	40	0
Scaffold0385	66224	TGGAC	T	TGGAC	6	13	0	13	0	1	18	19	0.95
Scaffold0431	17584	G	GC	GC	22	0	7	7	0	6	1	7	0.86
Scaffold0475	19478	GT	G	GT	22	12	0	12	0	1	12	13	0.92
Scaffold0495	16144	CATCA	C	C	141	19	118	137	0.14	62	7	69	0.9
Scaffold0495	17820	T	TTCGA	T	121	101	17	118	0.14	8	49	57	0.86
Scaffold0547	6303	GTA	G	GTA	1	10	0	10	0	0	15	15	1
Scaffold0547	6306	CACACAGGACGTCCGTGGGTGTCCGCCAGT	C	CACACAGGACGTCCGTGGGTGTCCGCCAGT	1	10	0	10	0	0	15	15	1
Scaffold0749	32315	C	CT	CT	24	32	0	32	1	0	12	12	0
Scaffold0923	53602	TAGGCTAGGGTTTAGGGTTAGGGTTTAA	T	T	19	10	0	10	1	0	11	11	0
Scaffold0941	46007	CGA	C	C	42	0	14	14	0	13	0	13	1
Scaffold0902	99244	CGGCCGTGGGTGTCCGTCAGCACACACAGGAT	C	CGGCCGTGGGTGTCCGTCAGCACACACAGGAT	6	15	0	15	0	0	11	11	1
Scaffold0082	70746	CAA	C	CAA	11	12	1	13	0.08	1	9	10	0.9
Scaffold0082	70749	TCCTTCTCAAGAATGACATCGCATAAAC	T	TCCTTCTCAAGAATGACATCGCATAAAC	11	12	1	13	0.08	1	9	10	0.9

## Sheet: Candidate Allindex
Table S7c Candidate all (SNP and Indel) Index associated with pod shatter resistance identified using QTL-Seq analysis.
CHROM	POS	REF	ALT	Genotype_S99	Depth_S99	Ref_depth_S231	Alt_depth_S231	Depth_S231	SNPindex_S231	Ref_depth_S232	Alt_depth_S232	Depth_S232	SNPindex_S232
A01	253927	AACAAAT	A	A	9	10	0	10	1	1	6	7	0.14
A01	368955	A	AAT	AAT	41	55	0	55	1	1	50	51	0.02
A01	720316	T	TA	TA	7	0	8	8	0	17	0	17	1
A01	1315248	T	TC	TC	13	0	8	8	0	23	0	23	1
A01	1315252	GTTTTT	G	G	16	0	10	10	0	25	0	25	1
A01	4590933	C	CA	C	22	0	7	7	1	12	0	12	0
A01	4590941	AT	A	AT	23	0	16	16	1	14	0	14	0
A01	4611213	ATT	A	ATT	58	63	0	63	0	0	47	47	1
A01	6202257	A	AC	AC	18	46	0	46	1	0	36	36	0
A01	8222864	A	G	A	73	4	40	44	0.91	42	1	43	0.02
A01	8686345	C	CTCTATAG	CTCTATAG	41	3	18	21	0.14	37	0	37	1
A01	8686360	A	AGT	AGT	22	1	10	11	0.09	28	0	28	1
A01	11715466	G	GA	GA	23	23	0	23	1	0	13	13	0
A01	11742150	A	ATT	A	15	0	10	10	1	17	0	17	0
A01	11803108	C	T	T	16	22	0	22	1	0	8	8	0
A01	13114078	CA	C	CA	15	12	0	12	0	0	10	10	1
A01	13307028	T	G	G	18	38	6	44	0.86	6	40	46	0.13
A01	15163630	A	ATAAATACGTCTATATTATT	ATAAATACGTCTATATTATT	31	2	11	13	0.15	31	0	31	1
A01	16106018	CCGGTCGCTACGTAGCGACCGAGTGTCCGTCCTGCT	C	CCGGTCGCTACGTAGCGACCGAGTGTCCGTCCTGCT	11	0	7	7	1	9	0	9	0
A01	16417555	A	ATAAT	ATAAT	45	29	0	29	1	0	16	16	0
A01	16901455	AAGT	A	AAGT	48	66	0	66	0	0	37	37	1
A01	16901460	T	TC	T	45	63	0	63	0	0	37	37	1
A01	22317358	AC	A	AC	3	2	11	13	0.85	26	0	26	0
A01	22335502	A	AAC	AAC	14	49	0	49	1	0	20	20	0
A01	24033102	TCC	T	TCC	28	0	48	48	1	32	0	32	0
A01	24033114	TGTCTGTATG	T	TGTCTGTATG	33	0	51	51	1	35	0	35	0
A01	24434568	ATTT	A	A	12	0	24	24	0	28	0	28	1
A01	24434579	A	ATAAATTTATGT	ATAAATTTATGT	11	0	21	21	0	28	0	28	1
A01	24434582	T	TA	TA	9	0	23	23	0	23	0	23	1
A01	25697255	A	ACTGG	A	44	0	16	16	1	37	0	37	0
A01	25697265	C	A	C	47	0	7	7	1	36	0	36	0
A01	28404518	ATAGTGATT	A	A	8	29	0	29	1	1	7	8	0.12
A01	28957169	AC	A	A	55	49	0	49	1	0	54	54	0
A02	425264	ACCC	A	A	37	39	0	39	1	2	18	20	0.1
A02	425268	TACTAACCCTAAACCCTACCTAACCCTCAATCCTATCTAACCCTAAAC	T	T	37	43	0	43	1	3	18	21	0.14
A02	425421	T	TCTAACCCTAAACCCTAC	TCTAACCCTAAACCCTAC	26	46	0	46	1	0	15	15	0
A02	425804	T	TAACCATAAACCCTTTCTAACCCTA	TAACCATAAACCCTTTCTAACCCTA	17	0	12	12	0	11	0	11	1
A02	605222	TA	T	T	23	0	22	22	0	83	0	83	1
A02	605257	TA	T	TA	83	69	0	69	0	0	24	24	1
A02	1033639	GTAA	G	G	45	0	32	32	0	39	0	39	1
A02	1191374	G	GT	GT	34	2	40	42	0.05	82	0	82	1
A02	3489765	CGG	C	CGG	41	32	0	32	0	0	34	34	1
A02	3489823	G	GA	G	27	24	0	24	0	0	23	23	1
A02	4043883	T	TGGCGTAAATCA	T	59	0	32	32	1	50	0	50	0
A02	4143522	TAAAACAGAAACATA	T	TAAAACAGAAACATA	39	0	31	31	1	36	0	36	0
A02	5504786	CCATCGAG	C	CCATCGAG	92	0	26	26	1	70	0	70	0
A02	5695784	A	G	A	28	0	18	18	1	17	0	17	0
A02	6898535	TCC	T	TCC	2	0	16	16	1	10	0	10	0
A02	8141831	A	ATGTGTACCCC	ATGTGTACCCC	46	0	38	38	0	44	0	44	1
A02	9140177	T	TATATGCAAATGTTGTATCCTGTGTG	T	39	44	0	44	0	0	30	30	1
A02	10909923	T	C	T	82	1	41	42	0.98	47	4	51	0.08
A02	11817332	T	G	T	75	2	63	65	0.97	48	4	52	0.08
A02	14255362	G	GCCAAAACCAAAAAA	G	50	69	0	69	0	0	27	27	1
A02	15686227	AG	A	A	23	4	23	27	0.15	43	0	43	1
A02	16905144	C	A	A	20	27	3	30	0.9	0	8	8	0
A02	16971157	G	GAGTCGCGCTTTGGACGCAGTTGGAACAAGCT	GAGTCGCGCTTTGGACGCAGTTGGAACAAGCT	22	0	35	35	0	39	0	39	1
A02	17045999	G	GT	GT	8	0	7	7	0	16	0	16	1
A02	17140950	C	A	C	21	14	0	14	0	0	18	18	1
A02	17140953	TGA	T	TGA	24	16	0	16	0	0	20	20	1
A02	18170334	A	AGAATAATTTACACATTTTCTCTCCTCCTCT	AGAATAATTTACACATTTTCTCTCCTCCTCT	13	0	12	12	0	59	0	59	1
A02	18312401	A	ATCTAGAAAAAAAAACATTCTT	ATCTAGAAAAAAAAACATTCTT	41	0	30	30	0	31	0	31	1
A02	18312428	A	AAG	AAG	20	0	15	15	0	18	0	18	1
A02	18495047	AG	A	AG	19	16	0	16	0	1	7	8	0.88
A02	18512494	CTT	C	CTT	16	1	7	8	0.88	28	0	28	0
A02	19223547	C	CACG	CACG	31	3	22	25	0.12	15	0	15	1
A02	19223570	TACATAACCCCG	T	T	29	2	18	20	0.1	11	0	11	1
A02	19223590	GGAAGAC	G	G	28	2	18	20	0.1	11	0	11	1
A02	19694199	G	A	A	15	2	12	14	0.14	14	1	15	0.93
A02	20263517	C	CCGAGGTACTATTCAT	C	21	0	7	7	1	15	0	15	0
A02	20798518	TAC	T	TAC	52	0	18	18	1	25	0	25	0
A02	21144447	G	C	C	18	50	5	55	0.91	1	12	13	0.08
A02	22009634	A	AAT	A	14	18	0	18	0	1	7	8	0.88
A02	22009671	A	AATAAAAG	A	17	28	0	28	0	1	9	10	0.9
A02	22095982	C	T	T	88	54	9	63	0.86	6	50	56	0.11
A02	22374798	TTTTTGCGG	T	TTTTTGCGG	202	0	16	16	1	158	0	158	0
A02	23406348	T	TTATTA	T	46	0	27	27	1	40	0	40	0
A02	24876964	GTAAC	G	G	80	63	10	73	0.86	2	24	26	0.08
A02	25401070	C	A	A	74	54	0	54	1	0	30	30	0
A02	25401076	AG	A	A	73	52	0	52	1	0	30	30	0
A02	25495099	A	ATTAGTAAAATAGTAAAGGAAAATAAAGGAACAAAGAAACAAATG	A	24	42	0	42	0	0	28	28	1
A02	25495101	T	TTTTGCAAAAAAAAACACATTTAGACAGCTAAG	T	23	41	0	41	0	0	13	13	1
A02	26532336	A	G	A	45	1	6	7	0.86	22	2	24	0.08
A02	26701427	A	G	A	54	7	49	56	0.88	40	5	45	0.11
A02	26701437	A	G	A	54	7	50	57	0.88	38	6	44	0.14
A02	27713314	TAATCTACATTTGAGATTGGAG	T	T	45	41	0	41	1	0	46	46	0
A02	28152393	CTT	C	CTT	64	0	17	17	1	45	0	45	0
A02	29492645	G	GA	G	58	0	11	11	1	42	0	42	0
A02	29492646	G	GGCTTC	G	58	0	12	12	1	42	0	42	0
A02	30090262	G	GGC	GGC	23	0	8	8	0	10	0	10	1
A02	30090264	CGT	C	C	23	0	7	7	0	10	0	10	1
A02	30410128	A	AT	AT	49	0	35	35	0	51	0	51	1
A03	617662	T	TTC	T	61	0	8	8	1	28	4	32	0.12
A03	1824040	A	ACTCGCTCACCAC	A	45	1	30	31	0.97	30	0	30	0
A03	2846547	C	A	C	70	0	81	81	1	53	8	61	0.13
A03	3611674	T	A	A	72	63	6	69	0.91	5	51	56	0.09
A03	4272813	C	CT	C	70	3	31	34	0.91	27	0	27	0
A03	4347674	G	GAAGC	G	56	52	0	52	0	0	37	37	1
A03	4353654	AG	A	A	77	85	0	85	1	11	64	75	0.15
A03	4819095	TTCC	T	T	38	33	0	33	1	0	23	23	0
A03	5188792	CTTG	C	C	39	44	0	44	1	0	28	28	0
A03	5375787	TC	T	T	55	78	0	78	1	0	24	24	0
A03	6203547	GCACA	G	G	51	40	0	40	1	5	43	48	0.1
A03	6774925	A	AC	A	14	16	0	16	0	0	7	7	1
A03	6774926	ATATCTT	A	ATATCTT	14	16	0	16	0	0	7	7	1
A03	8072047	T	C	C	67	31	4	35	0.89	8	51	59	0.14
A03	8257841	T	TTA	TTA	70	45	0	45	1	1	41	42	0.02
A03	9174880	A	AG	AG	89	71	0	71	1	11	68	79	0.14
A03	10863212	A	AAT	AAT	15	25	0	25	1	0	17	17	0
A03	10956240	C	CT	CT	18	0	23	23	0	46	0	46	1
A03	15107610	T	TG	TG	47	56	0	56	1	0	52	52	0
A03	18324021	A	ATATATCTTATTAAAAC	ATATATCTTATTAAAAC	9	1	6	7	0.14	11	0	11	1
A03	19906121	AGAG	A	AGAG	14	14	0	14	0	0	10	10	1
A03	24176646	TCAAG	T	TCAAG	34	28	0	28	0	0	17	17	1
A03	24176658	TTTTTCATTTTTTTTG	T	TTTTTCATTTTTTTTG	38	33	0	33	0	0	18	18	1
A03	24281349	T	TTAA	T	4	8	0	8	0	1	6	7	0.86
A03	29128484	C	CCGG	CCGG	37	0	42	42	0	56	0	56	1
A03	29435772	ACGG	A	ACGG	8	0	7	7	1	26	0	26	0
A03	29592686	C	CT	C	64	60	0	60	0	6	37	43	0.86
A03	31267678	T	TTA	T	28	27	0	27	0	0	10	10	1
A03	31267691	CACT	C	CACT	30	32	0	32	0	0	17	17	1
A03	31285764	G	C	C	20	28	0	28	1	1	8	9	0.11
A03	31709004	A	G	A	76	42	7	49	0.14	1	44	45	0.98
A03	31946137	T	TCAAA	T	76	71	0	71	0	0	20	20	1
A03	31977139	ATG	A	A	6	31	0	31	1	0	19	19	0
A03	31981616	AAC	A	A	55	2	34	36	0.06	47	0	47	1
A03	34359889	A	AACGAAATGAAGAG	A	29	0	24	24	1	28	0	28	0
A03	34597171	G	GAAAGAGAA	GAAAGAGAA	17	0	14	14	0	11	0	11	1
A03	34597181	G	GAGAT	GAGAT	13	0	11	11	0	10	0	10	1
A03	35368688	TCG	T	TCG	23	0	22	22	1	17	0	17	0
A03	35663819	A	AG	AG	17	1	6	7	0.14	9	0	9	1
A03	35781077	A	AATG	AATG	12	0	9	9	0	53	0	53	1
A03	36345371	CAAATTATATACCCTAAACCA	C	CAAATTATATACCCTAAACCA	22	26	0	26	0	0	8	8	1
A03	36345509	TCCAAACGGTAAACCCTAAAC	T	T	25	0	12	12	0	28	0	28	1
A03	36803661	T	TATACCTTGTTGTAACGCTCAAACGCCGATTCGGA	T	16	0	12	12	1	21	0	21	0
A03	36911251	TCA	T	T	26	0	13	13	0	10	0	10	1
A03	37243817	T	TGTGG	T	18	0	19	19	1	19	0	19	0
A03	38078859	C	CT	CT	10	0	10	10	0	8	0	8	1
A04	223188	CA	C	C	25	0	21	21	0	51	0	51	1
A04	1765170	AT	A	AT	10	10	0	10	0	0	10	10	1
A04	1765172	AAATATAC	A	AAATATAC	11	13	0	13	0	0	10	10	1
A04	3933266	TTCATTG	T	T	12	34	0	34	1	0	10	10	0
A04	4436541	A	AAATATTATATTTAAAC	AAATATTATATTTAAAC	24	55	0	55	1	0	20	20	0
A04	7090520	C	CTGTTGGGGTCAAAATCGGTCACGACGGAATCAATGTCTAAA	CTGTTGGGGTCAAAATCGGTCACGACGGAATCAATGTCTAAA	20	25	0	25	1	1	8	9	0.11
A04	7357909	AAGTACAACAAGC	A	A	24	12	0	12	1	0	9	9	0
A04	7438600	A	T	T	62	63	0	63	1	0	51	51	0
A04	7634141	G	A	A	16	33	5	38	0.87	0	13	13	0
A04	7634144	C	T	T	16	31	5	36	0.86	0	12	12	0
A04	7651635	C	CCTTATCTT	CCTTATCTT	20	0	16	16	0	7	0	7	1
A04	7721025	A	AG	AG	31	0	14	14	0	45	5	50	0.9
A04	7721026	A	G	G	30	0	14	14	0	46	5	51	0.9
A04	7721046	G	A	A	33	0	14	14	0	48	4	52	0.92
A04	7721065	T	A	A	33	1	17	18	0.06	48	4	52	0.92
A04	8439396	C	CT	C	101	43	6	49	0.12	7	55	62	0.89
A04	8439398	T	TA	TA	93	6	44	50	0.12	56	7	63	0.89
A04	8609371	A	AAACGTGGACTCCACTTCTG	AAACGTGGACTCCACTTCTG	10	1	10	11	0.09	14	0	14	1
A04	8609379	AC	A	A	9	1	6	7	0.14	13	0	13	1
A04	9917004	AT	A	A	134	85	0	85	1	0	53	53	0
A04	10393175	G	GTTTCTTT	G	33	0	8	8	1	14	0	14	0
A04	10654256	TTTATTTAGAACCTTACCA	T	TTTATTTAGAACCTTACCA	72	71	0	71	0	0	37	37	1
A04	12066515	A	AGC	AGC	82	83	0	83	1	0	56	56	0
A04	12391645	TGC	T	T	15	0	34	34	0	50	0	50	1
A04	14391155	TA	T	T	92	3	35	38	0.08	46	7	53	0.87
A04	16586183	TA	T	TA	56	57	0	57	0	5	51	56	0.91
A04	17381830	T	TGTTGGAGACGAGAGATGATGCGATCCTGCCATATAAA	TGTTGGAGACGAGAGATGATGCGATCCTGCCATATAAA	39	0	38	38	0	39	0	39	1
A04	20795615	TAATA	T	T	71	60	0	60	1	0	68	68	0
A05	2001110	A	ATGTGT	A	74	72	0	72	0	0	54	54	1
A05	3434513	TA	T	T	34	0	18	18	0	15	0	15	1
A05	3468749	T	TC	T	72	76	0	76	0	0	22	22	1
A05	3468780	C	CT	C	65	81	0	81	0	0	13	13	1
A05	5260758	T	TACCAAGATATAACG	TACCAAGATATAACG	41	28	0	28	1	0	22	22	0
A05	6848131	T	TTTCTCCACTGTTTAG	TTTCTCCACTGTTTAG	42	0	10	10	0	30	0	30	1
A05	8401225	A	AG	AG	40	33	0	33	1	0	33	33	0
A05	9247413	A	AAAG	AAAG	52	0	45	45	0	67	0	67	1
A05	9247421	AT	A	A	47	0	42	42	0	65	0	65	1
A05	10814352	T	TGA	T	1	0	20	20	1	27	0	27	0
A05	10814355	CGT	C	CGT	1	0	15	15	1	24	0	24	0
A05	12548137	A	AGGGATTC	AGGGATTC	74	6	42	48	0.12	41	0	41	1
A05	19706445	T	TAGAGTTTAGCTTTTTTTTTTTTTTTGAACAC	TAGAGTTTAGCTTTTTTTTTTTTTTTGAACAC	0	7	0	7	1	0	22	22	0
A05	21026504	CAT	C	C	91	3	45	48	0.06	72	0	72	1
A05	21623416	T	TTGAAC	T	43	54	0	54	0	0	42	42	1
A05	22161878	T	TG	TG	38	0	30	30	0	37	0	37	1
A05	22161924	ACTG	A	A	55	0	39	39	0	48	0	48	1
A05	22408041	G	GTAGGGTT	GTAGGGTT	19	0	16	16	0	25	0	25	1
A05	22408058	T	TAGG	TAGG	19	0	12	12	0	19	0	19	1
A05	22408065	TACG	T	T	23	0	12	12	0	19	0	19	1
A05	23105345	T	TGTGTATATTCAACAC	TGTGTATATTCAACAC	35	0	11	11	0	39	0	39	1
A05	23388887	A	G	A	81	55	9	64	0.14	0	38	38	1
A05	25249263	TG	T	T	26	28	0	28	1	0	9	9	0
A05	25623119	A	ATAG	ATAG	32	2	14	16	0.12	77	0	77	1
A05	27847575	T	TG	T	62	0	10	10	1	57	0	57	0
A05	27847578	ACAAC	A	ACAAC	40	0	8	8	1	45	0	45	0
A06	879389	A	C	A	21	22	0	22	0	0	24	24	1
A06	1837232	C	T	T	34	17	0	17	1	0	13	13	0
A06	1893947	TGGAATA	T	TGGAATA	42	3	26	29	0.9	54	0	54	0
A06	2153481	T	TGC	TGC	20	23	0	23	1	0	19	19	0
A06	2221663	T	TA	TA	25	1	8	9	0.11	28	0	28	1
A06	3283527	G	GT	GT	33	0	17	17	0	27	0	27	1
A06	6918871	AAT	A	AAT	21	23	0	23	0	0	14	14	1
A06	7016607	T	TACTTGC	TACTTGC	21	23	0	23	1	0	21	21	0
A06	7255477	CTATATG	C	C	22	0	22	22	0	18	0	18	1
A06	7255484	A	C	C	25	0	22	22	0	21	0	21	1
A06	7405577	G	A	A	32	0	23	23	0	50	5	55	0.91
A06	7405595	G	T	T	29	0	21	21	0	47	5	52	0.9
A06	7405606	GGGAAACTCCAGAGAA	G	G	31	0	21	21	0	50	5	55	0.91
A06	7437864	C	CA	C	63	41	0	41	0	7	42	49	0.86
A06	7812263	A	AATAGTGATCATTGGTTGGACTTTAACTTATG	A	24	34	0	34	0	0	10	10	1
A06	8186453	G	A	G	46	44	8	52	0.15	5	29	34	0.85
A06	8363703	T	TA	T	69	38	3	41	0.07	6	70	76	0.92
A06	8363709	C	T	C	69	40	4	44	0.09	5	65	70	0.93
A06	8363712	T	C	T	69	41	4	45	0.09	5	66	71	0.93
A06	8363714	A	T	A	69	41	4	45	0.09	5	67	72	0.93
A06	8363718	G	A	G	69	41	5	46	0.11	5	65	70	0.93
A06	8363740	TG	T	TG	69	39	6	45	0.13	8	63	71	0.89
A06	8363746	AC	A	AC	69	39	7	46	0.15	8	63	71	0.89
A06	8491974	T	TCCTCCGTTCCTCGCA	T	117	8	0	8	0	0	25	25	1
A06	8491985	A	AGAAAGAAACAGC	A	78	20	0	20	0	0	17	17	1
A06	8491986	T	TGGAATCATCTG	T	78	21	0	21	0	0	13	13	1
A06	8491992	G	GT	G	78	22	0	22	0	1	6	7	0.86
A06	8814600	T	TA	T	54	86	0	86	0	6	44	50	0.88
A06	8946674	TA	T	TA	37	46	0	46	0	0	17	17	1
A06	9325832	G	A	A	17	0	7	7	0	24	4	28	0.86
A06	9326775	G	GAA	G	48	0	11	11	1	54	0	54	0
A06	9562221	T	TATCAGTGCTTCTTTCAACCGATATGCTGGC	T	26	26	0	26	0	1	27	28	0.96
A06	9562225	AC	A	AC	25	27	0	27	0	2	11	13	0.85
A06	9653911	G	A	A	82	2	47	49	0.04	51	6	57	0.89
A06	9768613	AT	A	A	85	2	41	43	0.05	46	2	48	0.96
A06	9831876	C	T	C	54	37	0	37	0	7	43	50	0.86
A06	9831880	AC	A	AC	54	37	0	37	0	7	43	50	0.86
A06	9831882	T	G	T	54	37	0	37	0	7	43	50	0.86
A06	9917280	TTAA	T	T	75	6	37	43	0.14	62	0	62	1
A06	10857219	T	G	G	27	0	7	7	0	29	0	29	1
A06	11268126	G	GA	G	80	28	5	33	0.15	5	33	38	0.87
A06	11268128	G	A	A	77	5	28	33	0.15	32	5	37	0.86
A06	11309743	CA	C	CA	75	52	9	61	0.15	6	58	64	0.91
A06	11550844	C	T	C	71	30	5	35	0.14	6	44	50	0.88
A06	11677025	G	C	G	62	36	5	41	0.12	5	33	38	0.87
A06	11677033	T	G	T	62	36	6	42	0.14	5	36	41	0.88
A06	11677036	TC	T	TC	62	37	6	43	0.14	5	36	41	0.88
A06	11724583	G	T	G	66	43	2	45	0.04	3	51	54	0.94
A06	11724615	A	G	A	66	37	6	43	0.14	6	46	52	0.88
A06	11775859	T	C	T	62	41	4	45	0.09	6	36	42	0.86
A06	11837577	A	C	A	57	35	3	38	0.08	6	35	41	0.85
A06	11837630	G	A	G	57	34	5	39	0.13	4	34	38	0.89
A06	11837641	G	C	G	57	37	5	42	0.12	4	31	35	0.89
A06	11837646	C	T	C	73	38	5	43	0.12	3	29	32	0.91
A06	11854050	TAAC	T	TAAC	77	58	6	64	0.09	8	51	59	0.86
A06	11857003	AC	A	AC	69	62	0	62	0	8	52	60	0.87
A06	11857005	TCTAC	T	TCTAC	69	62	0	62	0	8	53	61	0.87
A06	11882199	C	T	T	35	0	22	22	0	27	0	27	1
A06	11882215	T	A	T	33	17	0	17	0	0	22	22	1
A06	11882218	T	A	A	27	0	17	17	0	19	0	19	1
A06	11882250	C	A	A	18	0	10	10	0	10	0	10	1
A06	11882261	C	T	C	21	10	0	10	0	0	7	7	1
A06	11882266	C	T	T	11	0	10	10	0	7	0	7	1
A06	11890787	T	TA	T	11	12	0	12	0	0	10	10	1
A06	11896003	T	G	G	77	3	52	55	0.05	63	8	71	0.89
A06	11896083	T	G	G	78	0	46	46	0	67	6	73	0.92
A06	11896109	AGGC	A	A	71	5	47	52	0.1	67	6	73	0.92
A06	11896315	A	ATGGTGTGTT	A	72	38	6	44	0.14	5	35	40	0.88
A06	12000640	G	GA	G	70	65	0	65	0	5	44	49	0.9
A06	12021831	TTGCCAAAATCGTAAAATTGAGGTTTC	T	TTGCCAAAATCGTAAAATTGAGGTTTC	30	24	0	24	0	6	38	44	0.86
A06	12056712	A	G	A	71	45	6	51	0.12	7	62	69	0.9
A06	12058219	C	T	C	134	85	15	100	0.15	12	116	128	0.91
A06	12058220	G	T	G	134	84	15	99	0.15	12	114	126	0.9
A06	12117540	T	TTAAAAA	TTAAAAA	43	0	20	20	0	11	0	11	1
A06	12177948	T	TCCCCCCATCCCCCCCCTC	TCCCCCCATCCCCCCCCTC	43	3	36	39	0.08	35	4	39	0.9
A06	12290157	A	T	T	53	5	41	46	0.11	32	5	37	0.86
A06	12304697	AAAAAC	A	A	69	7	46	53	0.13	21	3	24	0.88
A06	12310176	A	AT	A	48	30	5	35	0.14	3	21	24	0.88
A06	12310192	G	A	G	48	26	3	29	0.1	2	18	20	0.9
A06	12310199	C	T	T	38	2	26	28	0.07	18	2	20	0.9
A06	12310212	GATCTTTGAGGATTCGGTTCAA	G	G	38	2	22	24	0.08	12	2	14	0.86
A06	12512992	C	T	C	92	54	5	59	0.08	9	53	62	0.85
A06	12512995	G	A	A	94	5	53	58	0.09	52	8	60	0.87
A06	12513023	A	T	A	93	51	8	59	0.14	3	58	61	0.95
A06	12513026	G	A	A	90	9	51	60	0.15	57	3	60	0.95
A06	12563993	GA	G	G	92	4	34	38	0.11	63	5	68	0.93
A06	12704725	G	A	G	61	42	7	49	0.14	5	46	51	0.9
A06	12725523	A	T	A	76	61	8	69	0.12	6	57	63	0.9
A06	12891048	GATTGCAATGATAATGAACCCACAAGCTTGACCAAAATTC	G	G	45	1	6	7	0.14	51	9	60	0.85
A06	13000192	GA	G	G	74	4	57	61	0.07	61	4	65	0.94
A06	13036652	T	TA	T	65	55	6	61	0.1	8	51	59	0.86
A06	13268351	AT	A	A	71	3	46	49	0.06	63	6	69	0.91
A06	13369261	A	T	A	87	41	5	46	0.11	8	49	57	0.86
A06	13607907	A	G	G	68	4	48	52	0.08	58	8	66	0.88
A06	13607928	C	A	A	64	4	46	50	0.08	56	8	64	0.88
A06	13607948	A	AT	AT	73	0	49	49	0	55	4	59	0.93
A06	13607984	T	C	C	80	8	44	52	0.15	56	5	61	0.92
A06	13663270	TTTTTC	T	T	60	3	42	45	0.07	62	7	69	0.9
A06	13663279	T	G	G	61	3	42	45	0.07	61	8	69	0.88
A06	13663328	G	T	T	48	3	31	34	0.09	57	3	60	0.95
A06	13663334	A	ATC	ATC	45	3	28	31	0.1	58	3	61	0.95
A06	13663349	A	AC	AC	39	3	23	26	0.12	57	3	60	0.95
A06	13663351	T	TCAGGAAAAGAACG	TCAGGAAAAGAACG	34	3	18	21	0.14	56	3	59	0.95
A06	13663356	A	AAATGTAAAGGACC	AAATGTAAAGGACC	38	3	20	23	0.13	57	5	62	0.92
A06	13663380	C	CT	CT	45	2	30	32	0.06	52	4	56	0.93
A06	13743056	T	C	T	53	39	4	43	0.09	7	91	98	0.93
A06	13743059	A	G	A	53	38	4	42	0.1	7	92	99	0.93
A06	13899534	CGCTCGGTCGCTACGTAGCGACCGAGCTCAGCCAA	C	CGCTCGGTCGCTACGTAGCGACCGAGCTCAGCCAA	28	30	0	30	0	1	10	11	0.91
A06	14032660	C	T	C	75	62	2	64	0.03	4	69	73	0.95
A06	14059132	C	G	C	99	47	2	49	0.04	5	50	55	0.91
A06	14148257	C	A	C	69	66	10	76	0.13	4	56	60	0.93
A06	14323699	G	A	G	129	50	7	57	0.12	0	20	20	1
A06	14323748	A	G	A	196	62	6	68	0.09	3	29	32	0.91
A06	14323765	A	T	A	196	66	6	72	0.08	3	33	36	0.92
A06	14332619	T	C	T	52	48	8	56	0.14	6	52	58	0.9
A06	14594666	A	G	A	76	32	0	32	0	6	39	45	0.87
A06	14595659	T	C	T	72	37	6	43	0.14	7	49	56	0.88
A06	14595665	G	A	A	60	6	35	41	0.15	47	7	54	0.87
A06	14614446	G	GT	GT	38	1	26	27	0.04	24	4	28	0.86
A06	14786502	A	C	C	63	7	41	48	0.15	23	4	27	0.85
A06	14827147	G	GT	GT	4	2	11	13	0.15	8	0	8	1
A06	14860776	G	GA	GA	81	0	55	55	0	72	0	72	1
A06	14896899	TC	T	TC	70	94	0	94	0	6	53	59	0.9
A06	14911848	C	T	C	77	45	2	47	0.04	1	6	7	0.86
A06	15023800	C	T	T	36	3	17	20	0.15	28	0	28	1
A06	15145916	C	G	G	72	0	36	36	0	49	4	53	0.92
A06	15145922	C	T	T	71	0	36	36	0	46	4	50	0.92
A06	15145953	G	A	A	73	1	33	34	0.03	45	1	46	0.98
A06	15145983	C	T	T	67	6	40	46	0.13	44	1	45	0.98
A06	15263158	A	AT	AT	8	0	9	9	0	9	0	9	1
A06	15756818	G	GT	G	77	77	0	77	0	5	56	61	0.92
A06	15760591	A	T	T	75	7	41	48	0.15	49	6	55	0.89
A06	15797366	C	T	C	69	52	4	56	0.07	11	63	74	0.85
A06	15797376	T	A	T	69	52	4	56	0.07	9	66	75	0.88
A06	15797403	T	C	T	69	44	1	45	0.02	8	64	72	0.89
A06	15797414	A	G	A	69	45	6	51	0.12	8	58	66	0.88
A06	15797423	C	T	C	69	45	7	52	0.13	7	57	64	0.89
A06	15797451	GT	G	GT	69	47	8	55	0.15	1	50	51	0.98
A06	15852932	C	T	T	65	8	47	55	0.15	52	8	60	0.87
A06	15853693	GT	G	GT	91	78	0	78	0	7	50	57	0.88
A06	16033008	T	G	G	71	5	29	34	0.15	39	7	46	0.85
A06	16069206	C	T	T	69	2	40	42	0.05	42	0	42	1
A06	16086615	G	A	A	94	7	46	53	0.13	54	7	61	0.89
A06	16266155	T	A	T	75	37	3	40	0.07	4	24	28	0.86
A06	16266186	C	CG	CG	78	4	38	42	0.1	31	5	36	0.86
A06	16279977	A	C	A	79	48	5	53	0.09	6	38	44	0.86
A06	16287357	GC	G	GC	81	48	6	54	0.11	3	53	56	0.95
A06	16287366	T	A	T	81	46	6	52	0.12	3	53	56	0.95
A06	16287371	T	TTGAAAATTACATG	T	81	47	6	53	0.11	3	54	57	0.95
A06	16287442	T	A	A	83	8	51	59	0.14	53	9	62	0.85
A06	16296401	C	A	A	79	0	47	47	0	48	6	54	0.89
A06	16296461	G	A	A	75	4	37	41	0.1	75	0	75	1
A06	16322011	C	T	C	54	44	1	45	0.02	5	35	40	0.88
A06	16322018	A	T	A	54	44	1	45	0.02	6	33	39	0.85
A06	16322050	T	C	T	54	45	1	46	0.02	3	25	28	0.89
A06	16322054	C	T	C	54	47	1	48	0.02	3	22	25	0.88
A06	16322060	G	A	G	54	44	1	45	0.02	3	20	23	0.87
A06	16487241	TA	T	TA	3	31	0	31	0	0	16	16	1
A06	16617610	C	T	T	64	4	56	60	0.07	40	5	45	0.89
A06	16617631	A	T	T	64	4	49	53	0.08	38	5	43	0.88
A06	16638354	C	T	T	77	4	44	48	0.08	25	0	25	1
A06	16649190	C	G	C	47	48	5	53	0.09	13	90	103	0.87
A06	17026566	TTTTTAA	T	T	17	1	9	10	0.1	33	0	33	1
A06	17026573	GAAAGTT	G	G	17	1	9	10	0.1	30	0	30	1
A06	17026582	AT	A	A	17	1	9	10	0.1	34	0	34	1
A06	17027872	AGTAAATATTTAATACGTG	A	A	47	6	46	52	0.12	63	6	69	0.91
A06	17027895	C	T	T	48	6	45	51	0.12	55	6	61	0.9
A06	17027897	A	G	G	48	5	46	51	0.1	55	6	61	0.9
A06	17469790	CA	C	CA	63	51	0	51	0	0	18	18	1
A06	18206208	G	GTA	GTA	29	2	15	17	0.12	30	0	30	1
A06	18306593	C	G	G	125	0	65	65	0	96	17	113	0.85
A06	18528123	C	T	C	57	37	4	41	0.1	8	44	52	0.85
A06	18528151	A	G	A	57	44	6	50	0.12	4	42	46	0.91
A06	18528157	G	A	G	57	41	6	47	0.13	5	40	45	0.89
A06	18728897	ATT	A	A	77	4	35	39	0.1	82	0	82	1
A06	18775644	T	TG	T	70	36	3	39	0.08	7	45	52	0.87
A06	18775647	A	ATC	A	70	36	3	39	0.08	7	45	52	0.87
A06	18775653	C	T	C	70	33	3	36	0.08	7	46	53	0.87
A06	18775655	C	T	C	70	33	4	37	0.11	6	45	51	0.88
A06	18775659	C	T	C	70	33	5	38	0.13	7	45	52	0.87
A06	18775664	C	CA	C	70	34	6	40	0.15	7	46	53	0.87
A06	18800984	A	G	A	75	38	0	38	0	9	70	79	0.89
A06	18956827	AATAAAAAATATTAGATATTTTT	A	A	39	2	21	23	0.09	26	2	28	0.93
A06	19229205	GC	G	G	64	6	35	41	0.15	53	9	62	0.85
A06	19337126	C	G	G	60	8	62	70	0.11	56	5	61	0.92
A06	19471748	AT	A	AT	65	53	8	61	0.13	7	40	47	0.85
A06	19482290	G	A	G	72	47	4	51	0.08	3	21	24	0.88
A06	19482293	TA	T	TA	72	49	6	55	0.11	3	22	25	0.88
A06	19482298	T	C	T	72	50	7	57	0.12	3	23	26	0.88
A06	19482303	A	C	A	72	49	7	56	0.12	3	25	28	0.89
A06	19493610	A	T	A	40	38	5	43	0.12	5	29	34	0.85
A06	19493640	C	T	C	40	34	5	39	0.13	4	22	26	0.85
A06	19690560	CT	C	CT	87	52	7	59	0.12	2	17	19	0.89
A06	19690578	T	G	T	87	51	8	59	0.14	3	22	25	0.88
A06	19690588	C	T	C	87	51	8	59	0.14	3	24	27	0.89
A06	19710932	GC	G	GC	68	43	0	43	0	5	47	52	0.9
A06	19880893	A	G	A	66	39	5	44	0.11	5	33	38	0.87
A06	19886852	A	AT	A	56	60	0	60	0	10	75	85	0.88
A06	19890987	CAAGAGTTA	C	CAAGAGTTA	92	50	8	58	0.14	4	29	33	0.88
A06	19891003	C	G	C	92	51	8	59	0.14	4	24	28	0.86
A06	20059784	A	T	A	43	56	10	66	0.15	6	70	76	0.92
A06	20064462	C	T	C	62	37	6	43	0.14	3	20	23	0.87
A06	20064477	T	A	T	62	36	6	42	0.14	3	22	25	0.88
A06	20081692	A	G	A	35	89	14	103	0.14	7	54	61	0.89
A06	20085297	A	C	A	39	53	6	59	0.1	2	14	16	0.88
A06	20188070	C	T	T	79	9	53	62	0.15	64	8	72	0.89
A06	20188075	T	A	A	77	9	53	62	0.15	63	9	72	0.88
A06	20224695	A	AT	AT	87	8	51	59	0.14	50	6	56	0.89
A06	20224730	A	C	C	88	7	47	54	0.13	54	7	61	0.89
A06	20243099	G	C	C	117	12	74	86	0.14	56	6	62	0.9
A06	20243116	T	C	C	133	10	81	91	0.11	58	7	65	0.89
A06	20243842	C	A	A	146	16	99	115	0.14	68	11	79	0.86
A06	20243878	A	G	G	165	18	107	125	0.14	74	11	85	0.87
A06	20335850	G	A	G	70	54	9	63	0.14	5	55	60	0.92
A06	20357136	T	TTA	T	86	65	10	75	0.13	4	59	63	0.94
A06	20362837	C	G	G	73	10	55	65	0.15	52	5	57	0.91
A06	20400120	A	C	C	87	10	63	73	0.14	92	9	101	0.91
A06	20422158	G	GC	G	55	38	0	38	0	4	26	30	0.87
A06	20422160	A	C	A	56	38	1	39	0.03	4	28	32	0.88
A06	20422162	GC	G	GC	56	38	1	39	0.03	5	29	34	0.85
A06	20422189	T	TTG	TTG	59	5	33	38	0.13	40	5	45	0.89
A06	20422190	A	T	T	61	5	33	38	0.13	41	5	46	0.89
A06	20454988	T	C	T	122	96	16	112	0.14	7	60	67	0.9
A06	20455532	G	T	G	122	77	12	89	0.13	8	51	59	0.86
A06	20456326	A	G	A	122	119	17	136	0.12	9	59	68	0.87
A06	20456518	C	G	C	122	110	20	130	0.15	9	52	61	0.85
A06	20457661	G	C	G	146	101	14	115	0.12	9	56	65	0.86
A06	20457677	A	G	A	146	100	14	114	0.12	9	53	62	0.85
A06	20460509	T	A	A	136	16	99	115	0.14	61	11	72	0.85
A06	20461493	AC	A	A	43	3	25	28	0.11	18	3	21	0.86
A06	20508778	C	CA	C	152	85	14	99	0.14	5	66	71	0.93
A06	20508870	A	G	A	111	43	5	48	0.1	5	29	34	0.85
A06	20545436	TACA	T	TACA	55	60	0	60	0	0	28	28	1
A06	20549261	A	AGT	A	37	43	1	44	0.02	2	15	17	0.88
A06	20549277	CT	C	CT	37	41	1	42	0.02	3	18	21	0.86
A06	20554327	T	TTA	T	38	46	8	54	0.15	5	28	33	0.85
A06	20554331	G	C	G	38	48	8	56	0.14	5	29	34	0.85
A06	20554955	C	T	C	38	65	10	75	0.13	6	60	66	0.91
A06	20554973	ACT	A	ACT	38	64	10	74	0.14	5	52	57	0.91
A06	20554991	C	CA	C	38	66	8	74	0.11	5	50	55	0.91
A06	20554994	T	TTAC	T	38	67	8	75	0.11	6	50	56	0.89
A06	20555001	A	C	A	38	67	7	74	0.09	6	44	50	0.88
A06	20555004	A	G	A	38	62	5	67	0.07	6	44	50	0.88
A06	20555024	T	TA	T	38	80	0	80	0	6	36	42	0.86
A06	20555833	C	T	C	38	46	5	51	0.1	3	58	61	0.95
A06	20555850	C	A	C	38	43	5	48	0.1	3	60	63	0.95
A06	20558726	G	A	G	39	31	5	36	0.14	4	36	40	0.9
A06	20558745	A	C	A	39	26	3	29	0.1	4	31	35	0.89
A06	20561121	A	G	A	54	44	8	52	0.15	4	70	74	0.95
A06	20561128	T	C	T	54	44	8	52	0.15	4	67	71	0.94
A06	20561180	TAAACC	T	TAAACC	54	48	8	56	0.14	4	66	70	0.94
A06	20564603	A	G	G	71	11	61	72	0.15	51	3	54	0.94
A06	20577440	A	G	A	68	40	7	47	0.15	5	34	39	0.87
A06	20589449	T	C	T	47	52	7	59	0.12	2	20	22	0.91
A06	20594824	A	T	A	52	63	9	72	0.12	5	37	42	0.88
A06	20594858	T	A	T	52	55	9	64	0.14	4	33	37	0.89
A06	20594859	T	G	T	52	56	9	65	0.14	4	32	36	0.89
A06	20594895	G	A	G	52	53	5	58	0.09	4	30	34	0.88
A06	20595006	G	T	G	52	54	1	55	0.02	3	17	20	0.85
A06	20602964	A	C	A	57	53	9	62	0.15	3	26	29	0.9
A06	20603002	T	G	T	57	44	8	52	0.15	3	22	25	0.88
A06	20605027	C	T	C	66	53	9	62	0.15	2	24	26	0.92
A06	20624735	T	C	T	59	44	5	49	0.1	6	35	41	0.85
A06	20626460	CA	C	CA	137	64	8	72	0.11	10	61	71	0.86
A06	20634029	T	C	T	57	63	11	74	0.15	10	65	75	0.87
A06	20634032	T	C	T	57	62	11	73	0.15	9	64	73	0.88
A06	20635719	T	TTTTTTTTTCCATGAGAA	T	65	53	8	61	0.13	4	25	29	0.86
A06	20640691	T	C	T	67	57	3	60	0.05	4	32	36	0.89
A06	20640710	A	G	A	67	57	5	62	0.08	4	41	45	0.91
A06	20640727	A	T	A	67	55	7	62	0.11	4	49	53	0.92
A06	20641829	G	A	G	77	51	7	58	0.12	7	43	50	0.86
A06	20641835	G	A	G	77	51	7	58	0.12	7	45	52	0.87
A06	20667036	T	C	T	64	61	11	72	0.15	9	65	74	0.88
A06	20667042	C	CT	C	64	63	11	74	0.15	8	66	74	0.89
A06	20669126	A	AC	A	62	58	4	62	0.06	10	59	69	0.86
A06	20670942	C	T	C	56	50	8	58	0.14	5	36	41	0.88
A06	20670947	TCC	T	TCC	56	53	8	61	0.13	6	37	43	0.86
A06	20676157	A	G	A	75	51	9	60	0.15	7	63	70	0.9
A06	20676221	T	TA	T	68	80	0	80	0	7	67	74	0.91
A06	20681488	C	T	C	67	55	10	65	0.15	5	63	68	0.93
A06	20973599	GC	G	G	76	9	51	60	0.15	55	5	60	0.92
A06	20973603	G	GA	GA	78	9	51	60	0.15	56	5	61	0.92
A06	20973619	G	C	G	66	53	5	58	0.09	5	52	57	0.91
A06	20986766	G	GTATATATATATATA	G	4	11	2	13	0.15	0	9	9	1
A06	20988817	G	C	C	81	10	55	65	0.15	73	0	73	1
A06	21018552	T	A	T	77	47	2	49	0.04	2	38	40	0.95
A06	21021389	C	A	C	78	52	5	57	0.09	9	59	68	0.87
A06	21021412	C	CTATA	CTATA	67	8	55	63	0.13	61	10	71	0.86
A06	21021418	A	ATC	ATC	71	8	55	63	0.13	62	9	71	0.87
A06	21023525	C	T	T	97	6	39	45	0.13	58	6	64	0.91
A06	21023528	G	A	A	97	6	38	44	0.14	61	6	67	0.91
A06	21025124	C	G	G	65	3	48	51	0.06	16	2	18	0.89
A06	21025156	T	C	T	51	50	5	55	0.09	2	16	18	0.89
A06	21025157	T	G	T	51	50	5	55	0.09	2	16	18	0.89
A06	21050201	AT	A	AT	21	12	0	12	0	0	7	7	1
A06	21056735	ACCCAGTTTAATTGGTATACAGTCAACATGTCCATGACC	A	ACCCAGTTTAATTGGTATACAGTCAACATGTCCATGACC	10	11	0	11	0	0	18	18	1
A06	21109959	ACG	A	ACG	64	60	11	71	0.15	6	78	84	0.93
A06	21109962	T	TTG	T	64	60	11	71	0.15	6	79	85	0.93
A06	21109999	C	T	C	64	62	9	71	0.13	6	78	84	0.93
A06	21111849	A	AT	A	78	66	12	78	0.15	8	68	76	0.89
A06	21113307	T	TA	TA	57	0	39	39	0	34	3	37	0.92
A06	21114484	G	C	G	76	54	5	59	0.08	2	51	53	0.96
A06	21114495	C	A	C	76	56	5	61	0.08	3	53	56	0.95
A06	21114501	CTGTTCTAATGTCG	C	CTGTTCTAATGTCG	76	60	6	66	0.09	5	54	59	0.92
A06	21159178	T	TA	T	72	43	6	49	0.12	4	22	26	0.85
A06	21159186	A	C	A	72	44	5	49	0.1	3	20	23	0.87
A06	21159190	G	T	G	72	45	5	50	0.1	3	19	22	0.86
A06	21159260	C	CAAAATTAA	CAAAATTAA	76	1	46	47	0.02	44	0	44	1
A06	21159331	ATGG	A	ATGG	67	57	3	60	0.05	1	16	17	0.94
A06	21159334	G	GAAAAA	G	67	55	3	58	0.05	1	16	17	0.94
A06	21159349	C	T	C	67	49	3	52	0.06	1	21	22	0.95
A06	21159354	A	G	A	67	50	3	53	0.06	1	21	22	0.95
A06	21159360	C	T	C	67	52	3	55	0.05	2	24	26	0.92
A06	21159387	ATGTC	A	ATGTC	67	50	3	53	0.06	3	27	30	0.9
A06	21159457	G	GTA	GTA	74	1	41	42	0.02	24	0	24	1
A06	21190321	C	CA	C	40	44	0	44	0	0	19	19	1
A06	21190518	T	A	T	98	22	3	25	0.12	5	40	45	0.89
A06	21190599	A	C	A	126	7	0	7	0	9	64	73	0.88
A06	21190600	AT	A	AT	126	7	0	7	0	9	63	72	0.88
A06	21201645	C	T	C	51	27	4	31	0.13	2	18	20	0.9
A06	21201653	T	C	C	40	5	30	35	0.14	21	2	23	0.91
A06	21203720	AGAC	A	AGAC	27	14	0	14	0	0	10	10	1
A06	21209021	CT	C	CT	79	49	6	55	0.11	2	42	44	0.95
A06	21210302	G	A	A	74	10	55	65	0.15	55	6	61	0.9
A06	21216365	AGTGTCCTATATATAATACAACTAAAATTGTTGTATAAAATC	A	A	79	6	33	39	0.15	29	3	32	0.91
A06	21222453	C	A	C	76	56	6	62	0.1	6	35	41	0.85
A06	21222454	A	C	A	76	56	6	62	0.1	6	35	41	0.85
A06	21222511	C	T	T	76	1	44	45	0.02	11	2	13	0.85
A06	21222589	A	AAACTAATATATCCTT	AAACTAATATATCCTT	49	0	23	23	0	55	0	55	1
A06	21224827	T	TCCTAAAA	TCCTAAAA	80	8	45	53	0.15	28	4	32	0.88
A06	21224894	CTT	C	C	64	0	40	40	0	22	4	26	0.85
A06	21231666	A	G	G	87	11	60	71	0.15	74	8	82	0.9
A06	21249648	T	TA	TA	63	0	49	49	0	35	2	37	0.95
A06	21253093	G	GGT	GGT	75	10	59	69	0.14	58	6	64	0.91
A06	21256026	G	T	T	79	9	51	60	0.15	47	7	54	0.87
A06	21276147	A	G	G	80	8	51	59	0.14	76	0	76	1
A06	21276148	A	G	G	80	8	51	59	0.14	78	0	78	1
A06	21294497	CACA	C	C	58	7	51	58	0.12	64	5	69	0.93
A06	21294513	T	TG	TG	60	8	55	63	0.13	68	0	68	1
A06	21294515	T	TCTTCCTTTTTC	TCTTCCTTTTTC	60	10	56	66	0.15	71	0	71	1
A06	21307551	G	A	G	62	66	10	76	0.13	4	74	78	0.95
A06	21331534	G	A	A	70	8	52	60	0.13	59	9	68	0.87
A06	21332385	T	A	A	72	9	60	69	0.13	52	9	61	0.85
A06	21394449	TA	T	TA	62	69	0	69	0	7	58	65	0.89
A06	21394461	TG	T	TG	62	69	0	69	0	7	55	62	0.89
A06	21397087	G	A	G	58	50	9	59	0.15	5	54	59	0.92
A06	21397737	T	G	T	65	56	10	66	0.15	9	65	74	0.88
A06	21402861	C	A	C	89	47	7	54	0.13	3	24	27	0.89
A06	21402939	C	T	C	92	45	8	53	0.15	4	36	40	0.9
A06	21402948	T	TA	T	92	46	8	54	0.15	4	38	42	0.9
A06	21404858	A	AG	A	64	46	8	54	0.15	9	58	67	0.87
A06	21417518	C	T	C	63	46	7	53	0.13	3	24	27	0.89
A06	21417525	G	GATGTGGATGTA	G	63	44	5	49	0.1	3	21	24	0.88
A06	21430929	CATTAAGTCAGA	C	CATTAAGTCAGA	75	56	6	62	0.1	5	36	41	0.88
A06	21430947	T	C	T	75	53	5	58	0.09	6	36	42	0.86
A06	21430954	T	C	T	75	54	7	61	0.11	6	38	44	0.86
A06	21430978	G	A	G	75	50	6	56	0.11	7	39	46	0.85
A06	21452736	G	A	A	73	11	61	72	0.15	77	5	82	0.94
A06	21467550	C	T	T	69	11	60	71	0.15	56	6	62	0.9
A06	21467793	C	CTT	C	50	40	7	47	0.15	8	46	54	0.85
A06	21494253	C	T	T	97	4	25	29	0.14	16	0	16	1
A06	21508811	G	T	G	48	55	9	64	0.14	1	78	79	0.99
A06	21510145	C	T	C	63	43	7	50	0.14	4	29	33	0.88
A06	21518819	A	G	A	51	41	6	47	0.13	7	43	50	0.86
A06	21527259	ATGG	A	ATGG	65	62	6	68	0.09	2	14	16	0.88
A06	21527262	G	GCAAA	G	65	61	5	66	0.08	2	14	16	0.88
A06	21527271	TA	T	TA	65	63	4	67	0.06	2	13	15	0.87
A06	21527279	G	A	G	65	62	3	65	0.05	2	11	13	0.85
A06	21527312	TA	T	TA	65	63	8	71	0.11	2	18	20	0.9
A06	21527323	T	A	T	67	63	9	72	0.12	2	19	21	0.9
A06	21527373	T	G	T	67	49	8	57	0.14	1	24	25	0.96
A06	21527418	T	A	T	67	58	10	68	0.15	3	29	32	0.91
A06	21527982	AAT	A	AAT	82	53	6	59	0.1	7	55	62	0.89
A06	21537632	T	TA	T	18	14	2	16	0.12	1	8	9	0.89
A06	21553766	C	CT	C	34	21	3	24	0.12	2	14	16	0.88
A06	21629195	AAAAAC	A	AAAAAC	69	67	11	78	0.14	7	52	59	0.88
A06	21629242	A	G	A	69	64	11	75	0.15	8	45	53	0.85
A06	21629251	A	G	A	69	62	10	72	0.14	7	44	51	0.86
A06	21629267	T	C	T	69	59	10	69	0.14	8	45	53	0.85
A06	21634869	A	ATCCGCATTGGCAGAGCT	A	45	33	6	39	0.15	2	17	19	0.89
A06	21674876	T	A	T	58	40	7	47	0.15	5	28	33	0.85
A06	21698279	C	T	C	68	37	6	43	0.14	4	37	41	0.9
A06	21698286	C	CAA	C	85	39	7	46	0.15	5	34	39	0.87
A06	21699399	T	G	G	56	10	59	69	0.14	55	5	60	0.92
A06	21720951	G	T	T	77	9	53	62	0.15	64	10	74	0.86
A06	21722375	TATA	T	TATA	76	74	0	74	0	4	39	43	0.91
A06	21722381	C	CG	C	76	75	0	75	0	4	39	43	0.91
A06	21723572	A	T	T	73	9	51	60	0.15	52	9	61	0.85
A06	21779640	ACCCCACC	A	ACCCCACC	73	59	7	66	0.11	4	24	28	0.86
A06	21779649	AG	A	AG	73	59	7	66	0.11	4	24	28	0.86
A06	21799553	A	T	A	70	55	6	61	0.1	9	53	62	0.85
A06	21800065	G	T	G	70	45	8	53	0.15	5	34	39	0.87
A06	21800066	TGG	T	TGG	70	45	8	53	0.15	5	35	40	0.88
A06	21808884	AT	A	AT	70	52	3	55	0.05	5	47	52	0.9
A06	21813829	C	CA	C	62	63	9	72	0.12	8	57	65	0.88
A06	21837704	C	T	C	81	71	8	79	0.1	9	62	71	0.87
A06	21837715	T	TTGG	T	81	61	8	69	0.12	9	54	63	0.86
A06	21895348	TATATATATAA	T	T	71	7	44	51	0.14	29	5	34	0.85
A06	21915345	C	CT	CT	62	8	46	54	0.15	46	0	46	1
A06	21915355	G	A	A	64	7	47	54	0.13	47	0	47	1
A06	21949988	T	C	C	79	9	52	61	0.15	47	0	47	1
A06	21959752	ATGAATATT	A	A	61	1	47	48	0.02	23	4	27	0.85
A06	21959776	A	G	G	69	2	48	50	0.04	31	4	35	0.89
A06	21959781	A	G	G	69	3	53	56	0.05	34	5	39	0.87
A06	21961871	CTTA	C	C	36	4	27	31	0.13	32	0	32	1
A06	21961881	G	C	C	36	4	32	36	0.11	25	0	25	1
A06	21961886	GTA	G	G	35	4	31	35	0.11	23	0	23	1
A06	21961895	C	A	A	32	4	34	38	0.11	27	0	27	1
A06	21963867	T	C	C	70	11	60	71	0.15	53	5	58	0.91
A06	21964533	T	C	C	69	9	50	59	0.15	58	8	66	0.88
A06	21964586	G	C	C	81	6	59	65	0.09	59	8	67	0.88
A06	21964588	T	TAAAAACAA	TAAAAACAA	82	7	60	67	0.1	58	7	65	0.89
A06	21964590	T	TACA	TACA	81	6	59	65	0.09	55	7	62	0.89
A06	22029135	G	A	A	85	9	50	59	0.15	65	6	71	0.92
A06	22029243	A	AAT	A	67	56	10	66	0.15	5	29	34	0.85
A06	22029335	C	T	C	67	63	11	74	0.15	4	44	48	0.92
A06	22029354	A	C	A	67	66	10	76	0.13	5	51	56	0.91
A06	22029405	G	A	G	82	62	11	73	0.15	5	59	64	0.92
A06	22040805	A	AGGATC	A	55	56	0	56	0	8	47	55	0.85
A06	22058909	T	A	A	200	13	122	135	0.1	61	8	69	0.88
A06	22058911	G	C	C	199	13	120	133	0.1	62	8	70	0.89
A06	22058930	G	T	G	197	115	12	127	0.09	9	63	72	0.88
A06	22058995	GATA	G	G	182	17	105	122	0.14	65	6	71	0.92
A06	22059019	T	G	G	195	18	102	120	0.15	64	7	71	0.9
A06	22059229	A	G	A	172	107	14	121	0.12	6	55	61	0.9
A06	22059248	T	C	C	198	16	103	119	0.13	57	9	66	0.86
A06	22059445	T	TTCTATC	TTCTATC	184	13	124	137	0.09	53	9	62	0.85
A06	22059572	A	C	A	202	142	20	162	0.12	12	75	87	0.86
A06	22059834	T	A	T	226	138	15	153	0.1	9	58	67	0.87
A06	22060056	C	T	C	202	157	24	181	0.13	12	66	78	0.85
A06	22060440	CCCTG	C	CCCTG	181	94	17	111	0.15	12	66	78	0.85
A06	22060633	CAT	C	CAT	198	135	17	152	0.11	9	64	73	0.88
A06	22060646	T	C	C	196	19	143	162	0.12	61	10	71	0.86
A06	22069563	G	GA	G	170	101	12	113	0.11	9	69	78	0.88
A06	22069580	GACTGTGACATA	G	G	123	14	127	141	0.1	68	11	79	0.86
A06	22070604	G	A	A	147	17	100	117	0.15	56	10	66	0.85
A06	22070949	ATTTGTCCACTTC	A	ATTTGTCCACTTC	152	108	19	127	0.15	11	66	77	0.86
A06	22071134	G	GCTCC	G	189	123	19	142	0.13	9	57	66	0.86
A06	22071283	C	T	T	199	23	148	171	0.13	55	8	63	0.87
A06	22071587	C	T	T	220	20	158	178	0.11	81	10	91	0.89
A06	22071638	G	A	G	227	142	20	162	0.12	12	84	96	0.88
A06	22071719	T	C	T	220	123	22	145	0.15	8	69	77	0.9
A06	22071779	T	G	T	220	124	22	146	0.15	4	71	75	0.95
A06	22072004	T	A	A	219	18	121	139	0.13	62	9	71	0.87
A06	22072167	A	G	G	199	22	145	167	0.13	48	8	56	0.86
A06	22072815	A	T	T	207	23	128	151	0.15	68	12	80	0.85
A06	22126580	G	T	T	85	7	44	51	0.14	63	4	67	0.94
A06	22126663	A	AG	A	80	47	8	55	0.15	5	30	35	0.86
A06	22126666	G	C	G	80	47	8	55	0.15	4	25	29	0.86
A06	22127872	T	C	T	67	52	0	52	0	3	17	20	0.85
A06	22127903	C	T	C	67	48	0	48	0	3	27	30	0.9
A06	22127915	AAG	A	AAG	67	45	3	48	0.06	3	32	35	0.91
A06	22127934	CG	C	CG	67	40	3	43	0.07	3	34	37	0.92
A06	22127938	C	CAATG	C	67	37	3	40	0.07	2	33	35	0.94
A06	22127950	T	C	T	67	35	4	39	0.1	2	35	37	0.95
A06	22127951	CTTA	C	CTTA	67	37	4	41	0.1	2	35	37	0.95
A06	22135469	GTGACTAAC	G	GTGACTAAC	57	52	9	61	0.15	7	65	72	0.9
A06	22141252	ATT	A	A	98	16	88	104	0.15	59	7	66	0.89
A06	22141256	G	GGT	GGT	100	16	88	104	0.15	59	7	66	0.89
A06	22141359	A	C	C	212	21	138	159	0.13	73	12	85	0.86
A06	22141374	A	T	T	217	21	139	160	0.13	80	9	89	0.9
A06	22141395	T	C	C	224	23	144	167	0.14	78	10	88	0.89
A06	22141479	A	G	A	224	143	23	166	0.14	11	67	78	0.86
A06	22142341	T	A	A	170	15	91	106	0.14	54	3	57	0.95
A06	22142396	A	G	G	173	13	92	105	0.12	49	5	54	0.91
A06	22142416	A	G	G	151	13	79	92	0.14	50	5	55	0.91
A06	22162177	TAAAA	T	TAAAA	43	32	2	34	0.06	4	28	32	0.88
A06	22162183	ATTATG	A	ATTATG	43	34	2	36	0.06	4	28	32	0.88
A06	22164100	C	A	C	79	62	11	73	0.15	7	58	65	0.89
A06	22164103	C	T	C	79	59	10	69	0.14	7	59	66	0.89
A06	22164117	T	C	T	79	57	9	66	0.14	8	54	62	0.87
A06	22164247	G	A	G	79	55	8	63	0.13	8	48	56	0.86
A06	22164263	A	AAAAC	A	79	55	8	63	0.13	8	51	59	0.86
A06	22164267	TA	T	TA	79	54	8	62	0.13	8	50	58	0.86
A06	22164353	T	G	T	79	58	9	67	0.13	4	25	29	0.86
A06	22164354	G	GATAC	G	79	58	9	67	0.13	4	25	29	0.86
A06	22164489	G	A	G	79	50	9	59	0.15	2	15	17	0.88
A06	22164493	T	C	T	79	52	8	60	0.13	2	15	17	0.88
A06	22164506	G	A	G	79	54	9	63	0.14	2	13	15	0.87
A06	22164514	A	G	A	79	53	9	62	0.15	2	13	15	0.87
A06	22164585	A	AATGAAAAAATGACT	A	79	51	7	58	0.12	2	12	14	0.86
A06	22193151	A	G	G	76	8	45	53	0.15	73	4	77	0.95
A06	22205331	T	G	G	79	8	51	59	0.14	45	5	50	0.9
A06	22210473	T	C	T	74	50	9	59	0.15	2	84	86	0.98
A06	22210479	A	C	A	74	51	9	60	0.15	3	84	87	0.97
A06	22210482	A	G	A	74	50	8	58	0.14	3	81	84	0.96
A06	22210485	T	C	T	74	50	8	58	0.14	3	82	85	0.96
A06	22216157	G	A	G	49	25	3	28	0.11	2	18	20	0.9
A06	22238107	T	C	C	90	8	55	63	0.13	62	6	68	0.91
A06	22238134	T	C	C	93	9	51	60	0.15	57	7	64	0.89
A06	22239039	T	C	C	61	9	50	59	0.15	57	7	64	0.89
A06	22252987	T	TTTATAG	TTTATAG	75	7	49	56	0.12	64	0	64	1
A06	22253092	TTCTATTTTTTTC	T	T	63	8	51	59	0.14	58	0	58	1
A06	22258603	G	T	T	71	10	65	75	0.13	56	9	65	0.86
A06	22258874	TA	T	T	72	11	65	76	0.14	57	5	62	0.92
A06	22258883	ACT	A	A	76	10	66	76	0.13	56	6	62	0.9
A06	22258895	G	A	A	78	10	63	73	0.14	57	6	63	0.9
A06	22258896	A	T	T	80	10	63	73	0.14	58	6	64	0.91
A06	22270265	T	A	A	66	1	59	60	0.02	22	1	23	0.96
A06	22285750	T	A	T	59	57	10	67	0.15	8	55	63	0.87
A06	22285752	T	A	T	59	56	10	66	0.15	8	55	63	0.87
A06	22285753	ATTTT	A	ATTTT	59	58	10	68	0.15	8	55	63	0.87
A06	22285766	T	A	T	59	52	9	61	0.15	7	52	59	0.88
A06	22285786	T	A	T	59	55	9	64	0.14	5	50	55	0.91
A06	22289847	A	C	A	61	53	9	62	0.15	6	57	63	0.9
A06	22289852	A	AT	A	61	53	9	62	0.15	7	57	64	0.89
A06	22289861	T	C	T	61	57	8	65	0.12	6	56	62	0.9
A06	22289893	G	T	G	61	57	2	59	0.03	4	57	61	0.93
A06	22289895	T	G	T	61	58	2	60	0.03	4	58	62	0.94
A06	22289921	TC	T	TC	61	76	0	76	0	5	65	70	0.93
A06	22289935	A	ATTTTCTC	A	61	78	0	78	0	6	65	71	0.92
A06	22289938	A	AAT	A	61	75	0	75	0	7	63	70	0.9
A06	22289975	T	A	T	61	60	3	63	0.05	8	64	72	0.89
A06	22295857	G	A	G	46	54	3	57	0.05	5	66	71	0.93
A06	22295887	G	C	G	46	51	2	53	0.04	7	66	73	0.9
A06	22297062	C	A	C	76	53	9	62	0.15	1	48	49	0.98
A06	22297368	GA	G	GA	76	64	7	71	0.1	3	27	30	0.9
A06	22297395	TTGATC	T	TTGATC	76	66	5	71	0.07	4	42	46	0.91
A06	22299156	T	TA	T	48	28	5	33	0.15	2	33	35	0.94
A06	22310155	C	G	C	42	55	10	65	0.15	2	71	73	0.97
A06	22313024	G	A	G	42	69	8	77	0.1	7	41	48	0.85
A06	22335591	A	T	A	55	55	9	64	0.14	6	44	50	0.88
A06	22335594	T	C	T	55	56	9	65	0.14	6	44	50	0.88
A06	22335606	AT	A	AT	55	54	7	61	0.11	6	41	47	0.87
A06	22348266	CA	C	CA	66	31	5	36	0.14	3	26	29	0.9
A06	22358603	C	T	C	62	51	8	59	0.14	8	54	62	0.87
A06	22358765	C	CA	C	62	41	6	47	0.13	7	50	57	0.88
A06	22358786	C	A	A	66	6	46	52	0.12	59	6	65	0.91
A06	22358809	A	G	A	62	43	6	49	0.12	5	56	61	0.92
A06	22358897	A	T	A	82	54	8	62	0.13	7	69	76	0.91
A06	22358903	G	A	A	77	8	58	66	0.12	68	7	75	0.91
A06	22360412	G	A	G	65	67	9	76	0.12	3	58	61	0.95
A06	22360433	TGA	T	TGA	65	62	11	73	0.15	2	48	50	0.96
A06	22361352	TAGA	T	T	76	6	52	58	0.1	27	2	29	0.93
A06	22361385	C	T	T	73	8	59	67	0.12	46	0	46	1
A06	22361714	G	A	G	78	58	9	67	0.13	3	57	60	0.95
A06	22379524	A	AG	A	72	46	6	52	0.12	4	52	56	0.93
A06	22379527	T	TGAGTAA	T	72	47	6	53	0.11	4	53	57	0.93
A06	22379532	C	CA	C	72	51	7	58	0.12	4	55	59	0.93
A06	22379536	T	TTTG	T	72	51	8	59	0.14	4	55	59	0.93
A06	22379538	T	TTAGTAATATTGGAACTTTTGC	T	72	52	8	60	0.13	4	55	59	0.93
A06	22415776	T	C	C	91	13	75	88	0.15	72	10	82	0.88
A06	22415778	G	A	A	92	13	72	85	0.15	71	10	81	0.88
A06	22423855	A	G	G	71	9	55	64	0.14	69	8	77	0.9
A06	22423856	C	T	T	71	9	56	65	0.14	70	8	78	0.9
A06	22423907	C	T	T	77	10	55	65	0.15	73	10	83	0.88
A06	22445874	A	C	C	78	13	71	84	0.15	77	8	85	0.91
A06	22445910	A	G	G	85	12	73	85	0.14	76	7	83	0.92
A06	22467335	G	T	G	77	55	9	64	0.14	7	50	57	0.88
A06	22469737	G	A	A	66	8	57	65	0.12	67	7	74	0.91
A06	22481886	A	ACGAGT	A	78	60	0	60	0	4	25	29	0.86
A06	22481891	G	GCC	G	78	60	0	60	0	4	26	30	0.87
A06	22481960	C	CAT	C	78	62	0	62	0	4	43	47	0.91
A06	22563697	T	A	A	90	7	46	53	0.13	73	0	73	1
A06	22581471	A	C	A	60	60	11	71	0.15	7	50	57	0.88
A06	22582633	C	T	C	60	57	10	67	0.15	8	46	54	0.85
A06	22582637	C	CAT	C	60	61	11	72	0.15	8	46	54	0.85
A06	22583362	T	TA	T	61	59	9	68	0.13	7	44	51	0.86
A06	22584959	T	A	T	62	64	6	70	0.09	2	71	73	0.97
A06	22584973	T	C	T	62	66	6	72	0.08	3	75	78	0.96
A06	22585446	A	C	A	64	69	11	80	0.14	3	55	58	0.95
A06	22586949	T	C	T	62	64	11	75	0.15	9	68	77	0.88
A06	22586951	TG	T	TG	62	64	11	75	0.15	9	68	77	0.88
A06	22586956	T	C	T	62	64	11	75	0.15	9	69	78	0.88
A06	22600227	A	G	G	78	9	57	66	0.14	51	7	58	0.88
A06	22622613	A	AAT	AAT	42	6	46	52	0.12	44	6	50	0.88
A06	22622617	A	T	T	38	6	46	52	0.12	43	5	48	0.9
A06	22622638	T	TA	T	83	41	5	46	0.11	4	39	43	0.91
A06	22622655	CA	C	CA	82	41	6	47	0.13	5	39	44	0.89
A06	22657343	C	A	A	71	8	47	55	0.15	56	0	56	1
A06	22664577	ATT	A	ATT	62	54	6	60	0.1	5	45	50	0.9
A06	22664592	CA	C	CA	62	53	6	59	0.1	5	44	49	0.9
A06	22664597	TTA	T	TTA	62	52	5	57	0.09	5	40	45	0.89
A06	22665989	C	CTT	CTT	73	7	47	54	0.13	73	0	73	1
A06	22665993	T	C	C	68	7	48	55	0.13	72	0	72	1
A06	22666001	CAA	C	C	70	7	47	54	0.13	73	0	73	1
A06	22672501	TTTACATTTGACTTG	T	TTTACATTTGACTTG	13	12	0	12	0	0	10	10	1
A06	22672540	TG	T	TG	35	30	0	30	0	0	15	15	1
A06	22672544	C	CT	C	39	32	0	32	0	0	19	19	1
A06	22677810	A	G	A	84	49	8	57	0.14	4	42	46	0.91
A06	22680094	TAAAA	T	T	17	4	22	26	0.15	62	6	68	0.91
A06	22696728	C	T	C	71	13	2	15	0.13	0	18	18	1
A06	22697526	G	A	G	68	38	5	43	0.12	7	65	72	0.9
A06	22732871	T	A	A	63	9	51	60	0.15	57	6	63	0.9
A06	22753232	GTGTTAACT	G	G	62	9	50	59	0.15	15	2	17	0.88
A06	22753255	C	T	T	68	8	50	58	0.14	14	2	16	0.88
A06	22753288	GGGGGGGGGGGGGGGGGGGGGGGTGGGGGGT	G	G	73	5	43	48	0.1	9	1	10	0.9
A06	22886835	T	C	C	77	5	34	39	0.13	48	0	48	1
A06	22895835	T	G	G	67	5	46	51	0.1	39	7	46	0.85
A06	22896046	A	T	T	71	6	45	51	0.12	38	5	43	0.88
A06	22896257	G	GGCCT	GGCCT	58	1	35	36	0.03	26	3	29	0.9
A06	22896262	A	ATTGATCAGGGTCAAACAAATCAAAATCTGTCATCCCAGGCT	ATTGATCAGGGTCAAACAAATCAAAATCTGTCATCCCAGGCT	55	1	31	32	0.03	26	3	29	0.9
A06	22896268	G	A	G	103	29	1	30	0.03	4	28	32	0.88
A06	22896269	G	A	A	68	1	28	29	0.03	28	4	32	0.88
A06	22899042	ATT	A	ATT	69	50	9	59	0.15	5	32	37	0.86
A06	22903211	C	T	T	99	7	52	59	0.12	53	3	56	0.95
A06	22903343	T	C	C	100	6	54	60	0.1	28	5	33	0.85
A06	22906389	AC	A	AC	71	13	1	14	0.07	4	61	65	0.94
A06	22929862	C	G	G	60	0	37	37	0	72	3	75	0.96
A06	22929905	A	AATC	AATC	42	5	36	41	0.12	79	0	79	1
A06	22929909	G	A	A	43	6	36	42	0.14	76	3	79	0.96
A06	22931742	T	TG	T	61	54	9	63	0.14	9	54	63	0.86
A06	22931744	AT	A	AT	61	56	8	64	0.12	9	54	63	0.86
A06	22931749	TTTGAATCAG	T	TTTGAATCAG	61	58	8	66	0.12	9	53	62	0.85
A06	22931762	G	C	G	61	58	8	66	0.12	5	54	59	0.92
A06	22931775	G	C	G	61	61	9	70	0.13	5	56	61	0.92
A06	22931776	G	T	G	61	61	9	70	0.13	5	56	61	0.92
A06	22931779	GT	G	GT	61	62	9	71	0.13	8	51	59	0.86
A06	22931806	A	G	A	61	61	11	72	0.15	6	62	68	0.91
A06	22931812	A	G	A	61	62	11	73	0.15	7	63	70	0.9
A06	22932288	T	TG	T	30	27	0	27	0	2	16	18	0.89
A06	22941886	G	A	A	78	10	55	65	0.15	68	0	68	1
A06	22977964	G	C	C	55	8	47	55	0.15	53	5	58	0.91
A06	23035338	A	T	T	85	10	60	70	0.14	71	11	82	0.87
A06	23035398	T	TA	T	74	58	10	68	0.15	11	64	75	0.85
A06	23064011	T	A	A	18	0	8	8	0	8	0	8	1
A06	23070206	G	GT	G	74	44	4	48	0.08	3	39	42	0.93
A06	23070212	T	C	C	57	6	43	49	0.12	47	4	51	0.92
A06	23088955	T	TAAAC	T	66	52	5	57	0.09	5	31	36	0.86
A06	23088958	T	A	T	66	55	5	60	0.08	5	31	36	0.86
A06	23088960	C	G	C	66	55	5	60	0.08	5	30	35	0.86
A06	23088962	A	AG	A	66	56	6	62	0.1	5	29	34	0.85
A06	23088965	GAAA	G	GAAA	66	56	6	62	0.1	5	32	37	0.86
A06	23088977	C	G	C	66	58	7	65	0.11	5	32	37	0.86
A06	23096441	T	A	T	53	44	7	51	0.14	6	44	50	0.88
A06	23096456	T	G	T	53	42	6	48	0.12	4	44	48	0.92
A06	23096461	T	A	T	53	40	6	46	0.13	4	47	51	0.92
A06	23097006	T	TA	T	52	26	2	28	0.07	2	61	63	0.97
A06	23097011	G	GC	GC	52	3	26	29	0.1	64	2	66	0.97
A06	23110180	A	G	A	65	51	9	60	0.15	6	64	70	0.91
A06	23110224	GA	G	G	74	7	44	51	0.14	60	5	65	0.92
A06	23124824	T	G	G	90	13	74	87	0.15	74	4	78	0.95
A06	23124830	G	A	A	90	13	73	86	0.15	72	4	76	0.95
A06	23130823	T	A	A	66	8	53	61	0.13	21	2	23	0.91
A06	23134386	G	T	T	87	11	66	77	0.14	54	2	56	0.96
A06	23134430	C	T	C	87	63	5	68	0.07	4	54	58	0.93
A06	23139073	A	AGG	A	72	58	9	67	0.13	5	86	91	0.95
A06	23139074	A	AG	A	72	60	9	69	0.13	5	85	90	0.94
A06	23139083	G	C	G	72	56	9	65	0.14	4	85	89	0.96
A06	23166838	GT	G	GT	75	41	5	46	0.11	0	33	33	1
A06	23166924	C	T	T	56	7	40	47	0.15	56	0	56	1
A06	23174878	A	G	G	68	7	44	51	0.14	71	0	71	1
A06	23174888	C	T	T	64	8	46	54	0.15	70	0	70	1
A06	23184132	C	T	T	63	9	53	62	0.15	68	8	76	0.89
A06	23207025	A	T	A	65	56	10	66	0.15	4	31	35	0.89
A06	23207603	T	A	T	70	51	7	58	0.12	6	34	40	0.85
A06	23207985	T	TTG	T	68	40	5	45	0.11	0	33	33	1
A06	23207986	GAA	G	GAA	68	41	5	46	0.11	0	34	34	1
A06	23207999	C	G	C	68	40	5	45	0.11	0	40	40	1
A06	23208009	G	A	G	68	45	6	51	0.12	1	43	44	0.98
A06	23208167	TA	T	TA	90	52	7	59	0.12	5	36	41	0.88
A06	23217033	A	T	T	79	12	66	78	0.15	38	6	44	0.86
A06	23217034	TAA	T	TAA	81	66	12	78	0.15	6	37	43	0.86
A06	23217088	T	C	T	75	56	6	62	0.1	8	48	56	0.86
A06	23217134	G	GT	G	75	62	11	73	0.15	7	46	53	0.87
A06	23217140	C	T	C	75	63	11	74	0.15	7	47	54	0.87
A06	23217143	A	T	A	75	62	11	73	0.15	7	48	55	0.87
A06	23220021	C	T	C	62	44	8	52	0.15	6	35	41	0.85
A06	23245211	T	C	C	83	6	55	61	0.1	18	3	21	0.86
A06	23279322	AGTT	A	AGTT	100	45	5	50	0.1	4	24	28	0.86
A06	23279648	C	T	T	54	3	21	24	0.12	35	5	40	0.88
A06	23279682	CTCTTAA	C	CTCTTAA	48	38	4	42	0.1	5	34	39	0.87
A06	23284616	G	A	G	57	35	5	40	0.12	3	76	79	0.96
A06	23290323	C	T	C	64	46	7	53	0.13	7	63	70	0.9
A06	23290347	C	T	T	69	3	42	45	0.07	57	5	62	0.92
A06	23295377	C	T	T	77	9	51	60	0.15	61	7	68	0.9
A06	23311970	C	T	C	56	61	8	69	0.12	5	52	57	0.91
A06	23320750	GT	G	GT	83	50	8	58	0.14	7	53	60	0.88
A06	23320778	A	T	A	83	51	9	60	0.15	7	52	59	0.88
A06	23320780	A	C	A	83	53	9	62	0.15	7	52	59	0.88
A06	23340289	CA	C	CA	62	54	8	62	0.13	2	61	63	0.97
A06	23340736	G	GT	G	69	69	0	69	0	2	15	17	0.88
A06	23340760	A	AT	A	69	69	0	69	0	2	24	26	0.92
A06	23340825	GA	G	GA	69	60	0	60	0	3	36	39	0.92
A06	23340837	G	GT	G	69	55	0	55	0	3	40	43	0.93
A06	23340860	A	AG	A	69	61	0	61	0	3	54	57	0.95
A06	23340895	T	TTA	TTA	81	2	35	37	0.05	60	3	63	0.95
A06	23364830	CT	C	CT	61	51	6	57	0.11	2	20	22	0.91
A06	23364842	C	T	C	61	51	7	58	0.12	2	18	20	0.9
A06	23364846	A	G	A	61	51	7	58	0.12	2	19	21	0.9
A06	23364849	G	GT	G	61	50	6	56	0.11	2	18	20	0.9
A06	23366402	C	T	C	80	52	9	61	0.15	4	65	69	0.94
A06	23366431	G	A	G	80	53	8	61	0.13	4	66	70	0.94
A06	23372795	T	A	T	52	45	7	52	0.13	4	29	33	0.88
A06	23372828	G	A	G	52	43	7	50	0.14	4	25	29	0.86
A06	23400977	G	T	G	68	48	5	53	0.09	3	22	25	0.88
A06	23402503	G	A	G	74	49	8	57	0.14	4	29	33	0.88
A06	23445836	T	A	T	64	43	4	47	0.09	2	17	19	0.89
A06	23448433	C	CAA	CAA	59	5	49	54	0.09	52	5	57	0.91
A06	23456861	GAC	G	G	61	8	46	54	0.15	61	4	65	0.94
A06	23456864	T	TAG	TAG	60	8	46	54	0.15	61	4	65	0.94
A06	23466390	C	A	C	60	62	9	71	0.13	6	46	52	0.88
A06	23467878	T	C	C	78	9	51	60	0.15	48	5	53	0.91
A06	23470820	A	AC	A	66	71	0	71	0	2	54	56	0.96
A06	23498043	C	T	C	74	56	10	66	0.15	2	52	54	0.96
A06	23500377	G	A	G	70	49	8	57	0.14	7	61	68	0.9
A06	23522812	A	T	T	74	8	53	61	0.13	36	5	41	0.88
A06	23533302	G	T	T	94	9	60	69	0.13	56	3	59	0.95
A06	23553126	T	TTTC	TTTC	57	8	50	58	0.14	31	3	34	0.91
A06	23554497	C	CA	C	91	49	4	53	0.08	2	13	15	0.87
A06	23560126	A	T	T	86	9	66	75	0.12	47	4	51	0.92
A06	23560323	C	T	T	60	12	69	81	0.15	47	6	53	0.89
A06	23589839	T	C	C	80	8	56	64	0.12	81	4	85	0.95
A06	23605744	TTG	T	TTG	81	56	9	65	0.14	2	62	64	0.97
A06	23606035	C	T	T	78	12	69	81	0.15	70	5	75	0.93
A06	23610133	T	TAC	T	95	50	0	50	0	1	11	12	0.92
A06	23610137	T	TTTTTTTTTGATAACTC	T	94	49	0	49	0	1	11	12	0.92
A06	23695879	A	G	A	89	50	9	59	0.15	4	44	48	0.92
A06	23695880	A	C	A	89	51	9	60	0.15	4	44	48	0.92
A06	23695911	ATTTTCCTCAAT	A	ATTTTCCTCAAT	75	56	10	66	0.15	5	45	50	0.9
A06	23695952	CT	C	CT	75	44	3	47	0.06	4	45	49	0.92
A06	23695961	AT	A	AT	75	43	3	46	0.07	5	45	50	0.9
A06	23695971	ATAAATTG	A	ATAAATTG	75	45	1	46	0.02	5	44	49	0.9
A06	23695989	A	ATAGT	A	75	44	3	47	0.06	7	45	52	0.87
A06	23695991	AACCG	A	AACCG	75	50	4	54	0.07	7	44	51	0.86
A06	23697866	A	G	A	64	50	7	57	0.12	6	39	45	0.87
A06	23699419	T	C	T	66	49	8	57	0.14	4	26	30	0.87
A06	23708846	C	T	C	42	17	3	20	0.15	1	12	13	0.92
A06	23736740	A	T	T	69	8	46	54	0.15	58	9	67	0.87
A06	23736742	C	CA	CA	71	8	49	57	0.14	60	8	68	0.88
A06	23736758	A	T	T	68	7	52	59	0.12	57	7	64	0.89
A06	23746354	TTTG	T	TTTG	51	33	0	33	0	1	16	17	0.94
A06	23765526	T	C	T	65	53	6	59	0.1	5	31	36	0.86
A06	23765876	T	C	T	77	51	8	59	0.14	4	39	43	0.91
A06	23765879	T	C	T	77	50	8	58	0.14	4	38	42	0.9
A06	23765888	T	C	T	77	50	9	59	0.15	4	38	42	0.9
A06	23765892	C	G	C	77	51	8	59	0.14	4	39	43	0.91
A06	23765893	G	T	G	77	51	8	59	0.14	4	39	43	0.91
A06	23765895	ACAAAAGCCCTTTAACTTCTGTT	A	ACAAAAGCCCTTTAACTTCTGTT	77	55	8	63	0.13	5	40	45	0.89
A06	23765920	C	T	C	77	49	7	56	0.12	5	39	44	0.89
A06	23765927	TTA	T	TTA	77	49	7	56	0.12	6	35	41	0.85
A06	23765946	AC	A	AC	77	51	8	59	0.14	6	37	43	0.86
A06	23765950	A	AG	A	77	47	8	55	0.15	6	37	43	0.86
A06	23767906	A	T	A	58	35	5	40	0.12	0	14	14	1
A06	23767947	A	C	C	70	2	36	38	0.05	41	0	41	1
A06	23788422	C	T	C	40	14	0	14	0	0	12	12	1
A06	23857491	G	GCTA	G	62	37	1	38	0.03	3	19	22	0.86
A06	23857493	T	G	G	65	1	37	38	0.03	20	3	23	0.87
A06	23869622	G	A	A	48	1	42	43	0.02	41	0	41	1
A06	23877247	C	T	C	65	47	8	55	0.15	8	48	56	0.86
A06	23877256	C	T	C	65	49	7	56	0.12	7	46	53	0.87
A06	23877258	C	T	C	65	49	8	57	0.14	7	46	53	0.87
A06	23877268	C	T	C	72	52	8	60	0.13	7	47	54	0.87
A06	23877272	C	T	C	72	51	9	60	0.15	7	47	54	0.87
A06	23878145	T	C	T	66	50	9	59	0.15	3	22	25	0.88
A06	23882376	A	G	G	65	7	43	50	0.14	54	1	55	0.98
A06	23882387	C	CG	C	72	53	0	53	0	1	7	8	0.88
A06	23882388	T	TAG	T	72	47	0	47	0	1	7	8	0.88
A06	23893129	T	TC	TC	77	10	56	66	0.15	70	0	70	1
A06	23909251	T	A	T	73	52	9	61	0.15	5	51	56	0.91
A06	23909254	C	T	C	73	51	8	59	0.14	5	48	53	0.91
A06	23909267	G	GT	G	73	50	8	58	0.14	4	43	47	0.91
A06	23909272	A	T	A	73	49	8	57	0.14	4	40	44	0.91
A06	23909275	ACG	A	ACG	73	50	8	58	0.14	4	38	42	0.9
A06	23909278	A	AAT	A	73	50	8	58	0.14	3	38	41	0.93
A06	23909279	C	T	C	73	50	8	58	0.14	3	38	41	0.93
A06	23909284	T	C	T	73	49	8	57	0.14	3	34	37	0.92
A06	23909287	C	T	C	73	50	8	58	0.14	3	34	37	0.92
A06	23909292	G	A	G	73	49	8	57	0.14	2	33	35	0.94
A06	23909303	C	T	C	73	45	6	51	0.12	3	28	31	0.9
A06	23909321	A	G	A	73	44	4	48	0.08	2	17	19	0.89
A06	23909325	G	T	G	73	44	4	48	0.08	2	16	18	0.89
A06	23910088	G	A	G	84	47	5	52	0.1	4	67	71	0.94
A06	23930093	G	GGA	GGA	36	0	32	32	0	16	0	16	1
A06	23932547	C	A	A	80	8	45	53	0.15	51	6	57	0.89
A06	23932555	A	G	G	78	8	47	55	0.15	49	6	55	0.89
A06	23949919	GT	G	G	68	9	50	59	0.15	59	4	63	0.94
A06	23950685	T	A	T	65	41	6	47	0.13	3	23	26	0.88
A06	23965587	C	T	T	87	7	43	50	0.14	32	5	37	0.86
A06	23979086	ATAAT	A	ATAAT	64	65	4	69	0.06	1	24	25	0.96
A06	23979095	C	T	C	64	60	9	69	0.13	2	26	28	0.93
A06	23979098	C	CATGT	C	64	63	9	72	0.12	2	29	31	0.94
A06	23979128	T	G	T	64	57	9	66	0.14	3	40	43	0.93
A06	23979129	TA	T	TA	64	57	8	65	0.12	3	40	43	0.93
A06	23979133	G	T	G	64	56	8	64	0.12	3	41	44	0.93
A06	23979140	AG	A	AG	64	56	8	64	0.12	3	44	47	0.94
A06	23979776	CTTAGCCGTGATATTTTTTTTGTTAAAGAAAGTTGAACAA	C	CTTAGCCGTGATATTTTTTTTGTTAAAGAAAGTTGAACAA	56	59	10	69	0.14	2	30	32	0.94
A06	23979900	A	T	A	56	56	5	61	0.08	2	21	23	0.91
A06	23979923	A	AGG	A	56	69	0	69	0	2	14	16	0.88
A06	23980066	G	A	G	56	53	7	60	0.12	6	33	39	0.85
A06	23981542	G	A	G	67	56	10	66	0.15	5	29	34	0.85
A06	23981544	T	TG	T	67	57	10	67	0.15	5	29	34	0.85
A06	23981618	C	T	C	67	45	6	51	0.12	5	61	66	0.92
A06	23981654	T	TTTTTG	T	67	42	3	45	0.07	7	53	60	0.88
A06	23981688	G	A	G	67	43	0	43	0	7	53	60	0.88
A06	23981731	TATCTATATTAATCTGAA	T	TATCTATATTAATCTGAA	67	57	10	67	0.15	7	52	59	0.88
A06	23983076	A	G	A	65	45	6	51	0.12	6	40	46	0.87
A06	24008718	AGG	A	A	80	11	60	71	0.15	68	0	68	1
A06	24008722	A	ATG	ATG	82	11	61	72	0.15	72	0	72	1
A06	24044625	A	ACTCG	A	58	50	7	57	0.12	1	32	33	0.97
A06	24044697	T	C	T	55	39	7	46	0.15	3	49	52	0.94
A06	24071535	A	G	A	42	30	0	30	0	4	25	29	0.86
A06	24071539	T	C	T	42	33	0	33	0	4	24	28	0.86
A06	24071547	G	T	G	42	33	0	33	0	4	22	26	0.85
A06	24091320	GGTTA	G	G	82	0	39	39	0	66	5	71	0.93
A06	24091341	TA	T	TA	69	66	0	66	0	6	60	66	0.91
A06	24091354	G	T	T	72	0	35	35	0	56	6	62	0.9
A06	24091431	G	A	A	85	0	39	39	0	57	7	64	0.89
A06	24091455	T	TTTTTAAATTA	TTTTTAAATTA	84	0	38	38	0	54	7	61	0.89
A06	24164584	G	GAT	G	85	51	9	60	0.15	4	56	60	0.93
A06	24176907	A	ATCAAT	A	67	38	5	43	0.12	5	31	36	0.86
A06	24176916	C	T	C	67	40	4	44	0.09	4	29	33	0.88
A06	24176926	T	TA	T	67	36	2	38	0.05	4	27	31	0.87
A06	24176932	TAAAA	T	TAAAA	67	40	1	41	0.02	4	22	26	0.85
A06	24177464	GT	G	GT	70	48	0	48	0	4	31	35	0.89
A06	24177466	T	C	T	70	48	0	48	0	4	32	36	0.89
A06	24177490	CAAT	C	CAAT	70	46	0	46	0	4	41	45	0.91
A06	24177524	GGGGTAGTTGCACTTGTGACAGTGACC	G	GGGGTAGTTGCACTTGTGACAGTGACC	65	53	0	53	0	3	48	51	0.94
A06	24177560	A	ATTGT	A	65	55	0	55	0	3	48	51	0.94
A06	24197587	A	T	T	65	7	57	64	0.11	62	0	62	1
A06	24197641	G	A	A	68	7	63	70	0.1	60	5	65	0.92
A06	24197848	A	G	G	74	9	61	70	0.13	65	5	70	0.93
A06	24197852	G	C	C	75	9	60	69	0.13	66	6	72	0.92
A06	24197891	G	C	C	76	10	66	76	0.13	69	7	76	0.91
A06	24197896	G	A	A	75	11	65	76	0.14	67	7	74	0.91
A06	24197939	G	T	T	67	9	55	64	0.14	62	8	70	0.89
A06	24291677	A	G	A	79	53	7	60	0.12	1	31	32	0.97
A06	24291688	G	GA	G	83	51	6	57	0.11	1	28	29	0.97
A06	24291738	G	A	G	76	52	5	57	0.09	3	29	32	0.91
A06	24291748	A	G	A	76	48	6	54	0.11	3	29	32	0.91
A06	24324407	TAATTATATA	T	T	74	8	50	58	0.14	40	5	45	0.89
A06	24324471	T	TTTA	T	75	70	0	70	0	7	44	51	0.86
A06	24324510	G	A	A	87	8	57	65	0.12	47	5	52	0.9
A06	24351398	A	T	T	89	3	46	49	0.06	58	6	64	0.91
A06	24454556	T	TCCGAGTGTTACTTCTGTATGATTTTTTTGTTTATAGAG	TCCGAGTGTTACTTCTGTATGATTTTTTTGTTTATAGAG	61	5	38	43	0.12	45	5	50	0.9
A06	24461798	T	A	A	70	10	55	65	0.15	66	7	73	0.9
A06	24507714	CATTAT	C	C	41	1	33	34	0.03	26	4	30	0.87
A06	24540041	GTTGGC	G	G	83	0	34	34	0	32	0	32	1
A06	24668545	C	T	T	64	12	71	83	0.14	46	7	53	0.87
A06	24680608	A	AATAT	AATAT	147	16	95	111	0.14	65	10	75	0.87
A06	24684399	A	AAAAAG	AAAAAG	164	16	100	116	0.14	68	10	78	0.87
A06	24687269	G	A	A	151	18	101	119	0.15	62	9	71	0.87
A06	24687346	G	A	A	151	19	111	130	0.15	56	7	63	0.89
A06	24687396	A	C	C	155	16	102	118	0.14	68	6	74	0.92
A06	24689855	A	G	G	134	18	99	117	0.15	63	11	74	0.85
A06	24690566	C	T	T	172	17	103	120	0.14	74	12	86	0.86
A06	24696500	G	C	C	169	18	118	136	0.13	83	10	93	0.89
A06	24707215	T	C	C	145	16	88	104	0.15	65	10	75	0.87
A06	24707219	A	C	C	144	16	88	104	0.15	65	9	74	0.88
A06	24707237	T	C	C	142	16	93	109	0.15	67	8	75	0.89
A06	24707314	A	G	G	133	18	102	120	0.15	79	11	90	0.88
A06	24716364	C	T	C	59	49	7	56	0.12	4	63	67	0.94
A06	24718798	AAAAAACACAATTGTATACGTTACTGAATCG	A	AAAAAACACAATTGTATACGTTACTGAATCG	75	52	9	61	0.15	5	62	67	0.93
A06	24718921	G	A	A	69	5	53	58	0.09	17	3	20	0.85
A06	24718925	A	G	A	70	54	7	61	0.11	3	18	21	0.86
A06	24839359	C	CG	CG	10	0	15	15	0	40	0	40	1
A06	24902660	C	G	G	57	7	46	53	0.13	58	6	64	0.91
A06	24911665	T	TTAA	TTAA	53	1	29	30	0.03	12	2	14	0.86
A06	24911683	T	TTTAAATTAGA	TTTAAATTAGA	54	2	27	29	0.07	34	1	35	0.97
A06	24931269	A	T	A	83	39	7	46	0.15	5	58	63	0.92
A06	24957179	G	C	G	60	53	6	59	0.1	4	24	28	0.86
A06	25049842	T	G	G	68	9	54	63	0.14	56	5	61	0.92
A06	25112844	T	TA	T	84	44	7	51	0.14	3	19	22	0.86
A06	25132577	GA	G	G	77	8	46	54	0.15	28	3	31	0.9
A06	25132764	TA	T	T	75	5	51	56	0.09	30	3	33	0.91
A06	25142144	A	AC	A	74	52	4	56	0.07	5	30	35	0.86
A06	25142354	TTCCTACTAAG	T	TTCCTACTAAG	74	64	0	64	0	3	66	69	0.96
A06	25142367	CTCAGGAACATGAGACTTCTCAGTTTT	C	CTCAGGAACATGAGACTTCTCAGTTTT	74	64	0	64	0	2	68	70	0.97
A06	25142409	C	CTAT	C	74	69	0	69	0	2	66	68	0.97
A06	25142416	T	TCC	T	74	70	0	70	0	2	63	65	0.97
A06	25142417	TTG	T	TTG	74	68	0	68	0	2	63	65	0.97
A06	25142431	TGG	T	TGG	74	67	0	67	0	4	61	65	0.94
A06	25142436	A	AAC	A	74	69	0	69	0	4	64	68	0.94
A06	25142456	CT	C	CT	74	67	0	67	0	5	74	79	0.94
A06	25142478	T	TG	T	81	71	0	71	0	7	73	80	0.91
A06	25142502	T	TTGTTCTTCA	TTGTTCTTCA	73	1	37	38	0.03	72	5	77	0.94
A06	25142511	A	T	T	78	5	36	41	0.12	79	5	84	0.94
A06	25143741	TTTC	T	T	74	6	48	54	0.11	20	3	23	0.87
A06	25155307	C	G	C	71	40	7	47	0.15	5	52	57	0.91
A06	25155314	T	G	T	71	39	7	46	0.15	5	51	56	0.91
A06	25155316	TA	T	TA	71	40	7	47	0.15	5	52	57	0.91
A06	25155336	T	C	T	71	43	6	49	0.12	6	41	47	0.87
A06	25158014	T	TCAAA	T	54	76	0	76	0	0	70	70	1
A06	25158037	C	A	A	57	0	51	51	0	70	0	70	1
A06	25158066	AAAAAAAC	A	AAAAAAAC	60	76	0	76	0	1	68	69	0.99
A06	25158097	GT	G	GT	60	68	0	68	0	2	56	58	0.97
A06	25158147	T	TGCTC	T	67	63	0	63	0	3	36	39	0.92
A06	25158184	AT	A	AT	67	62	0	62	0	3	42	45	0.93
A06	25161393	A	C	A	56	36	6	42	0.14	4	42	46	0.91
A06	25161403	C	T	C	56	35	6	41	0.15	5	45	50	0.9
A06	25161412	A	C	A	56	37	2	39	0.05	7	51	58	0.88
A06	25161422	G	A	G	56	38	1	39	0.03	7	47	54	0.87
A06	25165720	T	TG	T	121	104	0	104	0	5	68	73	0.93
A06	25271059	C	T	C	56	45	7	52	0.13	3	63	66	0.95
A06	25271720	G	GT	G	61	40	4	44	0.09	3	17	20	0.85
A06	25283366	GCCAATTACTCA	G	GCCAATTACTCA	58	74	0	74	0	3	29	32	0.91
A06	25283382	GCA	G	GCA	58	76	0	76	0	3	32	35	0.91
A06	25283387	GCAGCTC	G	GCAGCTC	58	76	0	76	0	3	31	34	0.91
A06	25283395	T	TC	T	58	76	0	76	0	3	31	34	0.91
A06	25283399	T	TTCAC	T	58	76	0	76	0	3	33	36	0.92
A06	25283403	ACT	A	ACT	58	78	0	78	0	3	43	46	0.93
A06	25283409	C	CAAGA	C	58	78	0	78	0	3	45	48	0.94
A06	25300103	C	T	C	52	46	8	54	0.15	3	25	28	0.89
A06	28593528	C	CGGTTTT	C	78	48	0	48	0	1	26	27	0.96
A07	558268	ATCC	A	A	84	3	39	42	0.07	66	10	76	0.87
A07	558278	TTTC	T	TTTC	74	76	0	76	0	9	64	73	0.88
A07	558345	TA	T	TA	74	63	0	63	0	10	68	78	0.87
A07	764168	A	ATTTTTTTTT	ATTTTTTTTT	53	2	15	17	0.12	48	7	55	0.87
A07	764172	A	AACGTCTGAACTCAATGAAGAG	AACGTCTGAACTCAATGAAGAG	57	2	15	17	0.12	49	7	56	0.88
A07	989322	T	TA	TA	39	1	10	11	0.09	37	0	37	1
A07	2077033	G	GTTCTCTCCGACAGT	G	17	25	0	25	0	0	16	16	1
A07	3493236	A	AGTGGGAAC	AGTGGGAAC	13	17	0	17	1	1	6	7	0.14
A07	3493237	ATT	A	A	14	17	0	17	1	1	6	7	0.14
A07	4474111	G	GT	GT	18	14	0	14	1	0	9	9	0
A07	4747024	C	A	C	10	17	0	17	0	0	16	16	1
A07	4747039	G	GAT	G	14	26	0	26	0	0	12	12	1
A07	4747040	CTTTT	C	CTTTT	14	11	0	11	0	0	12	12	1
A07	7687423	A	AAC	A	48	0	49	49	1	34	0	34	0
A07	9294425	AAC	A	AAC	10	0	61	61	1	59	0	59	0
A07	9317327	AT	A	A	13	0	7	7	0	7	0	7	1
A07	12168693	T	TAGATC	TAGATC	18	0	7	7	0	8	0	8	1
A07	13631632	T	TC	TC	27	0	9	9	0	59	0	59	1
A07	17197109	C	T	T	104	9	53	62	0.15	61	4	65	0.94
A07	17205051	T	TGTTGGACTAATCGTGGCA	T	62	62	0	62	0	1	36	37	0.97
A07	17205119	T	TG	T	62	55	0	55	0	0	43	43	1
A07	17210239	A	AG	A	37	0	7	7	1	33	0	33	0
A07	17210244	ATTT	A	ATTT	40	0	8	8	1	36	0	36	0
A07	17408949	T	TA	TA	60	0	36	36	0	47	0	47	1
A07	17476614	GTTTT	G	GTTTT	48	0	7	7	1	27	0	27	0
A07	17476758	C	CGGTA	CGGTA	30	24	0	24	1	0	8	8	0
A07	17476761	TAACA	T	T	31	24	0	24	1	0	10	10	0
A07	17666858	T	TGAGAGAGAGAGAGAGAGAGAGAGA	T	59	37	4	41	0.1	7	39	46	0.85
A07	19053047	A	ATAGTAGTTTATAT	A	22	0	14	14	1	16	0	16	0
A07	20753548	TAGCCTCTCGTTCTTGCTTCTTTTG	T	TAGCCTCTCGTTCTTGCTTCTTTTG	25	28	0	28	0	0	70	70	1
A07	20873879	TAAAA	T	T	45	0	40	40	0	60	0	60	1
A07	21143596	CTT	C	C	36	52	0	52	1	2	18	20	0.1
A07	21227982	AGTTT	A	A	41	38	0	38	1	0	36	36	0
A07	21227990	AGTGTGT	A	A	42	39	0	39	1	0	36	36	0
A07	21642728	A	AT	AT	36	3	34	37	0.08	46	0	46	1
A07	23186034	TTAATAAATCC	T	T	16	1	17	18	0.06	12	0	12	1
A07	23284192	A	AATCT	AATCT	23	13	0	13	1	0	8	8	0
A07	23284196	TATTC	T	T	25	14	0	14	1	0	8	8	0
A07	23468771	TAA	T	T	18	16	0	16	1	0	17	17	0
A07	23676358	TC	T	TC	58	0	62	62	1	41	0	41	0
A07	23676376	TCTG	T	TCTG	60	0	61	61	1	46	0	46	0
A07	26632499	G	GAA	GAA	68	0	48	48	0	72	0	72	1
A07	26677800	G	GGAA	G	51	0	15	15	1	28	0	28	0
A08	1096528	T	TAGA	T	56	0	8	8	1	54	0	54	0
A08	1985812	AT	A	AT	83	3	54	57	0.95	41	5	46	0.11
A08	7625940	A	T	A	62	8	48	56	0.86	41	7	48	0.15
A08	7905249	A	C	A	68	7	51	58	0.88	49	3	52	0.06
A08	9342255	TAA	T	T	74	44	7	51	0.86	6	55	61	0.1
A08	9347527	A	AGC	A	27	33	0	33	0	0	8	8	1
A08	9347530	TTG	T	TTG	29	35	0	35	0	0	8	8	1
A08	9738864	A	ATT	ATT	9	7	1	8	0.88	1	6	7	0.14
A08	9883549	C	CTT	CTT	67	48	1	49	0.98	0	34	34	0
A08	9883604	T	TAAACC	TAAACC	70	45	8	53	0.85	6	36	42	0.14
A08	10193509	A	G	A	64	7	52	59	0.88	56	6	62	0.1
A08	10494634	TA	T	TA	46	6	43	49	0.88	58	0	58	0
A08	10737286	TA	T	TA	88	1	59	60	0.98	67	0	67	0
A08	11675732	A	ATCTCTGCC	ATCTCTGCC	30	33	0	33	1	0	25	25	0
A08	11840465	A	ATATGTTTTTGAATATTGTATATTGTATGGTTACTCTGTTTCATGGAATT	ATATGTTTTTGAATATTGTATATTGTATGGTTACTCTGTTTCATGGAATT	39	40	0	40	1	0	20	20	0
A08	12641863	A	ATGTGGT	ATGTGGT	9	42	0	42	1	2	18	20	0.1
A08	12982049	A	AAAATGAG	A	42	41	0	41	0	0	22	22	1
A08	12982055	A	ACCTCACAAAATTAGT	A	41	41	0	41	0	2	17	19	0.89
A08	12982057	A	AGTAGAGTCTTGTAAAGTTGTCTAACAAAAAAAAATCGG	A	41	41	0	41	0	2	15	17	0.88
A08	13372457	C	CG	C	61	1	8	9	0.89	25	0	25	0
A08	13372458	C	CGCTACGCGCGG	C	61	1	8	9	0.89	25	0	25	0
A08	13645448	AT	A	AT	52	0	8	8	1	16	0	16	0
A08	15289236	G	A	A	35	1	17	18	0.06	7	0	7	1
A08	17193786	AG	A	AG	23	12	0	12	0	0	18	18	1
A08	17651788	AGTT	A	A	19	0	14	14	0	25	0	25	1
A08	17651793	CTAGCTAGTGTGCTACAATTTTCAGAGTCACG	C	C	20	0	15	15	0	25	0	25	1
A08	17732399	C	T	T	39	54	9	63	0.86	2	17	19	0.11
A08	20173125	GTTCGGCGGGTTATA	G	G	9	0	7	7	0	9	0	9	1
A08	20370853	A	G	G	25	19	0	19	1	0	37	37	0
A08	20370862	A	G	G	25	20	0	20	1	0	40	40	0
A08	20370878	ACCCCCTGCTCT	A	A	31	27	0	27	1	0	43	43	0
A08	20370988	T	C	C	36	59	0	59	1	0	47	47	0
A08	21393559	T	TC	T	23	13	0	13	0	0	15	15	1
A08	21393573	A	G	A	28	22	0	22	0	0	20	20	1
A08	21393591	A	G	A	33	23	0	23	0	0	25	25	1
A08	21393595	AACACC	A	AACACC	37	26	0	26	0	0	25	25	1
A08	21621246	TCCCTA	T	T	51	0	62	62	0	11	0	11	1
A09	1653256	TTGTG	T	TTGTG	39	49	0	49	0	0	27	27	1
A09	1653274	AAAC	A	AAAC	50	51	0	51	0	0	29	29	1
A09	2024475	G	GTAACTAAAC	G	66	0	40	40	1	52	0	52	0
A09	2720997	ATTTTTTTTTG	A	A	25	12	0	12	1	0	25	25	0
A09	2729902	C	CATT	C	27	0	21	21	1	18	0	18	0
A09	2729920	TA	T	TA	25	0	20	20	1	17	0	17	0
A09	6522479	ATT	A	A	76	0	31	31	0	88	0	88	1
A09	9300032	TAA	T	TAA	46	47	0	47	0	1	47	48	0.98
A09	10782143	A	AAAGCTCCTATGGGTTG	A	73	0	25	25	1	59	0	59	0
A09	10905490	GATATATATATATATATATATATATATATATATATATAT	G	G	16	8	0	8	1	0	10	10	0
A09	10927232	TCTG	T	TCTG	61	57	0	57	0	0	57	57	1
A09	11401237	C	CTAAGGTGA	C	38	34	0	34	0	2	13	15	0.87
A09	11436115	T	TAA	TAA	13	0	18	18	0	20	3	23	0.87
A09	11436116	G	GC	GC	12	0	18	18	0	20	3	23	0.87
A09	12281198	AT	A	A	45	17	2	19	0.89	2	19	21	0.1
A09	12281201	G	C	C	46	17	2	19	0.89	2	19	21	0.1
A09	12843002	G	A	A	7	8	0	8	1	0	8	8	0
A09	12843006	T	C	T	7	0	8	8	1	9	0	9	0
A09	12843105	C	T	C	18	1	7	8	0.88	16	0	16	0
A09	12843112	A	C	A	18	1	6	7	0.86	16	0	16	0
A09	13667606	TTTA	T	TTTA	19	18	0	18	0	0	8	8	1
A09	13670868	GAA	G	GAA	18	28	0	28	0	0	13	13	1
A09	13832821	A	ATTT	A	67	50	0	50	0	3	34	37	0.92
A09	15308128	T	TAA	TAA	53	0	7	7	0	54	0	54	1
A09	18440757	T	TAAAGC	TAAAGC	32	1	16	17	0.06	57	0	57	1
A09	27128017	CAT	C	C	20	0	9	9	0	16	0	16	1
A09	27283534	T	TACTTAAAATTAAGGAGTTCCTTTTAAAAAGAAA	T	28	28	0	28	0	0	9	9	1
A09	30861692	G	GT	G	54	0	32	32	1	48	0	48	0
A09	30861705	AG	A	AG	52	0	32	32	1	46	0	46	0
A09	31090174	G	GACTC	GACTC	37	2	48	50	0.04	42	0	42	1
A09	31577998	C	T	C	47	34	0	34	0	9	56	65	0.86
A09	33247008	GTTCATACTTAACAC	G	G	8	0	14	14	0	16	0	16	1
A09	33295144	ATTTCTTTCTGCGCCGATTGAGTTGTT	A	A	39	0	39	39	0	31	0	31	1
A09	33368850	TTC	T	T	1	0	7	7	0	8	0	8	1
A09	33368855	A	AG	AG	1	0	7	7	0	8	0	8	1
A09	33473111	A	AATTCC	A	83	22	4	26	0.15	6	38	44	0.86
A09	33740369	TATCA	T	T	9	25	0	25	1	0	11	11	0
A09	33886364	A	ATACT	ATACT	10	0	7	7	0	17	3	20	0.85
A09	34269847	CT	C	C	74	4	33	37	0.11	39	3	42	0.93
A09	34934400	T	TTTA	TTTA	43	35	0	35	1	1	8	9	0.11
A09	35575292	GT	G	GT	55	45	0	45	0	0	22	22	1
A09	35580789	A	AATT	A	69	37	0	37	0	0	22	22	1
A09	35585796	T	G	G	18	0	7	7	0	13	0	13	1
A09	37143713	CAAACGGT	C	C	11	0	12	12	0	34	2	36	0.94
A09	37143724	A	ATTT	ATTT	12	0	12	12	0	34	2	36	0.94
A09	37143729	A	ACTGTTT	ACTGTTT	15	0	12	12	0	34	2	36	0.94
A09	37143731	A	ATCTTTCTCTTCTTTTT	ATCTTTCTCTTCTTTTT	18	0	14	14	0	34	5	39	0.87
A09	37426061	A	AT	A	78	55	3	58	0.05	9	53	62	0.85
A09	37721484	A	ATATC	A	20	18	0	18	0	0	18	18	1
A09	37742318	G	T	G	40	18	3	21	0.14	3	26	29	0.9
A09	39565012	A	ACAAT	A	51	36	0	36	0	0	11	11	1
A09	39565013	G	GTTTGTAAAATGCAGTTAAACTTCTTCGAGCAGTGGGATCAC	G	51	40	0	40	0	0	11	11	1
A09	40250545	G	GAT	G	67	55	0	55	0	6	44	50	0.88
A09	40466909	A	G	A	75	44	7	51	0.14	8	57	65	0.88
A09	40466936	T	TAACCAAAATATCA	T	75	79	0	79	0	10	55	65	0.85
A09	42508911	G	GAA	GAA	14	20	0	20	1	0	19	19	0
A09	43103756	A	AG	A	57	0	46	46	1	42	0	42	0
A09	43739067	TTCGG	T	T	24	20	0	20	1	3	18	21	0.14
A09	44027171	A	C	A	56	4	29	33	0.88	24	0	24	0
A09	44027174	T	C	T	56	4	28	32	0.88	24	0	24	0
A09	44027192	G	T	G	56	2	30	32	0.94	23	3	26	0.12
A10	1056802	A	AT	A	62	64	0	64	0	0	47	47	1
A10	1056806	A	AC	A	65	64	0	64	0	0	47	47	1
A10	1719565	ACTATTTTTCATGCC	A	A	13	0	11	11	0	7	0	7	1
A10	1719581	AAAT	A	A	13	0	12	12	0	10	0	10	1
A10	2971965	C	CA	C	49	0	32	32	1	34	0	34	0
A10	3620070	C	A	C	25	0	13	13	1	13	0	13	0
A10	3976040	C	CT	CT	75	1	33	34	0.03	98	0	98	1
A10	4861009	T	TGC	TGC	21	24	1	25	0.96	3	18	21	0.14
A10	5882424	C	CAA	CAA	28	40	0	40	1	0	29	29	0
A10	5949978	CAG	C	CAG	3	7	0	7	0	0	9	9	1
A10	7703439	TTCCG	T	TTCCG	8	10	0	10	0	0	8	8	1
A10	7703447	A	ATTG	A	9	9	0	9	0	0	8	8	1
A10	11162705	T	TTTTTTTTG	TTTTTTTTG	30	1	29	30	0.03	91	0	91	1
A10	11230285	GGACC	G	GGACC	77	51	0	51	0	0	12	12	1
A10	11230295	A	AGGTAG	A	77	59	0	59	0	0	12	12	1
A10	13388712	A	AT	A	86	73	0	73	0	0	31	31	1
A10	14597397	C	CAGAGAGGATCATCTCTAGCGACAATGGCTTCTACTTCAGGCAG	CAGAGAGGATCATCTCTAGCGACAATGGCTTCTACTTCAGGCAG	31	31	0	31	1	0	34	34	0
A10	15168120	T	TAGACGATCGGTTGCAGTATGC	T	32	27	0	27	0	0	23	23	1
A10	15643620	A	G	A	44	30	3	33	0.09	4	26	30	0.87
A10	15934363	T	TGC	T	32	17	0	17	0	0	11	11	1
A10	15934368	A	AG	A	32	16	0	16	0	0	10	10	1
A10	17384979	ACTGTT	A	ACTGTT	44	26	0	26	0	0	20	20	1
A10	17384989	TCAGGAAGATGATGATCCCCCTCAGCTCCATTA	T	TCAGGAAGATGATGATCCCCCTCAGCTCCATTA	48	26	0	26	0	0	22	22	1
A10	17385023	CATCAGAAGCGTTGAGATCTGGCAGTGAAGCATTGTTAT	C	CATCAGAAGCGTTGAGATCTGGCAGTGAAGCATTGTTAT	42	35	0	35	0	0	22	22	1
A10	17385529	T	TTC	TTC	22	0	27	27	0	170	0	170	1
A10	18110567	T	TGGG	TGGG	29	20	0	20	1	1	24	25	0.04
A10	18772825	GGGCTT	G	G	51	0	37	37	0	49	0	49	1
A10	19386425	A	ACAGCTACACTCTTGTATTAGCACTACTGATGAAAAACAT	ACAGCTACACTCTTGTATTAGCACTACTGATGAAAAACAT	32	28	0	28	1	0	11	11	0
A10	19386446	C	T	T	19	31	0	31	1	0	7	7	0
Scaffold0014	6721	G	A	A	35	4	37	41	0.1	7	0	7	1
Scaffold0082	70746	CAA	C	CAA	11	12	1	13	0.08	1	9	10	0.9
Scaffold0082	70749	TCCTTCTCAAGAATGACATCGCATAAAC	T	TCCTTCTCAAGAATGACATCGCATAAAC	11	12	1	13	0.08	1	9	10	0.9
Scaffold0137	22426	ATCATCTAATCATC	A	A	65	0	34	34	0	37	0	37	1
Scaffold0168	41210	C	CCTTCATTCTG	CCTTCATTCTG	15	0	13	13	0	10	0	10	1
Scaffold0207	9622	T	TATTAA	TATTAA	2	11	2	13	0.85	1	7	8	0.12
Scaffold0237	15899	A	AC	A	1	1	6	7	0.86	11	0	11	0
Scaffold0257	10338	A	AT	A	35	0	17	17	1	40	0	40	0
Scaffold0385	66224	TGGAC	T	TGGAC	6	13	0	13	0	1	18	19	0.95
Scaffold0431	17584	G	GC	GC	22	0	7	7	0	6	1	7	0.86
Scaffold0475	19478	GT	G	GT	22	12	0	12	0	1	12	13	0.92
Scaffold0495	16144	CATCA	C	C	141	19	118	137	0.14	62	7	69	0.9
Scaffold0495	16150	A	G	G	142	18	121	139	0.13	62	7	69	0.9
Scaffold0495	16160	A	G	G	144	20	119	139	0.14	66	7	73	0.9
Scaffold0495	17820	T	TTCGA	T	121	101	17	118	0.14	8	49	57	0.86
Scaffold0495	17931	G	A	A	121	15	109	124	0.12	47	8	55	0.85
Scaffold0547	6303	GTA	G	GTA	1	10	0	10	0	0	15	15	1
Scaffold0547	6306	CACACAGGACGTCCGTGGGTGTCCGCCAGT	C	CACACAGGACGTCCGTGGGTGTCCGCCAGT	1	10	0	10	0	0	15	15	1
Scaffold0749	32315	C	CT	CT	24	32	0	32	1	0	12	12	0
Scaffold0902	99244	CGGCCGTGGGTGTCCGTCAGCACACACAGGAT	C	CGGCCGTGGGTGTCCGTCAGCACACACAGGAT	6	15	0	15	0	0	11	11	1
Scaffold0923	53602	TAGGCTAGGGTTTAGGGTTAGGGTTTAA	T	T	19	10	0	10	1	0	11	11	0
Scaffold0941	46007	CGA	C	C	42	0	14	14	0	13	0	13	1

## Sheet: Large effect SNP
Table S7D	Large effect SNP associated with pod shatter resistance identified using QTL-Seq analysis.
TransID	Variant	Chrom	Pos	Ref	Alt
BraA02g012020_3_5C_1	nonsynonymous	A02	5695784	A	G
BraA03g017330_3_5C_1	nonsynonymous	A03	8072047	T	C
BraA06g001450_3_5C_2	nonsynonymous	A06	879389	A	C
BraA06g013830_3_5C_1	nonsynonymous	A06	7255484	A	C
BraA06g020940_3_5C_1	nonsynonymous	A06	11837577	A	C
BraA06g020940_3_5C_1	nonsynonymous	A06	11837630	G	A
BraA06g020940_3_5C_1	nonsynonymous	A06	11837646	C	T
BraA06g021290_3_5C_1	nonsynonymous	A06	12058219	C	T
BraA06g023000_3_5C_1	nonsynonymous	A06	14032660	C	T
BraA06g024660_3_5C_1	nonsynonymous	A06	16322011	C	T
BraA06g024660_3_5C_1	nonsynonymous	A06	16322050	T	C
BraA06g030090_3_5C_1	nonsynonymous	A06	20059784	A	T
BraA06g030340_3_5C_1	nonsynonymous	A06	20243842	C	A
BraA06g030760_3_5C_3	nonsynonymous	A06	20454988	T	C
BraA06g030760_3_5C_4	nonsynonymous	A06	20460509	T	A
BraA06g031590_3_5C_1	nonsynonymous	A06	21023525	C	T
BraA06g031590_3_5C_1	nonsynonymous	A06	21023528	G	A
BraA06g031870_3_5C_1	nonsynonymous	A06	21210302	G	A
BraA06g032500_3_5C_2	nonsynonymous	A06	21508811	G	T
BraA06g033380_3_5C_1	nonsynonymous	A06	22058909	T	A
BraA06g033380_3_5C_1	nonsynonymous	A06	22058911	G	C
BraA06g033380_3_5C_1	nonsynonymous	A06	22060056	C	T
BraA06g033390_3_5C_2	nonsynonymous	A06	22071283	C	T
BraA06g033600_3_5C_1	nonsynonymous	A06	22205331	T	G
BraA06g034810_3_5C_1	nonsynonymous	A06	22896046	A	T
BraA06g034870_3_5C_1	nonsynonymous	A06	22929862	C	G
BraA06g034890_3_5C_2	nonsynonymous	A06	22941886	G	A
BraA06g035230_3_5C_1	nonsynonymous	A06	23130823	T	A
BraA06g035240_3_5C_1	nonsynonymous	A06	23139083	G	C
BraA06g036410_3_5C_3	nonsynonymous	A06	23765920	C	T
BraA06g036450_3_5C_1	nonsynonymous	A06	23788422	C	T
BraA06g036540_3_5C_3	nonsynonymous	A06	23857493	T	G
BraA06g036570_3_5C_2	nonsynonymous	A06	23878145	T	C
BraA06g037340_3_5C_1	nonsynonymous	A06	24197852	G	C
BraA06g037340_3_5C_1	nonsynonymous	A06	24197891	G	C
BraA06g037340_3_5C_1	nonsynonymous	A06	24197939	G	T
BraA06g038070_3_5C_1	nonsynonymous	A06	24668545	C	T
BraA06g038090_3_5C_1	nonsynonymous	A06	24687396	A	C
BraA06g038140_3_5C_1	nonsynonymous	A06	24707215	T	C
BraA06g038140_3_5C_1	nonsynonymous	A06	24707219	A	C
BraA06g038140_3_5C_1	nonsynonymous	A06	24707314	A	G
BraA02g039480_3_5C_1	upstream	A02	26532336	A	G
BraA02g039720_3_5C_1	upstream	A02	26701427	A	G
BraA02g039730_3_5C_1	upstream	A02	26701427	A	G
BraA02g039720_3_5C_1	upstream	A02	26701437	A	G
BraA02g039730_3_5C_1	upstream	A02	26701437	A	G
BraA04g010550_3_5C_1	upstream	A04	7721026	A	G
BraA04g010550_3_5C_1	upstream	A04	7721046	G	A
BraA04g010550_3_5C_1	upstream	A04	7721065	T	A
BraA06g003180_3_5C_1	upstream	A06	1837232	C	T
BraA06g019610_3_5C_1	upstream	A06	10857219	T	G
BraA06g020630_3_5C_1	upstream	A06	11550844	C	T
BraA06g021590_3_5C_1	upstream	A06	12290157	A	T
BraA06g021780_3_5C_1	upstream	A06	12512992	C	T
BraA06g021780_3_5C_1	upstream	A06	12512995	G	A
BraA06g021780_3_5C_1	upstream	A06	12513023	A	T
BraA06g021780_3_5C_1	upstream	A06	12513026	G	A
BraA06g024580_3_5C_1	upstream	A06	16266155	T	A
BraA06g024580_3_5C_2	upstream	A06	16266155	T	A
BraA06g024580_3_5C_3	upstream	A06	16266155	T	A
BraA06g024610_3_5C_1	upstream	A06	16296401	C	A
BraA06g024610_3_5C_1	upstream	A06	16296461	G	A
BraA06g029820_3_5C_1	upstream	A06	19880893	A	G
BraA06g029810_3_5C_1,BraA06g029810_3_5C_2,BraA06g029810_3_5C_3,BraA06g029810_3_5C_4	downstream	A06	19880893	A	G
BraA06g030120_3_5C_1	upstream	A06	20085297	A	C
BraA06g030130_3_5C_1	downstream	A06	20085297	A	C
BraA06g030510_3_5C_1	upstream	A06	20362837	C	G
BraA06g030700_3_5C_1	upstream	A06	20422160	A	C
BraA06g030700_3_5C_1	upstream	A06	20422190	A	T
BraA06g030920_3_5C_1	upstream	A06	20624735	T	C
BraA06g030920_3_5C_2	upstream	A06	20624735	T	C
BraA06g031030_3_5C_1	upstream	A06	20681488	C	T
BraA06g031520_3_5C_1	upstream	A06	20988817	G	C
BraA06g031580_3_5C_1	upstream	A06	21018552	T	A
BraA06g031760_3_5C_1	upstream	A06	21159186	A	C
BraA06g031760_3_5C_2	upstream	A06	21159186	A	C
BraA06g031760_3_5C_1	upstream	A06	21159190	G	T
BraA06g031760_3_5C_2	upstream	A06	21159190	G	T
BraA06g031760_3_5C_1	upstream	A06	21159349	C	T
BraA06g031760_3_5C_2	upstream	A06	21159349	C	T
BraA06g031760_3_5C_1	upstream	A06	21159354	A	G
BraA06g031760_3_5C_2	upstream	A06	21159354	A	G
BraA06g031760_3_5C_1	upstream	A06	21159360	C	T
BraA06g031760_3_5C_2	upstream	A06	21159360	C	T
BraA06g031820_3_5C_1	upstream	A06	21190518	T	A
BraA06g031830_3_5C_1	downstream	A06	21190518	T	A
BraA06g031820_3_5C_1	upstream	A06	21190599	A	C
BraA06g031830_3_5C_1	downstream	A06	21190599	A	C
BraA06g031910_3_5C_1	upstream	A06	21222453	C	A
BraA06g031910_3_5C_1	upstream	A06	21222454	A	C
BraA06g031910_3_5C_1	upstream	A06	21222511	C	T
BraA06g032270_3_5C_1	upstream	A06	21397087	G	A
BraA06g032280_3_5C_1,BraA06g032280_3_5C_2,BraA06g032280_3_5C_3,BraA06g032280_3_5C_4,BraA06g032280_3_5C_5	downstream	A06	21397087	G	A
BraA06g032270_3_5C_1	upstream	A06	21397737	T	G
BraA06g032280_3_5C_1,BraA06g032280_3_5C_2,BraA06g032280_3_5C_3,BraA06g032280_3_5C_4,BraA06g032280_3_5C_5,BraA06g032280_3_5C_6,BraA06g032280_3_5C_7,BraA06g032280_3_5C_8,BraA06g032280_3_5C_9	downstream	A06	21397737	T	G
BraA06g032470_3_5C_1	upstream	A06	21494253	C	T
BraA06g032460_3_5C_1	downstream	A06	21494253	C	T
BraA06g032620_3_5C_1	upstream	A06	21629242	A	G
BraA06g032620_3_5C_1	upstream	A06	21629251	A	G
BraA06g032620_3_5C_1	upstream	A06	21629267	T	C
BraA06g032700_3_5C_1	upstream	A06	21674876	T	A
BraA06g032750_3_5C_1	upstream	A06	21699399	T	G
BraA06g032750_3_5C_2	upstream	A06	21699399	T	G
BraA06g032750_3_5C_3	upstream	A06	21699399	T	G
BraA06g032760_3_5C_1	upstream	A06	21699399	T	G
BraA06g033210_3_5C_1	upstream	A06	21959776	A	G
BraA06g033210_3_5C_1	upstream	A06	21959781	A	G
BraA06g033390_3_5C_1	upstream	A06	22070604	G	A
BraA06g033390_3_5C_2	upstream	A06	22070604	G	A
BraA06g033450_3_5C_1	upstream	A06	22126580	G	T
BraA06g033450_3_5C_2	upstream	A06	22126580	G	T
BraA06g033450_3_5C_3	upstream	A06	22126580	G	T
BraA06g033450_3_5C_4	upstream	A06	22126580	G	T
BraA06g033450_3_5C_1	upstream	A06	22126666	G	C
BraA06g033450_3_5C_2	upstream	A06	22126666	G	C
BraA06g033450_3_5C_3	upstream	A06	22126666	G	C
BraA06g033450_3_5C_4	upstream	A06	22126666	G	C
BraA06g033460_3_5C_1	upstream	A06	22127872	T	C
BraA06g033460_3_5C_1	upstream	A06	22127903	C	T
BraA06g033530_3_5C_1	upstream	A06	22164353	T	G
BraA06g033530_3_5C_1	upstream	A06	22164489	G	A
BraA06g033530_3_5C_1	upstream	A06	22164493	T	C
BraA06g033530_3_5C_1	upstream	A06	22164506	G	A
BraA06g033530_3_5C_1	upstream	A06	22164514	A	G
BraA06g033820_3_5C_1	upstream	A06	22310155	C	G
BraA06g033890_3_5C_1	upstream	A06	22360412	G	A
BraA06g034010_3_5C_1	upstream	A06	22423855	A	G
BraA06g034000_3_5C_1	downstream	A06	22423855	A	G
BraA06g034010_3_5C_1	upstream	A06	22423856	C	T
BraA06g034000_3_5C_1	downstream	A06	22423856	C	T
BraA06g034010_3_5C_1	upstream	A06	22423907	C	T
BraA06g034000_3_5C_1	downstream	A06	22423907	C	T
BraA06g034090_3_5C_1	upstream	A06	22467335	G	T
BraA06g034250_3_5C_1	upstream	A06	22563697	T	A
BraA06g034270_3_5C_1	upstream	A06	22581471	A	C
BraA06g034270_3_5C_2	upstream	A06	22581471	A	C
BraA06g034280_3_5C_1	upstream	A06	22584959	T	A
BraA06g034280_3_5C_1	upstream	A06	22584973	T	C
BraA06g034280_3_5C_1	upstream	A06	22585446	A	C
BraA06g034290_3_5C_1	upstream	A06	22586949	T	C
BraA06g034290_3_5C_2	upstream	A06	22586949	T	C
BraA06g034290_3_5C_3	upstream	A06	22586949	T	C
BraA06g034290_3_5C_4	upstream	A06	22586949	T	C
BraA06g034290_3_5C_1	upstream	A06	22586956	T	C
BraA06g034290_3_5C_2	upstream	A06	22586956	T	C
BraA06g034290_3_5C_3	upstream	A06	22586956	T	C
BraA06g034290_3_5C_4	upstream	A06	22586956	T	C
BraA06g034440_3_5C_1	upstream	A06	22657343	C	A
BraA06g034440_3_5C_2	upstream	A06	22657343	C	A
BraA06g034440_3_5C_3	upstream	A06	22657343	C	A
BraA06g034440_3_5C_4	upstream	A06	22657343	C	A
BraA06g034440_3_5C_5	upstream	A06	22657343	C	A
BraA06g034440_3_5C_6	upstream	A06	22657343	C	A
BraA06g034440_3_5C_7	upstream	A06	22657343	C	A
BraA06g034460_3_5C_1	upstream	A06	22697526	G	A
BraA06g035080_3_5C_1	upstream	A06	23064011	T	A
BraA06g035210_3_5C_1	upstream	A06	23124824	T	G
BraA06g035210_3_5C_2	upstream	A06	23124824	T	G
BraA06g035210_3_5C_3	upstream	A06	23124824	T	G
BraA06g035210_3_5C_4	upstream	A06	23124824	T	G
BraA06g035210_3_5C_5	upstream	A06	23124824	T	G
BraA06g035210_3_5C_1	upstream	A06	23124830	G	A
BraA06g035210_3_5C_2	upstream	A06	23124830	G	A
BraA06g035210_3_5C_3	upstream	A06	23124830	G	A
BraA06g035210_3_5C_4	upstream	A06	23124830	G	A
BraA06g035210_3_5C_5	upstream	A06	23124830	G	A
BraA06g035450_3_5C_1	upstream	A06	23245211	T	C
BraA06g035460_3_5C_1	downstream	A06	23245211	T	C
BraA06g035670_3_5C_1	upstream	A06	23372795	T	A
BraA06g035670_3_5C_2	upstream	A06	23372795	T	A
BraA06g035680_3_5C_1	upstream	A06	23372795	T	A
BraA06g035670_3_5C_1	upstream	A06	23372828	G	A
BraA06g035670_3_5C_2	upstream	A06	23372828	G	A
BraA06g035680_3_5C_1	upstream	A06	23372828	G	A
BraA06g036060_3_5C_1	upstream	A06	23560126	A	T
BraA06g036060_3_5C_2	upstream	A06	23560126	A	T
BraA06g036060_3_5C_3	upstream	A06	23560126	A	T
BraA06g036060_3_5C_4	upstream	A06	23560126	A	T
BraA06g036060_3_5C_5	upstream	A06	23560126	A	T
BraA06g036060_3_5C_1	upstream	A06	23560323	C	T
BraA06g036060_3_5C_2	upstream	A06	23560323	C	T
BraA06g036060_3_5C_3	upstream	A06	23560323	C	T
BraA06g036060_3_5C_4	upstream	A06	23560323	C	T
BraA06g036060_3_5C_5	upstream	A06	23560323	C	T
BraA06g036290_3_5C_1	upstream	A06	23708846	C	T
BraA06g036810_3_5C_1	upstream	A06	23965587	C	T
BraA06g036810_3_5C_2	upstream	A06	23965587	C	T
BraA06g037060_3_5C_1	upstream	A06	24071535	A	G
BraA06g037060_3_5C_2	upstream	A06	24071535	A	G
BraA06g037070_3_5C_1	upstream	A06	24071535	A	G
BraA06g037070_3_5C_2	upstream	A06	24071535	A	G
BraA06g037070_3_5C_3	upstream	A06	24071535	A	G
BraA06g037060_3_5C_1	upstream	A06	24071539	T	C
BraA06g037060_3_5C_2	upstream	A06	24071539	T	C
BraA06g037070_3_5C_1	upstream	A06	24071539	T	C
BraA06g037070_3_5C_2	upstream	A06	24071539	T	C
BraA06g037070_3_5C_3	upstream	A06	24071539	T	C
BraA06g037060_3_5C_1	upstream	A06	24071547	G	T
BraA06g037060_3_5C_2	upstream	A06	24071547	G	T
BraA06g037070_3_5C_1	upstream	A06	24071547	G	T
BraA06g037070_3_5C_2	upstream	A06	24071547	G	T
BraA06g037070_3_5C_3	upstream	A06	24071547	G	T
BraA06g037290_3_5C_1,BraA06g037290_3_5C_2	upstream	A06	24177466	T	C
BraA06g037300_3_5C_1	downstream	A06	24177466	T	C
BraA06g038640_3_5C_1	upstream	A06	24931269	A	T
BraA06g038640_3_5C_2	upstream	A06	24931269	A	T
BraA08g024740_3_5C_1	upstream	A08	17732399	C	T
BraA08g024740_3_5C_13	upstream	A08	17732399	C	T
BraA08g024740_3_5C_15	upstream	A08	17732399	C	T
BraA08g024740_3_5C_7	upstream	A08	17732399	C	T
BraA08g024740_3_5C_9	upstream	A08	17732399	C	T
BraA08g032650_3_5C_1	upstream	A08	21393573	A	G
BraA08g032660_3_5C_1,BraA08g032660_3_5C_2,BraA08g032660_3_5C_3	downstream	A08	21393573	A	G
BraA08g032650_3_5C_1	upstream	A08	21393591	A	G
BraA08g032660_3_5C_1,BraA08g032660_3_5C_2,BraA08g032660_3_5C_3	downstream	A08	21393591	A	G
BraA09g048690_3_5C_1	upstream	A09	35585796	T	G
BraA09g048700_3_5C_1	downstream	A09	35585796	T	G
BraA09g058230_3_5C_1,BraA09g058230_3_5C_2,BraA09g058230_3_5C_3	upstream	A09	40466909	A	G
BraA09g058240_3_5C_1	downstream	A09	40466909	A	G
BraA09g065720_3_5C_1	upstream	A09	44027171	A	C
BraA09g065730_3_5C_1	downstream	A09	44027171	A	C
BraA09g065720_3_5C_1	upstream	A09	44027174	T	C
BraA09g065730_3_5C_1	downstream	A09	44027174	T	C
BraA09g065720_3_5C_1	upstream	A09	44027192	G	T
BraA09g065730_3_5C_1	downstream	A09	44027192	G	T

## Sheet: Large effect Indel
Table S7E. Large effect Indel associated with pod shatter resistance identified using QTL-Seq analysis
TransID	Variant	Chrom	Pos	Ref	Alt
BraA02g007530_3_5C_1	frameshift deletion	A02	3489766	GG	-
BraA02g030250_3_5C_2	frameshift deletion	A02	18512495	TT	-
BraA05g042440_3_5C_2	frameshift insertion	A05	27847575	-	G
BraA06g031680_3_5C_1	frameshift deletion	A06	21109960	CG	-
BraA06g031680_3_5C_1	frameshift insertion	A06	21109962	-	TG
BraA06g032050_3_5C_1	frameshift insertion	A06	21294513	-	G
BraA06g032050_3_5C_1	frameshift insertion	A06	21294515	-	CTTCCTTTTTC
BraA06g032550_3_5C_1	frameshift insertion	A06	21553766	-	T
BraA06g033460_3_5C_1	frameshift deletion	A06	22127935	G	-
BraA06g033460_3_5C_1	frameshift insertion	A06	22127938	-	AATG
BraA06g035240_3_5C_1	frameshift insertion	A06	23139073	-	GG
BraA06g035240_3_5C_1	frameshift insertion	A06	23139074	-	G
BraA06g036410_3_5C_3	frameshift deletion	A06	23765896	CAAAAGCCCTTTAACTTCTGTT	-
BraA06g036410_3_5C_3	frameshift deletion	A06	23765928	TA	-
BraA06g036410_3_5C_3	frameshift deletion	A06	23765947	C	-
BraA06g036410_3_5C_3	frameshift insertion	A06	23765950	-	G
BraA06g036930_3_5C_1	frameshift deletion	A06	24008719	GG	-
BraA06g036930_3_5C_1	frameshift insertion	A06	24008722	-	TG
BraA06g039020_3_5C_1	frameshift deletion	A06	25142355	TCCTACTAAG	-
BraA06g039020_3_5C_1	frameshift deletion	A06	25142368	TCAGGAACATGAGACTTCTCAGTTTT	-
BraA07g015550_3_5C_3	stopgain	A07	13631632	-	C
BraA07g034020_3_5C_1	frameshift deletion	A07	23676359	C	-
BraA07g034020_3_5C_1	frameshift deletion	A07	23676377	CTG	-
BraA08g030280_3_5C_1	frameshift deletion	A08	20370879	CCCCCTGCTCT	-
BraA10g026040_3_5C_4	frameshift deletion	A10	17384980	CTGTT	-
BraA10g026040_3_5C_4	frameshift deletion	A10	17384990	CAGGAAGATGATGATCCCCCTCAGCTCCATTA	-
BraA10g026040_3_5C_4	frameshift deletion	A10	17385024	ATCAGAAGCGTTGAGATCTGGCAGTGAAGCATTGTTAT	-
BraA10g026040_3_5C_4	frameshift insertion	A10	17385529	-	TC
BraA01g000710_3_5C_1	upstream	A01	368955	-	AT
BraA01g021570_3_5C_1,BraA01g021570_3_5C_2,BraA01g021570_3_5C_4,BraA01g021570_3_5C_6	upstream	A01	11742150	-	TT
BraA02g027020_3_5C_1,BraA02g027020_3_5C_2,BraA02g027020_3_5C_3,BraA02g027020_3_5C_4	upstream	A02	15686228	G	-
BraA02g028670_3_5C_1	splicing	A02	16971157	-	AGTCGCGCTTTGGACGCAGTTGGAACAAGCT
BraA02g033220_3_5C_1	upstream	A02	22009634	-	AT
BraA02g033220_3_5C_1	upstream	A02	22009671	-	ATAAAAG
BraA03g001430_3_5C_1,BraA03g001440_3_5C_1	upstream	A03	617662	-	TC
BraA03g001450_3_5C_1	downstream	A03	617662	-	TC
BraA03g010130_3_5C_1,BraA03g010140_3_5C_1	upstream	A03	4353655	G	-
BraA03g015140_3_5C_1	upstream	A03	6774925	-	C
BraA03g015140_3_5C_1	upstream	A03	6774927	TATCTT	-
BraA03g030500_3_5C_1,BraA03g030500_3_5C_2	splicing	A03	15107610	-	G
BraA03g040530_3_5C_1	upstream	A03	19906122	GAG	-
BraA03g040540_3_5C_1,BraA03g040540_3_5C_10,BraA03g040540_3_5C_2,BraA03g040540_3_5C_3,BraA03g040540_3_5C_4,BraA03g040540_3_5C_5,BraA03g040540_3_5C_6,BraA03g040540_3_5C_7,BraA03g040540_3_5C_8,BraA03g040540_3_5C_9	downstream	A03	19906122	GAG	-
BraA03g061260_3_5C_1	upstream	A03	31946137	-	CAAA
BraA03g061330_3_5C_1	upstream	A03	31977140	TG	-
BraA03g063620_3_5C_1	upstream	A03	34359889	-	ACGAAATGAAGAG
BraA03g066760_3_5C_1	upstream	A03	38078859	-	T
BraA04g007110_3_5C_1	upstream	A04	4436541	-	AATATTATATTTAAAC
BraA04g010550_3_5C_1	upstream	A04	7721025	-	G
BraA05g006640_3_5C_1,BraA05g006650_3_5C_1,BraA05g006650_3_5C_2	upstream	A05	3434514	A	-
BraA05g027010_3_5C_1,BraA05g027010_3_5C_2	upstream	A05	19706445	-	AGAGTTTAGCTTTTTTTTTTTTTTTGAACAC
BraA05g030180_3_5C_1,BraA05g030180_3_5C_2	upstream	A05	21623416	-	TGAAC
BraA05g030170_3_5C_1	downstream	A05	21623416	-	TGAAC
BraA05g037170_3_5C_1	upstream	A05	25249264	G	-
BraA05g037180_3_5C_1	downstream	A05	25249264	G	-
BraA05g038030_3_5C_1,BraA05g038030_3_5C_2,BraA05g038030_3_5C_3,BraA05g038030_3_5C_4	upstream	A05	25623119	-	TAG
BraA05g038020_3_5C_1,BraA05g038020_3_5C_2	downstream	A05	25623119	-	TAG
BraA06g003600_3_5C_1,BraA06g003600_3_5C_2,BraA06g003600_3_5C_3	upstream	A06	2153481	-	GC
BraA06g003610_3_5C_1,BraA06g003610_3_5C_2,BraA06g003610_3_5C_3,BraA06g003610_3_5C_4,BraA06g003610_3_5C_5,BraA06g003610_3_5C_6	downstream	A06	2153481	-	GC
BraA06g014160_3_5C_1	upstream	A06	7437864	-	A
BraA06g014170_3_5C_1	downstream	A06	7437864	-	A
BraA06g016580_3_5C_1	splicing	A06	8814600	-	A
BraA06g017330_3_5C_1	upstream	A06	9326775	-	AA
BraA06g020990_3_5C_1,BraA06g020990_3_5C_2,BraA06g020990_3_5C_3	upstream	A06	11857004	C	-
BraA06g020990_3_5C_1,BraA06g020990_3_5C_2,BraA06g020990_3_5C_3	upstream	A06	11857006	CTAC	-
BraA06g024090_3_5C_1	upstream	A06	15756818	-	T
BraA06g024580_3_5C_1,BraA06g024580_3_5C_2,BraA06g024580_3_5C_3	upstream	A06	16266186	-	G
BraA06g027030_3_5C_1,BraA06g027030_3_5C_2	upstream	A06	18206208	-	TA
BraA06g030700_3_5C_1	upstream	A06	20422158	-	C
BraA06g030700_3_5C_1	upstream	A06	20422163	C	-
BraA06g030700_3_5C_1	upstream	A06	20422189	-	TG
BraA06g030760_3_5C_1,BraA06g030760_3_5C_2,BraA06g030760_3_5C_3,BraA06g030760_3_5C_4	upstream	A06	20461494	C	-
BraA06g030810_3_5C_1	upstream	A06	20545437	ACA	-
BraA06g030820_3_5C_1	upstream	A06	20549261	-	GT
BraA06g030810_3_5C_1	downstream	A06	20549261	-	GT
BraA06g030820_3_5C_1	upstream	A06	20549278	T	-
BraA06g030810_3_5C_1	downstream	A06	20549278	T	-
BraA06g031680_3_5C_1,BraA06g031680_3_5C_2	upstream	A06	21111849	-	T
BraA06g031760_3_5C_1,BraA06g031760_3_5C_2	upstream	A06	21159178	-	A
BraA06g031760_3_5C_1,BraA06g031760_3_5C_2	upstream	A06	21159260	-	AAAATTAA
BraA06g031760_3_5C_1,BraA06g031760_3_5C_2	upstream	A06	21159332	TGG	-
BraA06g031760_3_5C_1,BraA06g031760_3_5C_2	upstream	A06	21159334	-	AAAAA
BraA06g031760_3_5C_1,BraA06g031760_3_5C_2	upstream	A06	21159388	TGTC	-
BraA06g031760_3_5C_1,BraA06g031760_3_5C_2	upstream	A06	21159457	-	TA
BraA06g031820_3_5C_1	upstream	A06	21190321	-	A
BraA06g031830_3_5C_1	downstream	A06	21190321	-	A
BraA06g031820_3_5C_1	upstream	A06	21190601	T	-
BraA06g031830_3_5C_1	downstream	A06	21190601	T	-
BraA06g031860_3_5C_1,BraA06g031860_3_5C_2,BraA06g031860_3_5C_3,BraA06g031860_3_5C_4	upstream	A06	21203721	GAC	-
BraA06g031890_3_5C_1	upstream	A06	21216366	GTGTCCTATATATAATACAACTAAAATTGTTGTATAAAATC	-
BraA06g031910_3_5C_1	upstream	A06	21222589	-	AACTAATATATCCTT
BraA06g031920_3_5C_1,BraA06g031920_3_5C_2	upstream	A06	21224827	-	CCTAAAA
BraA06g031920_3_5C_1,BraA06g031920_3_5C_2	upstream	A06	21224895	TT	-
BraA06g032620_3_5C_1	upstream	A06	21629196	AAAAC	-
BraA06g033210_3_5C_1	upstream	A06	21959753	TGAATATT	-
BraA06g033320_3_5C_1	upstream	A06	22040805	-	GGATC
BraA06g033390_3_5C_1,BraA06g033390_3_5C_2	upstream	A06	22070950	TTTGTCCACTTC	-
BraA06g033450_3_5C_1,BraA06g033450_3_5C_2,BraA06g033450_3_5C_3,BraA06g033450_3_5C_4	upstream	A06	22126663	-	G
BraA06g033460_3_5C_1	upstream	A06	22127916	AG	-
BraA06g033530_3_5C_1	upstream	A06	22164263	-	AAAC
BraA06g033530_3_5C_1	upstream	A06	22164268	A	-
BraA06g033530_3_5C_1	upstream	A06	22164354	-	ATAC
BraA06g033530_3_5C_1	upstream	A06	22164585	-	ATGAAAAAATGACT
BraA06g033890_3_5C_1	upstream	A06	22360434	GA	-
BraA06g034140_3_5C_1	upstream	A06	22481886	-	CGAGT
BraA06g034140_3_5C_1	upstream	A06	22481891	-	CC
BraA06g034140_3_5C_1	upstream	A06	22481960	-	AT
BraA06g034290_3_5C_1,BraA06g034290_3_5C_2,BraA06g034290_3_5C_3,BraA06g034290_3_5C_4	upstream	A06	22586952	G	-
BraA06g035630_3_5C_1	upstream	A06	23340736	-	T
BraA06g035620_3_5C_1,BraA06g035620_3_5C_2	downstream	A06	23340736	-	T
BraA06g035630_3_5C_1	upstream	A06	23340760	-	T
BraA06g035620_3_5C_1,BraA06g035620_3_5C_2	downstream	A06	23340760	-	T
BraA06g035630_3_5C_1	upstream	A06	23340826	A	-
BraA06g035620_3_5C_1,BraA06g035620_3_5C_2	downstream	A06	23340826	A	-
BraA06g035630_3_5C_1	upstream	A06	23340837	-	T
BraA06g035620_3_5C_1,BraA06g035620_3_5C_2	downstream	A06	23340837	-	T
BraA06g035630_3_5C_1	upstream	A06	23340860	-	G
BraA06g035620_3_5C_1,BraA06g035620_3_5C_2	downstream	A06	23340860	-	G
BraA06g035630_3_5C_1	upstream	A06	23340895	-	TA
BraA06g035620_3_5C_1,BraA06g035620_3_5C_2	downstream	A06	23340895	-	TA
BraA06g036050_3_5C_1,BraA06g036050_3_5C_2	upstream	A06	23554497	-	A
BraA06g036720_3_5C_1,BraA06g036720_3_5C_2	upstream	A06	23930093	-	GA
BraA06g037000_3_5C_1	upstream	A06	24044625	-	CTCG
BraA06g037290_3_5C_1,BraA06g037290_3_5C_2	upstream	A06	24176926	-	A
BraA06g037290_3_5C_1,BraA06g037290_3_5C_2	upstream	A06	24176933	AAAA	-
BraA06g037290_3_5C_1,BraA06g037290_3_5C_2	upstream	A06	24177465	T	-
BraA06g037300_3_5C_1	downstream	A06	24177465	T	-
BraA06g037290_3_5C_1,BraA06g037290_3_5C_2	upstream	A06	24177491	AAT	-
BraA06g037300_3_5C_1	downstream	A06	24177491	AAT	-
BraA06g037290_3_5C_1,BraA06g037290_3_5C_2	upstream	A06	24177525	GGGTAGTTGCACTTGTGACAGTGACC	-
BraA06g037300_3_5C_1	downstream	A06	24177525	GGGTAGTTGCACTTGTGACAGTGACC	-
BraA06g037290_3_5C_1,BraA06g037290_3_5C_2	upstream	A06	24177560	-	TTGT
BraA06g037300_3_5C_1	downstream	A06	24177560	-	TTGT
BraA06g037490_3_5C_1	upstream	A06	24324408	AATTATATA	-
BraA06g037810_3_5C_1,BraA06g037810_3_5C_2	upstream	A06	24507715	ATTAT	-
BraA06g038600_3_5C_1,BraA06g038600_3_5C_2,BraA06g038600_3_5C_3,BraA06g038600_3_5C_4,BraA06g038600_3_5C_5,BraA06g038600_3_5C_6	upstream	A06	24911665	-	TAA
BraA06g038590_3_5C_1	downstream	A06	24911665	-	TAA
BraA06g038600_3_5C_1,BraA06g038600_3_5C_2,BraA06g038600_3_5C_3,BraA06g038600_3_5C_4,BraA06g038600_3_5C_5,BraA06g038600_3_5C_6	upstream	A06	24911683	-	TTAAATTAGA
BraA06g038590_3_5C_1	downstream	A06	24911683	-	TTAAATTAGA
BraA06g039000_3_5C_1,BraA06g039000_3_5C_2,BraA06g039000_3_5C_3	upstream	A06	25132578	A	-
BraA06g039000_3_5C_1,BraA06g039000_3_5C_2,BraA06g039000_3_5C_3,BraA06g039000_3_5C_4,BraA06g039000_3_5C_5	upstream	A06	25132765	A	-
BraA06g039020_3_5C_1	upstream	A06	25142144	-	C
BraA06g039010_3_5C_1,BraA06g039010_3_5C_2	downstream	A06	25142144	-	C
BraA07g000740_3_5C_1,BraA07g000740_3_5C_2,BraA07g000740_3_5C_3	upstream	A07	558269	TCC	-
BraA07g000740_3_5C_1,BraA07g000740_3_5C_2,BraA07g000740_3_5C_3	upstream	A07	558279	TTC	-
BraA07g000740_3_5C_1,BraA07g000740_3_5C_2,BraA07g000740_3_5C_3	upstream	A07	558346	A	-
BraA07g007560_3_5C_1	upstream	A07	7687423	-	AC
BraA07g009570_3_5C_1	upstream	A07	9294426	AC	-
BraA07g009600_3_5C_1	upstream	A07	9317328	T	-
BraA07g013280_3_5C_1	upstream	A07	12168693	-	AGATC
BraA07g021570_3_5C_1,BraA07g021570_3_5C_2,BraA07g021570_3_5C_3	upstream	A07	17205051	-	GTTGGACTAATCGTGGCA
BraA07g021580_3_5C_1,BraA07g021580_3_5C_2,BraA07g021580_3_5C_3,BraA07g021580_3_5C_4	downstream	A07	17205051	-	GTTGGACTAATCGTGGCA
BraA07g021570_3_5C_1,BraA07g021570_3_5C_2,BraA07g021570_3_5C_3	upstream	A07	17205119	-	G
BraA07g021580_3_5C_1,BraA07g021580_3_5C_2,BraA07g021580_3_5C_3,BraA07g021580_3_5C_4	downstream	A07	17205119	-	G
BraA07g021580_3_5C_3,BraA07g021590_3_5C_1,BraA07g021590_3_5C_2	upstream	A07	17210239	-	G
BraA07g021580_3_5C_3,BraA07g021590_3_5C_1,BraA07g021590_3_5C_2	upstream	A07	17210245	TTT	-
BraA07g029530_3_5C_1,BraA07g029530_3_5C_2,BraA07g029530_3_5C_4,BraA07g029530_3_5C_6,BraA07g029530_3_5C_7,BraA07g029530_3_5C_8	upstream	A07	21227983	GTTT	-
BraA07g029540_3_5C_1	downstream	A07	21227983	GTTT	-
BraA07g029530_3_5C_1,BraA07g029530_3_5C_2,BraA07g029530_3_5C_4,BraA07g029530_3_5C_6,BraA07g029530_3_5C_7,BraA07g029530_3_5C_8	upstream	A07	21227991	GTGTGT	-
BraA07g029540_3_5C_1	downstream	A07	21227991	GTGTGT	-
BraA07g030360_3_5C_1,BraA07g030370_3_5C_1	upstream	A07	21642728	-	T
BraA08g012600_3_5C_1	upstream	A08	10494635	A	-
BraA08g014260_3_5C_1	upstream	A08	11675732	-	TCTCTGCC
BraA08g017330_3_5C_1	upstream	A08	13645449	T	-
BraA08g032650_3_5C_1	upstream	A08	21393559	-	C
BraA08g032660_3_5C_1,BraA08g032660_3_5C_2,BraA08g032660_3_5C_3	downstream	A08	21393559	-	C
BraA08g032650_3_5C_1	upstream	A08	21393596	ACACC	-
BraA08g032660_3_5C_1,BraA08g032660_3_5C_2,BraA08g032660_3_5C_3	downstream	A08	21393596	ACACC	-
BraA09g003410_3_5C_1	splicing	A09	2024475	-	TAACTAAAC
BraA09g004670_3_5C_1	upstream	A09	2729902	-	ATT
BraA09g004680_3_5C_1,BraA09g004680_3_5C_2	downstream	A09	2729902	-	ATT
BraA09g004670_3_5C_1	upstream	A09	2729921	A	-
BraA09g004680_3_5C_1,BraA09g004680_3_5C_2	downstream	A09	2729921	A	-
BraA09g016110_3_5C_1	upstream	A09	9300033	AA	-
BraA09g018260_3_5C_1,BraA09g018260_3_5C_2,BraA09g018260_3_5C_3	upstream	A09	10905491	ATATATATATATATATATATATATATATATATATATAT	-
BraA09g018940_3_5C_1	upstream	A09	11436115	-	AA
BraA09g018940_3_5C_1	upstream	A09	11436116	-	C
BraA09g021860_3_5C_1	upstream	A09	13670869	AA	-
BraA09g041420_3_5C_1	upstream	A09	31090174	-	ACTC
BraA09g045020_3_5C_1	upstream	A09	33368851	TC	-
BraA09g045020_3_5C_1	upstream	A09	33368855	-	G
BraA09g052410_3_5C_1	upstream	A09	37426061	-	T
BraA09g052420_3_5C_1,BraA09g052420_3_5C_2,BraA09g052420_3_5C_3,BraA09g052420_3_5C_4,BraA09g052420_3_5C_5,BraA09g052420_3_5C_6	downstream	A09	37426061	-	T
BraA09g057700_3_5C_1,BraA09g057700_3_5C_2	upstream	A09	40250545	-	AT
BraA09g058230_3_5C_1,BraA09g058230_3_5C_2,BraA09g058230_3_5C_3	upstream	A09	40466936	-	AACCAAAATATCA
BraA09g058240_3_5C_1	downstream	A09	40466936	-	AACCAAAATATCA
BraA09g063760_3_5C_1	upstream	A09	43103756	-	G
BraA10g001980_3_5C_1	upstream	A10	1056802	-	T
BraA10g001980_3_5C_1	upstream	A10	1056806	-	C
BraA10g017940_3_5C_1	upstream	A10	13388712	-	T
BraA10g017950_3_5C_1	downstream	A10	13388712	-	T
BraA10g021220_3_5C_1	upstream	A10	15168120	-	AGACGATCGGTTGCAGTATGC
BraA10g022810_3_5C_1,BraA10g022810_3_5C_2,BraA10g022810_3_5C_3,BraA10g022810_3_5C_4,BraA10g022810_3_5C_5,BraA10g022810_3_5C_6	upstream	A10	15934363	-	GC
BraA10g022810_3_5C_1,BraA10g022810_3_5C_2,BraA10g022810_3_5C_3,BraA10g022810_3_5C_4,BraA10g022810_3_5C_5,BraA10g022810_3_5C_6	upstream	A10	15934368	-	G
BraA10g027760_3_5C_1	upstream	A10	18110567	-	GGG
BraA10g027770_3_5C_1	downstream	A10	18110567	-	GGG

## Sheet: InDel-99
Table S7G. Indel identified at 99% confidence associated with pod shatter resistance
A06	7910001	8129000
A06	8130001	8135000
A06	8136001	8139000
A06	8145001	8146000
A06	8164001	8165000
A06	8169001	8184000
A06	8189001	8255000
A06	8276001	8290000
A06	8314001	8315000
A06	8363001	8364000
A06	8404001	8406000
A06	8420001	8461000
A06	10667001	10758000
A06	10838001	13009000
A06	13045001	13049000
A06	13059001	13094000
A06	13096001	13131000
A06	13391001	13699000
A06	13702001	13734000
A06	13846001	13901000
A06	13954001	14033000
A06	14060001	14064000
A06	14065001	14067000
A06	14068001	14070000
A06	14087001	14147000
A06	14329001	14334000
A06	14593001	14595000
A06	14817001	14821000
A06	14822001	14823000
A06	14826001	14828000
A06	14829001	16775000
A06	16778001	16784000
A06	16795001	16796000
A06	16797001	16800000
A06	16804001	16822000
A06	16823001	16824000
A06	16860001	16862000
A06	16867001	16868000
A06	16873001	16904000
A06	17050001	17207000
A06	17265001	17275000
A06	17786001	17791000
A06	17792001	24944000
A06	25076001	25224000
Scaffold00010	57001	92000
Scaffold0007	31001	42000
Scaffold0011	4001	6000
Scaffold0137	1	23000
Scaffold0168	1	42000
Scaffold0189	42001	78000
Scaffold0206	54001	55000
Scaffold0207	227001	228000
Scaffold0225	1	22000
Scaffold0237	1	16000
Scaffold0257	5001	11000
Scaffold0355	1	44000
Scaffold0431	1	18000
Scaffold0465	1	18000
Scaffold0466	46001	50000
Scaffold0495	1	19000
Scaffold0503	1	13000
Scaffold0535	1	59000
Scaffold0547	1	7000
Scaffold0728	1	8000
Scaffold0941	1	47000
Scaffold0944	1	11000
Scaffold0082	36001	71000

## Sheet: SNP-99bed
Table 7F. SNP identified at 99% confidence associated with pod shatter resistance
A03	38116001	38117000
A06	7396001	7400000
A06	7425001	7863000
A06	7865001	7869000
A06	7893001	7970000
A06	8120001	8125000
A06	8126001	8144000
A06	8146001	8147000
A06	8149001	8150000
A06	8152001	8207000
A06	8208001	8216000
A06	9945001	9950000
A06	9957001	9958000
A06	9960001	9968000
A06	10020001	10303000
A06	10314001	10324000
A06	10490001	14329000
A06	14606001	14608000
A06	14643001	14767000
A06	14777001	14782000
A06	14785001	25117000
Scaffold0014	3001	7000
Scaffold0053	1	19000
Scaffold0065	1	42000
Scaffold0206	51001	52000
Scaffold0207	228001	229000
Scaffold0290	1	9000
Scaffold0323	58001	65000
Scaffold0466	47001	59000
Scaffold0495	1	19000
Scaffold0598	1	45000
Scaffold0603	6001	13000
Scaffold0808	1	17000
Scaffold0813	1	22000
Scaffold1005	21001	24000
Scaffold1032	1	12000
Scaffold0073	57001	59000

## Sheet: All99bed
Table S7H. SNP and Indel identified at 99% confidence associated with pod shatter resistance
A06	7345001	7437000
A06	7438001	7460000
A06	7862001	7907000
A06	7909001	7910000
A06	7924001	7936000
A06	7970001	8116000
A06	8290001	8291000
A06	8293001	8307000
A06	8311001	8312000
A06	8313001	8315000
A06	8462001	8781000
A06	10302001	10494000
A06	10661001	14362000
A06	14383001	14407000
A06	14414001	14416000
A06	14456001	14458000
A06	14505001	14573000
A06	14579001	14580000
A06	14594001	14703000
A06	14706001	25146000
A09	38243001	38244000
A09	38247001	38686000
A09	38793001	38839000
A09	38844001	38871000
Scaffold00010	59001	92000
Scaffold0007	31001	42000
Scaffold0011	4001	6000
Scaffold0014	4001	7000
Scaffold0065	1	42000
Scaffold0073	57001	58000
Scaffold0168	1	42000
Scaffold0206	1	53000
Scaffold0207	228001	229000
Scaffold0225	1	22000
Scaffold0237	1	16000
Scaffold0290	4001	9000
Scaffold0355	43001	44000
Scaffold0431	1	18000
Scaffold0465	1	18000
Scaffold0466	46001	59000
Scaffold0495	1	19000
Scaffold0503	1	13000
Scaffold0535	37001	59000
Scaffold0598	34001	45000
Scaffold0603	6001	13000
Scaffold0808	1	17000
Scaffold0813	1	22000
Scaffold0941	1	47000
Scaffold0944	1	11000
