# Supplementary material for: Identification and validation of genomic regions for pod shatter resistance in Brassica rapa using QTL-seq and traditional QTL mapping
Source: BMC Plant Biol. 2025 Feb 10;25:175. doi: 10.1186/s12870-025-06155-z (PMC11808946; doi:10.1186/s12870-025-06155-z)
Supplement: Supplementary file 9 — Supplementary Material 9 [file 12870_2025_6155_MOESM9_ESM.xlsx]

## Sheet: Large effect SNP gene annotatio
Table S8a. Large effect SNP gene annotation based on B. rapa cv. Chiifu version 3.5.
TransID	Variant	Chrom	Pos	Ref	Alt
BraA02g012020_3_5C_1	nonsynonymous	A02	5695784	A	G
BraA03g017330_3_5C_1	nonsynonymous	A03	8072047	T	C
BraA06g001450_3_5C_2	nonsynonymous	A06	879389	A	C
BraA06g013830_3_5C_1	nonsynonymous	A06	7255484	A	C
BraA06g020940_3_5C_1	nonsynonymous	A06	11837577	A	C
BraA06g020940_3_5C_1	nonsynonymous	A06	11837630	G	A
BraA06g020940_3_5C_1	nonsynonymous	A06	11837646	C	T
BraA06g021290_3_5C_1	nonsynonymous	A06	12058219	C	T
BraA06g023000_3_5C_1	nonsynonymous	A06	14032660	C	T
BraA06g024660_3_5C_1	nonsynonymous	A06	16322011	C	T
BraA06g024660_3_5C_1	nonsynonymous	A06	16322050	T	C
BraA06g030090_3_5C_1	nonsynonymous	A06	20059784	A	T
BraA06g030340_3_5C_1	nonsynonymous	A06	20243842	C	A
BraA06g030760_3_5C_3	nonsynonymous	A06	20454988	T	C
BraA06g030760_3_5C_4	nonsynonymous	A06	20460509	T	A
BraA06g031590_3_5C_1	nonsynonymous	A06	21023525	C	T
BraA06g031590_3_5C_1	nonsynonymous	A06	21023528	G	A
BraA06g031870_3_5C_1	nonsynonymous	A06	21210302	G	A
BraA06g032500_3_5C_2	nonsynonymous	A06	21508811	G	T
BraA06g033380_3_5C_1	nonsynonymous	A06	22058909	T	A
BraA06g033380_3_5C_1	nonsynonymous	A06	22058911	G	C
BraA06g033380_3_5C_1	nonsynonymous	A06	22060056	C	T
BraA06g033390_3_5C_2	nonsynonymous	A06	22071283	C	T
BraA06g033600_3_5C_1	nonsynonymous	A06	22205331	T	G
BraA06g034810_3_5C_1	nonsynonymous	A06	22896046	A	T
BraA06g034870_3_5C_1	nonsynonymous	A06	22929862	C	G
BraA06g034890_3_5C_2	nonsynonymous	A06	22941886	G	A
BraA06g035230_3_5C_1	nonsynonymous	A06	23130823	T	A
BraA06g035240_3_5C_1	nonsynonymous	A06	23139083	G	C
BraA06g036410_3_5C_3	nonsynonymous	A06	23765920	C	T
BraA06g036450_3_5C_1	nonsynonymous	A06	23788422	C	T
BraA06g036540_3_5C_3	nonsynonymous	A06	23857493	T	G
BraA06g036570_3_5C_2	nonsynonymous	A06	23878145	T	C
BraA06g037340_3_5C_1	nonsynonymous	A06	24197852	G	C
BraA06g037340_3_5C_1	nonsynonymous	A06	24197891	G	C
BraA06g037340_3_5C_1	nonsynonymous	A06	24197939	G	T
BraA06g038070_3_5C_1	nonsynonymous	A06	24668545	C	T
BraA06g038090_3_5C_1	nonsynonymous	A06	24687396	A	C
BraA06g038140_3_5C_1	nonsynonymous	A06	24707215	T	C
BraA06g038140_3_5C_1	nonsynonymous	A06	24707219	A	C
BraA06g038140_3_5C_1	nonsynonymous	A06	24707314	A	G
BraA02g039480_3_5C_1	upstream	A02	26532336	A	G
BraA02g039720_3_5C_1	upstream	A02	26701427	A	G
BraA02g039730_3_5C_1	upstream	A02	26701427	A	G
BraA02g039720_3_5C_1	upstream	A02	26701437	A	G
BraA02g039730_3_5C_1	upstream	A02	26701437	A	G
BraA04g010550_3_5C_1	upstream	A04	7721026	A	G
BraA04g010550_3_5C_1	upstream	A04	7721046	G	A
BraA04g010550_3_5C_1	upstream	A04	7721065	T	A
BraA06g003180_3_5C_1	upstream	A06	1837232	C	T
BraA06g019610_3_5C_1	upstream	A06	10857219	T	G
BraA06g020630_3_5C_1	upstream	A06	11550844	C	T
BraA06g021590_3_5C_1	upstream	A06	12290157	A	T
BraA06g021780_3_5C_1	upstream	A06	12512992	C	T
BraA06g021780_3_5C_1	upstream	A06	12512995	G	A
BraA06g021780_3_5C_1	upstream	A06	12513023	A	T
BraA06g021780_3_5C_1	upstream	A06	12513026	G	A
BraA06g024580_3_5C_1	upstream	A06	16266155	T	A
BraA06g024580_3_5C_2	upstream	A06	16266155	T	A
BraA06g024580_3_5C_3	upstream	A06	16266155	T	A
BraA06g024610_3_5C_1	upstream	A06	16296401	C	A
BraA06g024610_3_5C_1	upstream	A06	16296461	G	A
BraA06g029820_3_5C_1	upstream	A06	19880893	A	G
BraA06g029810_3_5C_1,BraA06g029810_3_5C_2,BraA06g029810_3_5C_3,BraA06g029810_3_5C_4	downstream	A06	19880893	A	G
BraA06g030120_3_5C_1	upstream	A06	20085297	A	C
BraA06g030130_3_5C_1	downstream	A06	20085297	A	C
BraA06g030510_3_5C_1	upstream	A06	20362837	C	G
BraA06g030700_3_5C_1	upstream	A06	20422160	A	C
BraA06g030700_3_5C_1	upstream	A06	20422190	A	T
BraA06g030920_3_5C_1	upstream	A06	20624735	T	C
BraA06g030920_3_5C_2	upstream	A06	20624735	T	C
BraA06g031030_3_5C_1	upstream	A06	20681488	C	T
BraA06g031520_3_5C_1	upstream	A06	20988817	G	C
BraA06g031580_3_5C_1	upstream	A06	21018552	T	A
BraA06g031760_3_5C_1	upstream	A06	21159186	A	C
BraA06g031760_3_5C_2	upstream	A06	21159186	A	C
BraA06g031760_3_5C_1	upstream	A06	21159190	G	T
BraA06g031760_3_5C_2	upstream	A06	21159190	G	T
BraA06g031760_3_5C_1	upstream	A06	21159349	C	T
BraA06g031760_3_5C_2	upstream	A06	21159349	C	T
BraA06g031760_3_5C_1	upstream	A06	21159354	A	G
BraA06g031760_3_5C_2	upstream	A06	21159354	A	G
BraA06g031760_3_5C_1	upstream	A06	21159360	C	T
BraA06g031760_3_5C_2	upstream	A06	21159360	C	T
BraA06g031820_3_5C_1	upstream	A06	21190518	T	A
BraA06g031830_3_5C_1	downstream	A06	21190518	T	A
BraA06g031820_3_5C_1	upstream	A06	21190599	A	C
BraA06g031830_3_5C_1	downstream	A06	21190599	A	C
BraA06g031910_3_5C_1	upstream	A06	21222453	C	A
BraA06g031910_3_5C_1	upstream	A06	21222454	A	C
BraA06g031910_3_5C_1	upstream	A06	21222511	C	T
BraA06g032270_3_5C_1	upstream	A06	21397087	G	A
BraA06g032280_3_5C_1,BraA06g032280_3_5C_2,BraA06g032280_3_5C_3,BraA06g032280_3_5C_4,BraA06g032280_3_5C_5	downstream	A06	21397087	G	A
BraA06g032270_3_5C_1	upstream	A06	21397737	T	G
BraA06g032280_3_5C_1,BraA06g032280_3_5C_2,BraA06g032280_3_5C_3,BraA06g032280_3_5C_4,BraA06g032280_3_5C_5,BraA06g032280_3_5C_6,BraA06g032280_3_5C_7,BraA06g032280_3_5C_8,BraA06g032280_3_5C_9	downstream	A06	21397737	T	G
BraA06g032470_3_5C_1	upstream	A06	21494253	C	T
BraA06g032460_3_5C_1	downstream	A06	21494253	C	T
BraA06g032620_3_5C_1	upstream	A06	21629242	A	G
BraA06g032620_3_5C_1	upstream	A06	21629251	A	G
BraA06g032620_3_5C_1	upstream	A06	21629267	T	C
BraA06g032700_3_5C_1	upstream	A06	21674876	T	A
BraA06g032750_3_5C_1	upstream	A06	21699399	T	G
BraA06g032750_3_5C_2	upstream	A06	21699399	T	G
BraA06g032750_3_5C_3	upstream	A06	21699399	T	G
BraA06g032760_3_5C_1	upstream	A06	21699399	T	G
BraA06g033210_3_5C_1	upstream	A06	21959776	A	G
BraA06g033210_3_5C_1	upstream	A06	21959781	A	G
BraA06g033390_3_5C_1	upstream	A06	22070604	G	A
BraA06g033390_3_5C_2	upstream	A06	22070604	G	A
BraA06g033450_3_5C_1	upstream	A06	22126580	G	T
BraA06g033450_3_5C_2	upstream	A06	22126580	G	T
BraA06g033450_3_5C_3	upstream	A06	22126580	G	T
BraA06g033450_3_5C_4	upstream	A06	22126580	G	T
BraA06g033450_3_5C_1	upstream	A06	22126666	G	C
BraA06g033450_3_5C_2	upstream	A06	22126666	G	C
BraA06g033450_3_5C_3	upstream	A06	22126666	G	C
BraA06g033450_3_5C_4	upstream	A06	22126666	G	C
BraA06g033460_3_5C_1	upstream	A06	22127872	T	C
BraA06g033460_3_5C_1	upstream	A06	22127903	C	T
BraA06g033530_3_5C_1	upstream	A06	22164353	T	G
BraA06g033530_3_5C_1	upstream	A06	22164489	G	A
BraA06g033530_3_5C_1	upstream	A06	22164493	T	C
BraA06g033530_3_5C_1	upstream	A06	22164506	G	A
BraA06g033530_3_5C_1	upstream	A06	22164514	A	G
BraA06g033820_3_5C_1	upstream	A06	22310155	C	G
BraA06g033890_3_5C_1	upstream	A06	22360412	G	A
BraA06g034010_3_5C_1	upstream	A06	22423855	A	G
BraA06g034000_3_5C_1	downstream	A06	22423855	A	G
BraA06g034010_3_5C_1	upstream	A06	22423856	C	T
BraA06g034000_3_5C_1	downstream	A06	22423856	C	T
BraA06g034010_3_5C_1	upstream	A06	22423907	C	T
BraA06g034000_3_5C_1	downstream	A06	22423907	C	T
BraA06g034090_3_5C_1	upstream	A06	22467335	G	T
BraA06g034250_3_5C_1	upstream	A06	22563697	T	A
BraA06g034270_3_5C_1	upstream	A06	22581471	A	C
BraA06g034270_3_5C_2	upstream	A06	22581471	A	C
BraA06g034280_3_5C_1	upstream	A06	22584959	T	A
BraA06g034280_3_5C_1	upstream	A06	22584973	T	C
BraA06g034280_3_5C_1	upstream	A06	22585446	A	C
BraA06g034290_3_5C_1	upstream	A06	22586949	T	C
BraA06g034290_3_5C_2	upstream	A06	22586949	T	C
BraA06g034290_3_5C_3	upstream	A06	22586949	T	C
BraA06g034290_3_5C_4	upstream	A06	22586949	T	C
BraA06g034290_3_5C_1	upstream	A06	22586956	T	C
BraA06g034290_3_5C_2	upstream	A06	22586956	T	C
BraA06g034290_3_5C_3	upstream	A06	22586956	T	C
BraA06g034290_3_5C_4	upstream	A06	22586956	T	C
BraA06g034440_3_5C_1	upstream	A06	22657343	C	A
BraA06g034440_3_5C_2	upstream	A06	22657343	C	A
BraA06g034440_3_5C_3	upstream	A06	22657343	C	A
BraA06g034440_3_5C_4	upstream	A06	22657343	C	A
BraA06g034440_3_5C_5	upstream	A06	22657343	C	A
BraA06g034440_3_5C_6	upstream	A06	22657343	C	A
BraA06g034440_3_5C_7	upstream	A06	22657343	C	A
BraA06g034460_3_5C_1	upstream	A06	22697526	G	A
BraA06g035080_3_5C_1	upstream	A06	23064011	T	A
BraA06g035210_3_5C_1	upstream	A06	23124824	T	G
BraA06g035210_3_5C_2	upstream	A06	23124824	T	G
BraA06g035210_3_5C_3	upstream	A06	23124824	T	G
BraA06g035210_3_5C_4	upstream	A06	23124824	T	G
BraA06g035210_3_5C_5	upstream	A06	23124824	T	G
BraA06g035210_3_5C_1	upstream	A06	23124830	G	A
BraA06g035210_3_5C_2	upstream	A06	23124830	G	A
BraA06g035210_3_5C_3	upstream	A06	23124830	G	A
BraA06g035210_3_5C_4	upstream	A06	23124830	G	A
BraA06g035210_3_5C_5	upstream	A06	23124830	G	A
BraA06g035450_3_5C_1	upstream	A06	23245211	T	C
BraA06g035460_3_5C_1	downstream	A06	23245211	T	C
BraA06g035670_3_5C_1	upstream	A06	23372795	T	A
BraA06g035670_3_5C_2	upstream	A06	23372795	T	A
BraA06g035680_3_5C_1	upstream	A06	23372795	T	A
BraA06g035670_3_5C_1	upstream	A06	23372828	G	A
BraA06g035670_3_5C_2	upstream	A06	23372828	G	A
BraA06g035680_3_5C_1	upstream	A06	23372828	G	A
BraA06g036060_3_5C_1	upstream	A06	23560126	A	T
BraA06g036060_3_5C_2	upstream	A06	23560126	A	T
BraA06g036060_3_5C_3	upstream	A06	23560126	A	T
BraA06g036060_3_5C_4	upstream	A06	23560126	A	T
BraA06g036060_3_5C_5	upstream	A06	23560126	A	T
BraA06g036060_3_5C_1	upstream	A06	23560323	C	T
BraA06g036060_3_5C_2	upstream	A06	23560323	C	T
BraA06g036060_3_5C_3	upstream	A06	23560323	C	T
BraA06g036060_3_5C_4	upstream	A06	23560323	C	T
BraA06g036060_3_5C_5	upstream	A06	23560323	C	T
BraA06g036290_3_5C_1	upstream	A06	23708846	C	T
BraA06g036810_3_5C_1	upstream	A06	23965587	C	T
BraA06g036810_3_5C_2	upstream	A06	23965587	C	T
BraA06g037060_3_5C_1	upstream	A06	24071535	A	G
BraA06g037060_3_5C_2	upstream	A06	24071535	A	G
BraA06g037070_3_5C_1	upstream	A06	24071535	A	G
BraA06g037070_3_5C_2	upstream	A06	24071535	A	G
BraA06g037070_3_5C_3	upstream	A06	24071535	A	G
BraA06g037060_3_5C_1	upstream	A06	24071539	T	C
BraA06g037060_3_5C_2	upstream	A06	24071539	T	C
BraA06g037070_3_5C_1	upstream	A06	24071539	T	C
BraA06g037070_3_5C_2	upstream	A06	24071539	T	C
BraA06g037070_3_5C_3	upstream	A06	24071539	T	C
BraA06g037060_3_5C_1	upstream	A06	24071547	G	T
BraA06g037060_3_5C_2	upstream	A06	24071547	G	T
BraA06g037070_3_5C_1	upstream	A06	24071547	G	T
BraA06g037070_3_5C_2	upstream	A06	24071547	G	T
BraA06g037070_3_5C_3	upstream	A06	24071547	G	T
BraA06g037290_3_5C_1,BraA06g037290_3_5C_2	upstream	A06	24177466	T	C
BraA06g037300_3_5C_1	downstream	A06	24177466	T	C
BraA06g038640_3_5C_1	upstream	A06	24931269	A	T
BraA06g038640_3_5C_2	upstream	A06	24931269	A	T
BraA08g024740_3_5C_1	upstream	A08	17732399	C	T
BraA08g024740_3_5C_13	upstream	A08	17732399	C	T
BraA08g024740_3_5C_15	upstream	A08	17732399	C	T
BraA08g024740_3_5C_7	upstream	A08	17732399	C	T
BraA08g024740_3_5C_9	upstream	A08	17732399	C	T
BraA08g032650_3_5C_1	upstream	A08	21393573	A	G
BraA08g032660_3_5C_1,BraA08g032660_3_5C_2,BraA08g032660_3_5C_3	downstream	A08	21393573	A	G
BraA08g032650_3_5C_1	upstream	A08	21393591	A	G
BraA08g032660_3_5C_1,BraA08g032660_3_5C_2,BraA08g032660_3_5C_3	downstream	A08	21393591	A	G
BraA09g048690_3_5C_1	upstream	A09	35585796	T	G
BraA09g048700_3_5C_1	downstream	A09	35585796	T	G
BraA09g058230_3_5C_1,BraA09g058230_3_5C_2,BraA09g058230_3_5C_3	upstream	A09	40466909	A	G
BraA09g058240_3_5C_1	downstream	A09	40466909	A	G
BraA09g065720_3_5C_1	upstream	A09	44027171	A	C
BraA09g065730_3_5C_1	downstream	A09	44027171	A	C
BraA09g065720_3_5C_1	upstream	A09	44027174	T	C
BraA09g065730_3_5C_1	downstream	A09	44027174	T	C
BraA09g065720_3_5C_1	upstream	A09	44027192	G	T
BraA09g065730_3_5C_1	downstream	A09	44027192	G	T

## Sheet: large effect INDgene annotation
Table S8b. Large effect InDEL gene annotation based on B. rapa cv. Chiifu version 3.5.
ID	Variant	Chrom	Pos	Ref	Alt
BraA02g007530_3_5C_1	frameshift deletion	A02	3489766	GG	-
BraA02g030250_3_5C_2	frameshift deletion	A02	18512495	TT	-
BraA05g042440_3_5C_2	frameshift insertion	A05	27847575	-	G
BraA06g031680_3_5C_1	frameshift deletion	A06	21109960	CG	-
BraA06g031680_3_5C_1	frameshift insertion	A06	21109962	-	TG
BraA06g032050_3_5C_1	frameshift insertion	A06	21294513	-	G
BraA06g032050_3_5C_1	frameshift insertion	A06	21294515	-	CTTCCTTTTTC
BraA06g032550_3_5C_1	frameshift insertion	A06	21553766	-	T
BraA06g033460_3_5C_1	frameshift deletion	A06	22127935	G	-
BraA06g033460_3_5C_1	frameshift insertion	A06	22127938	-	AATG
BraA06g035240_3_5C_1	frameshift insertion	A06	23139073	-	GG
BraA06g035240_3_5C_1	frameshift insertion	A06	23139074	-	G
BraA06g036410_3_5C_3	frameshift deletion	A06	23765896	CAAAAGCCCTTTAACTTCTGTT	-
BraA06g036410_3_5C_3	frameshift deletion	A06	23765928	TA	-
BraA06g036410_3_5C_3	frameshift deletion	A06	23765947	C	-
BraA06g036410_3_5C_3	frameshift insertion	A06	23765950	-	G
BraA06g036930_3_5C_1	frameshift deletion	A06	24008719	GG	-
BraA06g036930_3_5C_1	frameshift insertion	A06	24008722	-	TG
BraA06g039020_3_5C_1	frameshift deletion	A06	25142355	TCCTACTAAG	-
BraA06g039020_3_5C_1	frameshift deletion	A06	25142368	TCAGGAACATGAGACTTCTCAGTTTT	-
BraA07g015550_3_5C_3	stopgain	A07	13631632	-	C
BraA07g034020_3_5C_1	frameshift deletion	A07	23676359	C	-
BraA07g034020_3_5C_1	frameshift deletion	A07	23676377	CTG	-
BraA08g030280_3_5C_1	frameshift deletion	A08	20370879	CCCCCTGCTCT	-
BraA10g026040_3_5C_4	frameshift deletion	A10	17384980	CTGTT	-
BraA10g026040_3_5C_4	frameshift deletion	A10	17384990	CAGGAAGATGATGATCCCCCTCAGCTCCATTA	-
BraA10g026040_3_5C_4	frameshift deletion	A10	17385024	ATCAGAAGCGTTGAGATCTGGCAGTGAAGCATTGTTAT	-
BraA10g026040_3_5C_4	frameshift insertion	A10	17385529	-	TC
BraA01g000710_3_5C_1	upstream	A01	368955	-	AT
BraA01g021570_3_5C_1,BraA01g021570_3_5C_2,BraA01g021570_3_5C_4,BraA01g021570_3_5C_6	upstream	A01	11742150	-	TT
BraA02g027020_3_5C_1,BraA02g027020_3_5C_2,BraA02g027020_3_5C_3,BraA02g027020_3_5C_4	upstream	A02	15686228	G	-
BraA02g028670_3_5C_1	splicing	A02	16971157	-	AGTCGCGCTTTGGACGCAGTTGGAACAAGCT
BraA02g033220_3_5C_1	upstream	A02	22009634	-	AT
BraA02g033220_3_5C_1	upstream	A02	22009671	-	ATAAAAG
BraA03g001430_3_5C_1,BraA03g001440_3_5C_1	upstream	A03	617662	-	TC
BraA03g001450_3_5C_1	downstream	A03	617662	-	TC
BraA03g010130_3_5C_1,BraA03g010140_3_5C_1	upstream	A03	4353655	G	-
BraA03g015140_3_5C_1	upstream	A03	6774925	-	C
BraA03g015140_3_5C_1	upstream	A03	6774927	TATCTT	-
BraA03g030500_3_5C_1,BraA03g030500_3_5C_2	splicing	A03	15107610	-	G
BraA03g040530_3_5C_1	upstream	A03	19906122	GAG	-
BraA03g040540_3_5C_1,BraA03g040540_3_5C_10,BraA03g040540_3_5C_2,BraA03g040540_3_5C_3,BraA03g040540_3_5C_4,BraA03g040540_3_5C_5,BraA03g040540_3_5C_6,BraA03g040540_3_5C_7,BraA03g040540_3_5C_8,BraA03g040540_3_5C_9	downstream	A03	19906122	GAG	-
BraA03g061260_3_5C_1	upstream	A03	31946137	-	CAAA
BraA03g061330_3_5C_1	upstream	A03	31977140	TG	-
BraA03g063620_3_5C_1	upstream	A03	34359889	-	ACGAAATGAAGAG
BraA03g066760_3_5C_1	upstream	A03	38078859	-	T
BraA04g007110_3_5C_1	upstream	A04	4436541	-	AATATTATATTTAAAC
BraA04g010550_3_5C_1	upstream	A04	7721025	-	G
BraA05g006640_3_5C_1,BraA05g006650_3_5C_1,BraA05g006650_3_5C_2	upstream	A05	3434514	A	-
BraA05g027010_3_5C_1,BraA05g027010_3_5C_2	upstream	A05	19706445	-	AGAGTTTAGCTTTTTTTTTTTTTTTGAACAC
BraA05g030180_3_5C_1,BraA05g030180_3_5C_2	upstream	A05	21623416	-	TGAAC
BraA05g030170_3_5C_1	downstream	A05	21623416	-	TGAAC
BraA05g037170_3_5C_1	upstream	A05	25249264	G	-
BraA05g037180_3_5C_1	downstream	A05	25249264	G	-
BraA05g038030_3_5C_1,BraA05g038030_3_5C_2,BraA05g038030_3_5C_3,BraA05g038030_3_5C_4	upstream	A05	25623119	-	TAG
BraA05g038020_3_5C_1,BraA05g038020_3_5C_2	downstream	A05	25623119	-	TAG
BraA06g003600_3_5C_1,BraA06g003600_3_5C_2,BraA06g003600_3_5C_3	upstream	A06	2153481	-	GC
BraA06g003610_3_5C_1,BraA06g003610_3_5C_2,BraA06g003610_3_5C_3,BraA06g003610_3_5C_4,BraA06g003610_3_5C_5,BraA06g003610_3_5C_6	downstream	A06	2153481	-	GC
BraA06g014160_3_5C_1	upstream	A06	7437864	-	A
BraA06g014170_3_5C_1	downstream	A06	7437864	-	A
BraA06g016580_3_5C_1	splicing	A06	8814600	-	A
BraA06g017330_3_5C_1	upstream	A06	9326775	-	AA
BraA06g020990_3_5C_1,BraA06g020990_3_5C_2,BraA06g020990_3_5C_3	upstream	A06	11857004	C	-
BraA06g020990_3_5C_1,BraA06g020990_3_5C_2,BraA06g020990_3_5C_3	upstream	A06	11857006	CTAC	-
BraA06g024090_3_5C_1	upstream	A06	15756818	-	T
BraA06g024580_3_5C_1,BraA06g024580_3_5C_2,BraA06g024580_3_5C_3	upstream	A06	16266186	-	G
BraA06g027030_3_5C_1,BraA06g027030_3_5C_2	upstream	A06	18206208	-	TA
BraA06g030700_3_5C_1	upstream	A06	20422158	-	C
BraA06g030700_3_5C_1	upstream	A06	20422163	C	-
BraA06g030700_3_5C_1	upstream	A06	20422189	-	TG
BraA06g030760_3_5C_1,BraA06g030760_3_5C_2,BraA06g030760_3_5C_3,BraA06g030760_3_5C_4	upstream	A06	20461494	C	-
BraA06g030810_3_5C_1	upstream	A06	20545437	ACA	-
BraA06g030820_3_5C_1	upstream	A06	20549261	-	GT
BraA06g030810_3_5C_1	downstream	A06	20549261	-	GT
BraA06g030820_3_5C_1	upstream	A06	20549278	T	-
BraA06g030810_3_5C_1	downstream	A06	20549278	T	-
BraA06g031680_3_5C_1,BraA06g031680_3_5C_2	upstream	A06	21111849	-	T
BraA06g031760_3_5C_1,BraA06g031760_3_5C_2	upstream	A06	21159178	-	A
BraA06g031760_3_5C_1,BraA06g031760_3_5C_2	upstream	A06	21159260	-	AAAATTAA
BraA06g031760_3_5C_1,BraA06g031760_3_5C_2	upstream	A06	21159332	TGG	-
BraA06g031760_3_5C_1,BraA06g031760_3_5C_2	upstream	A06	21159334	-	AAAAA
BraA06g031760_3_5C_1,BraA06g031760_3_5C_2	upstream	A06	21159388	TGTC	-
BraA06g031760_3_5C_1,BraA06g031760_3_5C_2	upstream	A06	21159457	-	TA
BraA06g031820_3_5C_1	upstream	A06	21190321	-	A
BraA06g031830_3_5C_1	downstream	A06	21190321	-	A
BraA06g031820_3_5C_1	upstream	A06	21190601	T	-
BraA06g031830_3_5C_1	downstream	A06	21190601	T	-
BraA06g031860_3_5C_1,BraA06g031860_3_5C_2,BraA06g031860_3_5C_3,BraA06g031860_3_5C_4	upstream	A06	21203721	GAC	-
BraA06g031890_3_5C_1	upstream	A06	21216366	GTGTCCTATATATAATACAACTAAAATTGTTGTATAAAATC	-
BraA06g031910_3_5C_1	upstream	A06	21222589	-	AACTAATATATCCTT
BraA06g031920_3_5C_1,BraA06g031920_3_5C_2	upstream	A06	21224827	-	CCTAAAA
BraA06g031920_3_5C_1,BraA06g031920_3_5C_2	upstream	A06	21224895	TT	-
BraA06g032620_3_5C_1	upstream	A06	21629196	AAAAC	-
BraA06g033210_3_5C_1	upstream	A06	21959753	TGAATATT	-
BraA06g033320_3_5C_1	upstream	A06	22040805	-	GGATC
BraA06g033390_3_5C_1,BraA06g033390_3_5C_2	upstream	A06	22070950	TTTGTCCACTTC	-
BraA06g033450_3_5C_1,BraA06g033450_3_5C_2,BraA06g033450_3_5C_3,BraA06g033450_3_5C_4	upstream	A06	22126663	-	G
BraA06g033460_3_5C_1	upstream	A06	22127916	AG	-
BraA06g033530_3_5C_1	upstream	A06	22164263	-	AAAC
BraA06g033530_3_5C_1	upstream	A06	22164268	A	-
BraA06g033530_3_5C_1	upstream	A06	22164354	-	ATAC
BraA06g033530_3_5C_1	upstream	A06	22164585	-	ATGAAAAAATGACT
BraA06g033890_3_5C_1	upstream	A06	22360434	GA	-
BraA06g034140_3_5C_1	upstream	A06	22481886	-	CGAGT
BraA06g034140_3_5C_1	upstream	A06	22481891	-	CC
BraA06g034140_3_5C_1	upstream	A06	22481960	-	AT
BraA06g034290_3_5C_1,BraA06g034290_3_5C_2,BraA06g034290_3_5C_3,BraA06g034290_3_5C_4	upstream	A06	22586952	G	-
BraA06g035630_3_5C_1	upstream	A06	23340736	-	T
BraA06g035620_3_5C_1,BraA06g035620_3_5C_2	downstream	A06	23340736	-	T
BraA06g035630_3_5C_1	upstream	A06	23340760	-	T
BraA06g035620_3_5C_1,BraA06g035620_3_5C_2	downstream	A06	23340760	-	T
BraA06g035630_3_5C_1	upstream	A06	23340826	A	-
BraA06g035620_3_5C_1,BraA06g035620_3_5C_2	downstream	A06	23340826	A	-
BraA06g035630_3_5C_1	upstream	A06	23340837	-	T
BraA06g035620_3_5C_1,BraA06g035620_3_5C_2	downstream	A06	23340837	-	T
BraA06g035630_3_5C_1	upstream	A06	23340860	-	G
BraA06g035620_3_5C_1,BraA06g035620_3_5C_2	downstream	A06	23340860	-	G
BraA06g035630_3_5C_1	upstream	A06	23340895	-	TA
BraA06g035620_3_5C_1,BraA06g035620_3_5C_2	downstream	A06	23340895	-	TA
BraA06g036050_3_5C_1,BraA06g036050_3_5C_2	upstream	A06	23554497	-	A
BraA06g036720_3_5C_1,BraA06g036720_3_5C_2	upstream	A06	23930093	-	GA
BraA06g037000_3_5C_1	upstream	A06	24044625	-	CTCG
BraA06g037290_3_5C_1,BraA06g037290_3_5C_2	upstream	A06	24176926	-	A
BraA06g037290_3_5C_1,BraA06g037290_3_5C_2	upstream	A06	24176933	AAAA	-
BraA06g037290_3_5C_1,BraA06g037290_3_5C_2	upstream	A06	24177465	T	-
BraA06g037300_3_5C_1	downstream	A06	24177465	T	-
BraA06g037290_3_5C_1,BraA06g037290_3_5C_2	upstream	A06	24177491	AAT	-
BraA06g037300_3_5C_1	downstream	A06	24177491	AAT	-
BraA06g037290_3_5C_1,BraA06g037290_3_5C_2	upstream	A06	24177525	GGGTAGTTGCACTTGTGACAGTGACC	-
BraA06g037300_3_5C_1	downstream	A06	24177525	GGGTAGTTGCACTTGTGACAGTGACC	-
BraA06g037290_3_5C_1,BraA06g037290_3_5C_2	upstream	A06	24177560	-	TTGT
BraA06g037300_3_5C_1	downstream	A06	24177560	-	TTGT
BraA06g037490_3_5C_1	upstream	A06	24324408	AATTATATA	-
BraA06g037810_3_5C_1,BraA06g037810_3_5C_2	upstream	A06	24507715	ATTAT	-
BraA06g038600_3_5C_1,BraA06g038600_3_5C_2,BraA06g038600_3_5C_3,BraA06g038600_3_5C_4,BraA06g038600_3_5C_5,BraA06g038600_3_5C_6	upstream	A06	24911665	-	TAA
BraA06g038590_3_5C_1	downstream	A06	24911665	-	TAA
BraA06g038600_3_5C_1,BraA06g038600_3_5C_2,BraA06g038600_3_5C_3,BraA06g038600_3_5C_4,BraA06g038600_3_5C_5,BraA06g038600_3_5C_6	upstream	A06	24911683	-	TTAAATTAGA
BraA06g038590_3_5C_1	downstream	A06	24911683	-	TTAAATTAGA
BraA06g039000_3_5C_1,BraA06g039000_3_5C_2,BraA06g039000_3_5C_3	upstream	A06	25132578	A	-
BraA06g039000_3_5C_1,BraA06g039000_3_5C_2,BraA06g039000_3_5C_3,BraA06g039000_3_5C_4,BraA06g039000_3_5C_5	upstream	A06	25132765	A	-
BraA06g039020_3_5C_1	upstream	A06	25142144	-	C
BraA06g039010_3_5C_1,BraA06g039010_3_5C_2	downstream	A06	25142144	-	C
BraA07g000740_3_5C_1,BraA07g000740_3_5C_2,BraA07g000740_3_5C_3	upstream	A07	558269	TCC	-
BraA07g000740_3_5C_1,BraA07g000740_3_5C_2,BraA07g000740_3_5C_3	upstream	A07	558279	TTC	-
BraA07g000740_3_5C_1,BraA07g000740_3_5C_2,BraA07g000740_3_5C_3	upstream	A07	558346	A	-
BraA07g007560_3_5C_1	upstream	A07	7687423	-	AC
BraA07g009570_3_5C_1	upstream	A07	9294426	AC	-
BraA07g009600_3_5C_1	upstream	A07	9317328	T	-
BraA07g013280_3_5C_1	upstream	A07	12168693	-	AGATC
BraA07g021570_3_5C_1,BraA07g021570_3_5C_2,BraA07g021570_3_5C_3	upstream	A07	17205051	-	GTTGGACTAATCGTGGCA
BraA07g021580_3_5C_1,BraA07g021580_3_5C_2,BraA07g021580_3_5C_3,BraA07g021580_3_5C_4	downstream	A07	17205051	-	GTTGGACTAATCGTGGCA
BraA07g021570_3_5C_1,BraA07g021570_3_5C_2,BraA07g021570_3_5C_3	upstream	A07	17205119	-	G
BraA07g021580_3_5C_1,BraA07g021580_3_5C_2,BraA07g021580_3_5C_3,BraA07g021580_3_5C_4	downstream	A07	17205119	-	G
BraA07g021580_3_5C_3,BraA07g021590_3_5C_1,BraA07g021590_3_5C_2	upstream	A07	17210239	-	G
BraA07g021580_3_5C_3,BraA07g021590_3_5C_1,BraA07g021590_3_5C_2	upstream	A07	17210245	TTT	-
BraA07g029530_3_5C_1,BraA07g029530_3_5C_2,BraA07g029530_3_5C_4,BraA07g029530_3_5C_6,BraA07g029530_3_5C_7,BraA07g029530_3_5C_8	upstream	A07	21227983	GTTT	-
BraA07g029540_3_5C_1	downstream	A07	21227983	GTTT	-
BraA07g029530_3_5C_1,BraA07g029530_3_5C_2,BraA07g029530_3_5C_4,BraA07g029530_3_5C_6,BraA07g029530_3_5C_7,BraA07g029530_3_5C_8	upstream	A07	21227991	GTGTGT	-
BraA07g029540_3_5C_1	downstream	A07	21227991	GTGTGT	-
BraA07g030360_3_5C_1,BraA07g030370_3_5C_1	upstream	A07	21642728	-	T
BraA08g012600_3_5C_1	upstream	A08	10494635	A	-
BraA08g014260_3_5C_1	upstream	A08	11675732	-	TCTCTGCC
BraA08g017330_3_5C_1	upstream	A08	13645449	T	-
BraA08g032650_3_5C_1	upstream	A08	21393559	-	C
BraA08g032660_3_5C_1,BraA08g032660_3_5C_2,BraA08g032660_3_5C_3	downstream	A08	21393559	-	C
BraA08g032650_3_5C_1	upstream	A08	21393596	ACACC	-
BraA08g032660_3_5C_1,BraA08g032660_3_5C_2,BraA08g032660_3_5C_3	downstream	A08	21393596	ACACC	-
BraA09g003410_3_5C_1	splicing	A09	2024475	-	TAACTAAAC
BraA09g004670_3_5C_1	upstream	A09	2729902	-	ATT
BraA09g004680_3_5C_1,BraA09g004680_3_5C_2	downstream	A09	2729902	-	ATT
BraA09g004670_3_5C_1	upstream	A09	2729921	A	-
BraA09g004680_3_5C_1,BraA09g004680_3_5C_2	downstream	A09	2729921	A	-
BraA09g016110_3_5C_1	upstream	A09	9300033	AA	-
BraA09g018260_3_5C_1,BraA09g018260_3_5C_2,BraA09g018260_3_5C_3	upstream	A09	10905491	ATATATATATATATATATATATATATATATATATATAT	-
BraA09g018940_3_5C_1	upstream	A09	11436115	-	AA
BraA09g018940_3_5C_1	upstream	A09	11436116	-	C
BraA09g021860_3_5C_1	upstream	A09	13670869	AA	-
BraA09g041420_3_5C_1	upstream	A09	31090174	-	ACTC
BraA09g045020_3_5C_1	upstream	A09	33368851	TC	-
BraA09g045020_3_5C_1	upstream	A09	33368855	-	G
BraA09g052410_3_5C_1	upstream	A09	37426061	-	T
BraA09g052420_3_5C_1,BraA09g052420_3_5C_2,BraA09g052420_3_5C_3,BraA09g052420_3_5C_4,BraA09g052420_3_5C_5,BraA09g052420_3_5C_6	downstream	A09	37426061	-	T
BraA09g057700_3_5C_1,BraA09g057700_3_5C_2	upstream	A09	40250545	-	AT
BraA09g058230_3_5C_1,BraA09g058230_3_5C_2,BraA09g058230_3_5C_3	upstream	A09	40466936	-	AACCAAAATATCA
BraA09g058240_3_5C_1	downstream	A09	40466936	-	AACCAAAATATCA
BraA09g063760_3_5C_1	upstream	A09	43103756	-	G
BraA10g001980_3_5C_1	upstream	A10	1056802	-	T
BraA10g001980_3_5C_1	upstream	A10	1056806	-	C
BraA10g017940_3_5C_1	upstream	A10	13388712	-	T
BraA10g017950_3_5C_1	downstream	A10	13388712	-	T
BraA10g021220_3_5C_1	upstream	A10	15168120	-	AGACGATCGGTTGCAGTATGC
BraA10g022810_3_5C_1,BraA10g022810_3_5C_2,BraA10g022810_3_5C_3,BraA10g022810_3_5C_4,BraA10g022810_3_5C_5,BraA10g022810_3_5C_6	upstream	A10	15934363	-	GC
BraA10g022810_3_5C_1,BraA10g022810_3_5C_2,BraA10g022810_3_5C_3,BraA10g022810_3_5C_4,BraA10g022810_3_5C_5,BraA10g022810_3_5C_6	upstream	A10	15934368	-	G
BraA10g027760_3_5C_1	upstream	A10	18110567	-	GGG
BraA10g027770_3_5C_1	downstream	A10	18110567	-	GGG
