# Supplementary material for: Identification and validation of genomic regions for pod shatter resistance in Brassica rapa using QTL-seq and traditional QTL mapping
Source: BMC Plant Biol. 2025 Feb 10;25:175. doi: 10.1186/s12870-025-06155-z (PMC11808946; doi:10.1186/s12870-025-06155-z)
Supplement: Supplementary file 11 — Supplementary Material 11 [file 12870_2025_6155_MOESM11_ESM.xlsx]

## Sheet: Sheet1
Table S10. Top markers that showed significant associations with pod length in an F2 population deriuved from ATC90513/ATC91215 using multilocus linear model based GWAS analysis using additive model.
Marker	Position	Chromosome	Physical Position of marker on B. rapa genome version 3.5	Regression P	Regression -log10 P	Regression Intercept	Regression Intercept SE	Regression Slope	Regression Slope SE	Regression Bonf. P	Regression FDR	Number of Samples	Minor Allele (Test Allele)	Major Allele
100054567|F|0-10:G>C-10:G>C	19737906	A07	23951579	1.7288170894858e-11	10.7623	36.9471	6.72261	4.02579	0.572391	4.02364889406925e-07	4.02364889406925e-07	266	B	A
14770645		A07	24219885	4.25049995200766e-11	10.3716	43.0384	6.74627	-3.38204	0.489213	9.89261358830262e-07	4.94630679415131e-07	242	A	B
14772052			0	4.8754777992599e-11	10.312	42.6887	6.79504	-3.58496	0.520528	1.13471870299975e-06	3.78239567666583e-07	244	A	B
3177107	19568833	A07	23784014	5.69297942121239e-11	10.2447	42.8035	6.73553	-3.39763	0.495228	1.32498403049297e-06	3.31246007623243e-07	244	A	B
3101572			0	6.02586869291599e-11	10.22	42.7587	6.79058	-3.39655	0.495962	1.40246067958927e-06	2.80492135917854e-07	246	A	B
4167472	19979087	A07	24158516	6.05420158450443e-11	10.2179	42.7872	6.80147	-3.41082	0.497816	1.40905487677756e-06	2.34842479462927e-07	243	A	B
4167486		A07	24162894	6.72456534900334e-11	10.1723	42.6988	6.81025	-3.36479	0.493128	1.56507533932704e-06	2.23582191332434e-07	251	A	B
5154108		A07	24219882	8.4813600587097e-11	10.0715	42.6405	6.69326	-3.26685	0.481221	1.97395174006409e-06	2.46743967508012e-07	247	A	B
4334418		A07	24093007	1.03316355470895e-10	9.98583	42.6531	6.7464	-3.29828	0.487642	2.40458485722961e-06	2.67176095247734e-07	240	A	B
100007965			0	1.74282699383355e-10	9.75875	42.9118	6.76808	-3.20135	0.480277	4.0562555454482e-06	4.0562555454482e-07	246	A	B
5030117		A07	24176752	1.80090276025169e-10	9.74451	42.699	6.83967	-3.32117	0.498856	4.19142108420978e-06	3.81038280382707e-07	248	A	B
3090531|F|0-31:A>G-31:A>G	19068790	A07	23204119	2.16056061930203e-10	9.66543	37.0665	6.78074	3.94463	0.597089	5.02848878536355e-06	4.19040732113629e-07	266	B	A
14783551			0	2.29468333223792e-10	9.63928	42.7757	6.81756	-3.31841	0.501259	5.34064598745054e-06	4.1081892211158e-07	244	A	B
3085162	19586563	A07	22593454	2.72729172579034e-10	9.56427	42.7443	6.76794	-3.26796	0.495721	6.34749876260443e-06	4.53392768757459e-07	242	A	B
14769466			0	3.10630743349805e-10	9.50776	42.8459	6.74656	-3.24051	0.493444	7.22961992072335e-06	4.81974661381557e-07	244	A	B
3106068|F|0-5:C>T-5:C>T	19660626		0	3.11893844084921e-10	9.50599	37.0883	6.76464	3.88102	0.593434	7.25901732723244e-06	4.53688582952028e-07	269	B	A
4706351	20157812	A07	24317383	3.17454840192966e-10	9.49832	42.6653	6.83337	-3.26958	0.497981	7.38844395065108e-06	4.34614350038299e-07	242	A	B
3110908|F|0-21:C>T-21:C>T			0	3.2345448541804e-10	9.49019	37.0916	6.76554	3.87779	0.593513	7.52807969361946e-06	4.18226649645526e-07	269	B	A
4169150	19923413	A07	24125622	3.97754384984239e-10	9.40039	42.7323	6.87043	-3.20252	0.491251	9.25733555612318e-06	4.87228187164378e-07	248	A	B
14770246			0	4.15832479561118e-10	9.38108	42.6319	6.80928	-3.23936	0.497328	9.67808512930546e-06	4.83904256465273e-07	246	A	B
14769757		A07	23710467	4.54816517780898e-10	9.34216	42.718	6.8155	-3.16831	0.487688	1.05853996348326e-05	5.04066649277744e-07	247	A	B
3077086|F|0-46:C>T-46:C>T	19767240	A07	23981461	4.54934534488416e-10	9.34205	37.2098	6.774	3.8172	0.589601	1.05881463556834e-05	4.81279379803791e-07	269	B	A
3079544|F|0-15:G>T-15:G>T	20180104	A07	24337785	5.27135779471166e-10	9.27808	37.1368	6.78698	3.84157	0.595567	1.22685581314119e-05	5.33415570930953e-07	267	B	A
14780487			0	5.34800759233178e-10	9.27181	42.7506	6.76231	-3.05909	0.472716	1.2446952870393e-05	5.18623036266375e-07	244	A	B
14784313	20111271	A07	24272565	5.42447864404494e-10	9.26564	42.8748	6.83335	-3.12204	0.482799	1.26249315961502e-05	5.04997263846008e-07	246	A	B
3080981|F|0-30:C>T-30:C>T	20055230	A07	24219912	5.77501713117101e-10	9.23845	37.1332	6.80608	3.85675	0.599321	1.34407748710874e-05	5.16952879657208e-07	266	B	A
14779222|F|0-62:T>C-62:T>C		A07	23192710	6.20013929086838e-10	9.2076	37.0738	6.81559	3.88637	0.605011	1.44302041855671e-05	5.34452006872854e-07	265	A	B
14771520			0	6.21482976193022e-10	9.20657	42.7728	6.83805	-3.22909	0.50139	1.44643947879164e-05	5.16585528139871e-07	248	A	B
5052078		A07	24158513	7.08234693114207e-10	9.14982	42.7684	6.76051	-3.0766	0.479362	1.64834542475401e-05	5.68394974053105e-07	247	A	B
100000333	19926178	A07	24128311	7.24296733700669e-10	9.14008	42.6856	6.85493	-3.13463	0.488625	1.68572821801494e-05	5.61909406004979e-07	246	A	B
14772769		A07	24523458	7.25496662745684e-10	9.13936	42.632	6.89066	-3.19809	0.49895	1.6885209328743e-05	5.44684171894937e-07	251	A	B
14784143	19892737	A07	24093010	7.9204676151079e-10	9.10125	42.6262	6.78631	-3.11895	0.487553	1.84340963274021e-05	5.76065510231316e-07	248	A	B
3083276|F|0-11:A>G-11:A>G	20305909	A07	24452681	8.02622079909554e-10	9.09549	37.2392	6.81554	3.81225	0.597797	1.8680226287815e-05	5.6606746326712e-07	266	B	A
14785327			0	8.05397415426512e-10	9.09399	42.7355	6.87128	-3.14441	0.49168	1.87448194466366e-05	5.51318219018725e-07	247	A	B
14787021|F|0-15:T>G-15:T>G		A07	23642784	8.44075476180706e-10	9.07362	37.2699	6.79854	3.75314	0.589517	1.96450126326297e-05	5.61286075217993e-07	268	A	B
3097505|F|0-5:A>G-5:A>G	20030078		0	8.46412606669844e-10	9.07242	37.178	6.78941	3.83478	0.602471	1.9699407007634e-05	5.47205750212054e-07	269	B	A
4168980	20192859	A07	24350308	8.87531825810584e-10	9.05182	42.6218	6.88743	-3.20334	0.502339	2.06564157139155e-05	5.58281505781501e-07	248	A	B
14784143|F|0-15:G>C-15:G>C	19892737	A07	24092995	9.64935908953635e-10	9.0155	37.2018	6.80769	3.83216	0.604094	2.24579183449869e-05	5.90997851183866e-07	267	A	B
14768984	20319518	A07	24467718	1.12390463602452e-09	8.94927	42.6577	6.90066	-3.16434	0.499288	2.61577564988347e-05	6.70711705098325e-07	245	A	B
14784313|F|0-53:C>G-53:C>G	20111271	A07	24272512	1.24621535313452e-09	8.90441	37.2519	6.78789	3.75058	0.595338	2.90044161288527e-05	7.25110403221318e-07	265	A	B
4333583	20367262	A07	24512326	1.63944025022289e-09	8.7853	42.7642	6.86176	-3.07482	0.49027	3.81563323836875e-05	9.30642253260672e-07	243	A	B
14786859|F|0-34:G>A-34:G>A	19356188	A07	23529788	1.71099878709668e-09	8.76675	37.1599	6.8162	3.80608	0.609887	3.98217857708882e-05	9.4813775644972e-07	268	A	B
14780438		A07	23881600	1.757225143173e-09	8.75517	42.6815	6.8067	-3.01752	0.4821	4.08976579822085e-05	9.51108325167639e-07	243	A	B
4166202|F|0-25:T>G-25:T>G	20329743	A07	24477857	1.80065762300785e-09	8.74457	37.2783	6.80818	3.73486	0.599436	4.19085055178847e-05	9.5246603449738e-07	269	B	A
4120746|F|0-40:C>T-40:C>T		A07	23114019	1.81839199253631e-09	8.74031	37.2443	6.81946	3.75524	0.602796	4.232125523429e-05	9.40472338539777e-07	268	A	B
14784075|F|0-6:A>G-6:A>G	19318149	A07	23482340	1.89490423352368e-09	8.72241	37.2549	6.80945	3.73049	0.599617	4.410200113103e-05	9.58739155022392e-07	269	A	B
4167048		A07	23881266	2.07939199192708e-09	8.68206	42.6072	6.93201	-3.14132	0.504903	4.83957692201109e-05	1.02969721744917e-06	250	A	B
14783897|F|0-25:T>G-25:T>G	19486984	A07	23668762	2.3272472837732e-09	8.63316	37.3174	6.82015	3.65915	0.59159	5.41643532825375e-05	1.12842402671953e-06	268	A	B
100111245		A07	23672607	2.42947750805911e-09	8.61449	42.9356	6.82972	-2.97451	0.479746	5.65436595225677e-05	1.15395223515444e-06	243	A	B
5122190		A07	23891856	2.47217957216606e-09	8.60692	42.3625	6.80137	-3.09843	0.500069	5.75375073625928e-05	1.15075014725186e-06	244	A	B
4119772|F|0-51:C>T-51:C>T	19653586	A07	23873532	2.48471621056012e-09	8.60472	37.1065	6.84785	3.7193	0.602305	5.78292850845763e-05	1.13390755067797e-06	266	B	A
3095979|F|0-17:A>G-17:A>G	18719744	A07	22807231	2.67339184123472e-09	8.57294	37.5085	6.87911	3.60128	0.584129	6.22205217128968e-05	1.19654849447879e-06	262	B	A
3153415|F|0-16:T>C-16:T>C	18688282	A07	22771319	2.68492317267999e-09	8.57107	37.2303	6.81813	3.72741	0.605233	6.2488901920954e-05	1.17903588530102e-06	269	A	B
4117823		A07	22638490	3.00248959028693e-09	8.52252	42.8289	6.88768	-3.10343	0.503765	6.9879942724338e-05	1.29407301341367e-06	244	A	B
3092853	17717328	A07	21823045	3.22740956182344e-09	8.49115	42.7541	6.93245	-3.11804	0.506735	7.51147301418786e-05	1.36572236621598e-06	238	A	B
3170419			0	3.24486160163673e-09	8.4888	42.6342	6.93999	-3.10389	0.505007	7.55209089164932e-05	1.34858765922309e-06	244	A	B
14768918		A07	22258158	3.3391327480814e-09	8.47637	42.8019	6.73634	-2.98921	0.486532	7.77149755788464e-05	1.36342062419029e-06	241	A	B
14778363	18545525	A07	22592863	3.57207630141687e-09	8.44708	42.7839	6.81376	-3.00635	0.490233	8.31365038391763e-05	1.43338799722718e-06	240	A	B
3097301	19244817	A07	23415642	3.93479682170295e-09	8.40508	42.6735	6.82112	-3.06732	0.501873	9.15784612283144e-05	1.55217730895448e-06	243	A	B
100002952			0	3.96879984432275e-09	8.40134	42.6406	6.8012	-2.9608	0.484795	9.23698475767676e-05	1.53949745961279e-06	246	A	B
3206762	18779483	A07	22876629	4.310473866731e-09	8.36547	42.6044	6.72434	-2.99975	0.492172	0.000100322	1.64462243892291e-06	243	A	B
4114091|F|0-28:G>A-28:G>A	19035940	A07	23175619	4.50556425501958e-09	8.34625	37.2749	6.84728	3.6862	0.607678	0.000104863	1.69133068502138e-06	267	B	A
100010209	19191566	A07	23368352	4.54671666982875e-09	8.3423	42.5981	6.86011	-2.99413	0.492497	0.00010582	1.67968704402531e-06	249	A	B
14787948			0	4.63904892278322e-09	8.33357	42.6614	6.87338	-2.97856	0.490378	0.000107969	1.68701913482588e-06	251	A	B
3089398		A07	21554063	4.77086592454157e-09	8.3214	42.7315	6.91403	-3.04416	0.501	0.000111037	1.70826359273508e-06	243	A	B
14780491			0	4.77802042375686e-09	8.32075	42.7023	6.96473	-3.16817	0.521351	0.000111204	1.6849037476139e-06	242	A	B
3083211|F|0-55:A>T-55:A>T	20310927	A07	24457654	4.80653195022995e-09	8.31817	37.3869	6.84677	3.64966	0.602833	0.000111867	1.66966006880078e-06	267	B	A
3113189		A07	22788092	4.90201357283837e-09	8.30963	42.6101	6.83899	-2.87041	0.473365	0.000114089	1.67778623373883e-06	251	A	B
3116709|F|0-20:G>C-20:G>C		A07	23403708	4.98001695437011e-09	8.30277	37.3477	6.83353	3.65211	0.60404	0.000115905	1.67978137095667e-06	269	A	B
100114574	18707277	A07	22790404	5.04891761732296e-09	8.2968	42.6749	6.86085	-2.92936	0.483089	0.000117509	1.67869298036535e-06	245	A	B
3127306|F|0-8:G>A-8:G>A	19492507	A07	23672615	5.19080489702617e-09	8.28477	37.3866	6.89084	3.66699	0.606714	0.000120811	1.7015604672308e-06	262	B	A
3093259	18691615		0	5.20018283989288e-09	8.28398	42.5871	6.84561	-3.01049	0.497067	0.000121029	1.68095910299537e-06	247	A	B
100010426	18749051	A07	22845444	5.22294585358907e-09	8.28208	42.6586	6.73728	-2.89561	0.478091	0.000121559	1.66518961364975e-06	246	A	B
14769789	19314568	A07	23478696	5.29855437303439e-09	8.27584	42.7182	6.83241	-3.05272	0.503783	0.000123319	1.66646695240544e-06	240	A	B
100130452|F|0-59:A>G-59:A>G		A07	24221372	5.39842104352317e-09	8.26773	37.4001	6.87674	3.5871	0.594363	0.000125643	1.67523801822611e-06	264	B	A
5050480			0	5.47793244098926e-09	8.26138	42.6592	6.80017	-2.94236	0.486592	0.000127493	1.67754473199453e-06	247	A	B
5149290		A07	23013545	5.51699941286898e-09	8.2583	42.5799	6.87134	-3.0646	0.506919	0.000128403	1.66756680954692e-06	247	A	B
14770675		A07	22827002	5.69628999524951e-09	8.24441	42.6884	6.96769	-3.08615	0.510106	0.000132575	1.69968529935176e-06	236	A	B
3155006		A07	22664818	6.22827378560231e-09	8.20563	42.7832	6.85381	-2.98424	0.495016	0.000144957	1.83489676058365e-06	241	A	B
3115016		A07	22190231	6.27600182934174e-09	8.20232	42.5695	6.9164	-3.04752	0.505866	0.000146068	1.82584583220125e-06	244	A	B
14762979			0	6.3948258910429e-09	8.19417	42.7202	6.92052	-3.02939	0.503226	0.000148833	1.83744663935966e-06	245	A	B
4113556	18691258	A07	22774209	6.43803610422822e-09	8.19125	42.5048	6.91661	-3.03488	0.504467	0.000149839	1.82730307670497e-06	248	A	B
4167617|F|0-55:G>T-55:G>T	18892070	A07	23013490	6.65860344639668e-09	8.17662	37.2923	6.84078	3.62685	0.605208	0.000154972	1.86713658567996e-06	269	B	A
14773156		A07	24537240	6.69579502954321e-09	8.1742	42.6099	6.8651	-2.94397	0.489732	0.000155838	1.85521349425701e-06	245	A	B
14780372|F|0-32:A>T-32:A>T		A07	23347285	6.75208733369459e-09	8.17056	37.4118	6.8769	3.62926	0.605486	0.000157148	1.84880094828715e-06	264	A	B
4706335		A09	37757214	7.80193865068668e-09	8.1078	42.7341	6.87007	-2.98746	0.498955	0.000181582	2.1114223273963e-06	240	A	B
5237769	17600483		0	7.87865761520123e-09	8.10355	42.5942	6.84884	-2.98923	0.499481	0.000183368	2.10767675099073e-06	241	A	B
3102690	18883309		0	8.02243504960387e-09	8.09569	42.5456	6.9927	-3.10505	0.519442	0.000186714	2.12175174255091e-06	245	A	B
3099935|F|0-49:G>A-49:G>A	18176995	A07	22241678	8.03959776529695e-09	8.09477	37.4208	6.86685	3.58976	0.602297	0.000187114	2.10239998190473e-06	266	B	A
14760511	18089442	A07	22186752	8.15777645435389e-09	8.08843	42.8119	6.95044	-3.001	0.501996	0.000189864	2.10960099109592e-06	241	A	B
3092162		A07	21787461	8.17087331128619e-09	8.08773	42.619	6.94968	-2.97639	0.498567	0.000190169	2.0897681917239e-06	250	A	B
3092737|F|0-22:G>T-22:G>T	17713127	A07	21818728	8.46935532816673e-09	8.07215	37.5212	6.85341	3.50904	0.589856	0.000197116	2.142562781606e-06	268	B	A
3132526|F|0-24:A>C-24:A>C	20214112	A07	24366014	8.65777993741546e-09	8.06259	37.4549	6.85676	3.58945	0.603713	0.000201501	2.16667925014416e-06	267	B	A
14784075	19318149	A07	23482346	9.20466070031267e-09	8.03599	42.4755	6.85304	-2.99943	0.503868	0.000214229	2.27903482062848e-06	244	A	B
5152061			0	9.42566569239744e-09	8.02569	42.6442	6.97068	-3.04607	0.512162	0.000219373	2.30918887710377e-06	245	A	B
4332621	17865430	A07	21975008	9.46416489622237e-09	8.02392	42.6145	6.87523	-2.96346	0.498189	0.000220269	2.29446847702791e-06	243	A	B
4706190		A09	37757211	9.76277325648311e-09	8.01043	42.6405	6.81134	-2.91895	0.491188	0.000227219	2.3424616986741e-06	243	A	B
4111163	17599829	A07	21703879	1.02440860239028e-08	7.98953	42.667	6.94168	-2.98903	0.504043	0.000238421	2.43286589918688e-06	247	A	B
3098307|F|0-12:A>C-12:A>C	17825245	A07	21943637	1.03760066094694e-08	7.98397	37.4563	6.8736	3.49863	0.59179	0.000241491	2.43930482655343e-06	267	B	A
14789142|F|0-16:C>G-16:C>G	18888388	A07	23009841	1.04217938723394e-08	7.98206	37.3945	6.85197	3.54035	0.599076	0.000242557	2.42556830584828e-06	269	A	B
3116812|F|0-61:C>G-61:C>G	19418244	A07	23597301	1.05615811651916e-08	7.97627	37.4278	6.84362	3.43673	0.581428	0.00024581	2.4337647528581e-06	264	B	A
14791177|F|0-63:C>T-63:C>T	19233023	A07	23403788	1.10127398311732e-08	7.9581	37.4223	6.86627	3.59576	0.609364	0.000256311	2.51284810618359e-06	267	A	B
5050580			0	1.11825356752249e-08	7.95146	42.6821	6.96229	-2.9435	0.497819	0.000260262	2.52681878937071e-06	248	A	B
3106865|F|0-18:A>T-18:A>T	18121033	A07	22193612	1.1280103184852e-08	7.94769	37.4803	6.86688	3.49952	0.593506	0.000262533	2.52435693773312e-06	267	A	B
3133231|F|0-32:G>A-32:G>A		A07	22027889	1.14852458654724e-08	7.93986	37.459	6.8544	3.51569	0.596733	0.000267308	2.54578678355242e-06	269	B	A
14790091			0	1.16178203724004e-08	7.93488	42.5024	6.8932	-2.93376	0.495807	0.000270393	2.55087878629479e-06	235	A	B
5708144			0	1.18036372898089e-08	7.92798	42.4929	6.71399	-2.7915	0.472443	0.000274718	2.56745658208423e-06	241	A	B
3132738|F|0-46:G>A-46:G>A	18730646	A07	22826959	1.2524356773902e-08	7.90224	37.4236	6.87222	3.54295	0.602872	0.000291492	2.69899888477587e-06	267	B	A
3083531|F|0-59:A>T-59:A>T	18407713	A07	22455019	1.31639422695784e-08	7.88061	37.4595	6.86825	3.52098	0.600159	0.000306378	2.8108035998364e-06	268	B	A
14790091|F|0-27:A>G-27:A>G			0	1.32076929393321e-08	7.87917	37.5287	6.87704	3.52557	0.600858	0.000307396	2.79450768609105e-06	266	A	B
14790737		A07	22536560	1.39024258771769e-08	7.85691	42.5429	6.83082	-2.88463	0.490478	0.000323565	2.91500053932807e-06	237	A	B
14784254		A07	24366038	1.39271892907189e-08	7.85614	42.5557	6.99544	-2.93955	0.500223	0.000324141	2.89411967457314e-06	242	A	B
5708708	17903217	A07	22017897	1.49754836309413e-08	7.82462	42.796	6.78273	-2.79054	0.47584	0.000348539	3.08441952235864e-06	240	A	B
3113259|F|0-51:C>T-51:C>T	18059650	A07	22166742	1.5852045898157e-08	7.79991	37.49	6.88342	3.49522	0.599261	0.000368941	3.23632031783953e-06	267	B	A
3089979		A09	37756499	1.6209820596913e-08	7.79022	42.6179	6.92187	-2.94886	0.503903	0.000377267	3.28058577889177e-06	237	A	B
3182734|F|0-12:G>A-12:G>A	18709390	A07	22792460	1.64757887333167e-08	7.78315	37.432	6.8597	3.51996	0.604183	0.000383458	3.3056681636139e-06	266	B	A
14770906		A07	23531943	1.79431933755581e-08	7.7461	42.5516	6.95854	-2.99966	0.514743	0.00041761	3.56931523609178e-06	243	A	B
14790035	17713127	A07	21818750	1.81767199070038e-08	7.74048	42.5421	6.91311	-2.87451	0.493546	0.000423045	3.58512694165767e-06	244	A	B
100048817	17725180	A07	21830993	1.8491305153745e-08	7.73303	42.4397	6.87018	-2.86875	0.492475	0.000430367	3.61652635418706e-06	239	A	B
5591104|F|0-33:G>A-33:G>A		A07	22790371	1.99894432117986e-08	7.6992	37.5649	6.90669	3.4553	0.596681	0.000465234	3.87695251092834e-06	264	B	A
5148751|F|0-19:G>A-19:G>A	18704292	A07	22787369	2.14855581104345e-08	7.66785	37.608	6.8511	3.39471	0.587608	0.000500055	4.13268495423349e-06	264	A	B
14780372		A07	23347317	2.1700013896897e-08	7.66354	42.5954	6.85035	-2.84544	0.491054	0.000505046	4.13972232324903e-06	239	A	B
3126960|F|0-45:T>C-45:T>C		A07	23800303	2.19409426183148e-08	7.65874	37.3317	6.91221	3.50917	0.607157	0.000510653	4.15165445933869e-06	255	B	A
5238880|F|0-7:A>G-7:A>G		A07	21818754	2.23430172141548e-08	7.65086	37.5259	6.88857	3.45835	0.599607	0.000520011	4.19364018259869e-06	267	A	B
14769748		A07	22267854	2.25715794943682e-08	7.64644	42.5511	6.91002	-2.89593	0.500709	0.000525331	4.2026475292154e-06	243	A	B
14785526			0	2.28482537334429e-08	7.64115	42.73	6.95279	-2.90946	0.50296	0.00053177	4.22039886819167e-06	239	A	B
100044734		A07	22414842	2.35073904786276e-08	7.6288	42.5863	6.88081	-2.78351	0.481851	0.000547111	4.30796067716204e-06	242	A	B
3077686|F|0-6:T>C-6:T>C	18493588	A07	22536563	2.47495425265143e-08	7.60643	37.549	6.90532	3.46849	0.603329	0.000576021	4.50016291220386e-06	266	B	A
4338710		A09	37756502	2.52606384698595e-08	7.59756	42.9531	6.89645	-2.78445	0.482888	0.000587916	4.55748914532953e-06	238	A	B
14756256		A07	24400778	2.65030546398037e-08	7.5767	42.6462	6.95917	-2.77072	0.482087	0.000616832	4.74486225912917e-06	250	A	B
3122019|F|0-41:C>G-41:C>G		A07	22723609	2.72771835119201e-08	7.5642	37.5277	6.90521	3.42011	0.596553	0.000634849	4.84617686302617e-06	262	B	A
3166861|F|0-35:T>G-35:T>G	18673322	A07	22746707	2.77335829856895e-08	7.55699	37.7163	6.9177	3.37455	0.589004	0.000645471	4.88993492734044e-06	263	B	A
14786879		A07	21943649	2.80443377409512e-08	7.55215	42.5788	7.00956	-2.8889	0.503119	0.000652704	4.90754824498419e-06	243	A	B
3108464|F|0-6:A>G-6:A>G	18687244	A07	22770282	2.86321133469158e-08	7.54315	37.6425	6.92188	3.36174	0.58718	0.000666384	4.97301347788149e-06	260	A	B
3079844|F|0-12:G>C-12:G>C		A07	22267866	2.92147721570046e-08	7.5344	37.5481	6.88917	3.44094	0.601987	0.000679945	5.0366267198676e-06	268	B	A
3098192|F|0-14:T>C-14:T>C	19192068	A07	23368868	3.03422686975807e-08	7.51795	37.4713	6.93316	3.50125	0.612957	0.000706186	5.19254383579039e-06	263	B	A
5238880		A07	21818747	3.11486415549567e-08	7.50656	42.6413	6.98136	-2.87543	0.502683	0.000724953	5.29163126678877e-06	245	A	B
3102929|F|0-36:G>A-36:G>A	18545525	A07	22592827	3.1804269440272e-08	7.49751	37.6203	6.89014	3.40613	0.597526	0.000740213	5.36385918081805e-06	267	B	A
3134350|F|0-44:T>A-44:T>A	18146069	A07	22207402	3.2552793793883e-08	7.48741	37.5779	6.90501	3.45011	0.605644	0.000757634	5.45060232200599e-06	266	B	A
5051741	17739338	A07	21846704	3.38691286128068e-08	7.4702	42.4391	6.94505	-2.85494	0.500448	0.00078827	5.63050070953189e-06	244	A	B
3080868|F|0-52:C>T-52:C>T	17464389	A07	21572049	3.44251883666047e-08	7.46312	37.5433	6.90303	3.4301	0.603336	0.000801212	5.68235343293871e-06	267	B	A
3078136|F|0-48:T>G-48:T>G	18317302	A07	22372239	3.44716494238284e-08	7.46254	37.597	6.8819	3.37972	0.594638	0.000802293	5.64995189218438e-06	269	B	A
3139209	17717385	A07	21823042	3.50233403390021e-08	7.45564	42.2842	6.92291	-2.82705	0.495844	0.000815133	5.70023232902053e-06	240	A	B
14781441		A07	22028883	3.65771373189716e-08	7.43679	42.6755	6.9413	-2.93439	0.515286	0.000851296	5.91177981917879e-06	238	A	B
3097614|F|0-60:A>T-60:A>T	18716874	A07	22804465	3.76744864194478e-08	7.42395	37.6974	6.92154	3.35327	0.591421	0.000876836	6.04714480638778e-06	264	B	A
14772133	18380218	A07	22427732	3.82335656468058e-08	7.41756	42.3784	6.9842	-2.84633	0.500649	0.000889848	6.09484936208054e-06	239	A	B
3074622|F|0-14:A>G-14:A>G	17406974	A07	21512767	3.82489238059947e-08	7.41738	37.4745	6.8845	3.46245	0.61134	0.000890205	6.05581940585523e-06	269	B	A
14772817		A07	22628897	4.03663082959582e-08	7.39398	42.4858	6.96138	-2.88978	0.509521	0.000939485	6.34787472486575e-06	243	A	B
4116119|F|0-64:G>A-64:G>A		A07	22684213	4.12353677869959e-08	7.38473	37.7742	6.91713	3.32811	0.588858	0.000959712	6.44101979781572e-06	265	B	A
100091841|F|0-47:C>T-47:C>T		A07	23498195	4.15696295164025e-08	7.38122	37.5634	6.8786	3.47672	0.61525	0.000967492	6.44994371576502e-06	264	B	A
3078984|F|0-15:T>A-15:T>A	17610373	A07	21715176	4.15802093867157e-08	7.38111	37.5322	6.86977	3.39139	0.600428	0.000967738	6.40885955805577e-06	268	B	A
100105403|F|0-8:G>T-8:G>T	17522083	A07	21632360	4.16572639716506e-08	7.38031	37.5844	6.86981	3.36483	0.595763	0.000969531	6.37849448471182e-06	268	B	A
14769705		A07	23114056	4.42869929617729e-08	7.35372	42.6405	6.96214	-2.91163	0.515009	0.00103074	6.73683316465556e-06	243	A	B
3168222|F|0-21:A>C-21:A>C	17443011	A07	21549621	4.45375000213133e-08	7.35127	37.5921	6.90925	3.40249	0.603742	0.00103657	6.73094659413017e-06	267	B	A
3107500|F|0-32:C>G-32:C>G	18089376	A07	22186723	4.54813373629293e-08	7.34217	37.5678	6.90978	3.37654	0.599568	0.00105853	6.82924287603107e-06	267	A	B
100114622	18974572	A07	23118181	4.5592211450618e-08	7.34111	42.4851	6.93809	-2.81518	0.498381	0.00106111	6.80200723911335e-06	242	A	B
3110374|F|0-22:A>G-22:A>G		A07	23575925	4.68946879106369e-08	7.32888	37.693	6.90806	3.37377	0.599222	0.00109143	6.95176411740231e-06	260	A	B
14769416			0	4.76320507480921e-08	7.3221	42.4107	6.919	-2.81376	0.498951	0.00110859	7.01638195639933e-06	243	A	B
3106865	18121033	A07	22193594	4.79417742171862e-08	7.31929	42.5367	6.79996	-2.81218	0.498221	0.0011158	7.01759027126283e-06	235	A	B
3089394	17626805	A07	21730319	5.10160086397704e-08	7.29229	42.5009	6.8976	-2.80943	0.499436	0.00118735	7.4209161567626e-06	244	A	B
14790737|F|0-49:A>C-49:A>C		A07	22536511	5.62385008562316e-08	7.24997	37.6745	6.92839	3.37225	0.603074	0.00130889	8.12978179458344e-06	265	A	B
3179108|F|0-18:A>T-18:A>T	17610307	A07	21715146	5.96097745608759e-08	7.22468	37.6542	6.89562	3.33564	0.598002	0.00138736	8.56393761191251e-06	269	B	A
100110828	18716874	A07	22804405	6.10905283027208e-08	7.21403	42.5895	6.88964	-2.68685	0.480784	0.00142182	8.72282794918726e-06	246	A	B
3128433|F|0-16:G>A-16:G>A	19318215	A07	23482359	6.12439610137017e-08	7.21294	37.6824	6.87752	3.27937	0.587594	0.00142539	8.69141432093227e-06	256	B	A
14788961		A07	22792448	7.02434700405874e-08	7.15339	42.4811	6.93143	-2.78078	0.499848	0.00163485	9.90816073772504e-06	243	A	B
14770461		A07	23108227	7.10909994205977e-08	7.14819	42.4831	6.92327	-2.78485	0.500923	0.00165457	9.96730072599392e-06	245	A	B
5031324	17443011	A07	21549642	7.2209951573754e-08	7.1414	42.3666	6.90308	-2.74989	0.495224	0.00168061	1.00635593588476e-05	250	A	B
4114389		A07	21780167	7.563058612714e-08	7.1213	42.4741	6.96026	-2.79603	0.503973	0.00176023	1.04775372709706e-05	244	A	B
3159359	17076297		0	7.73229780204332e-08	7.11169	42.6161	6.88084	-2.7309	0.492427	0.00179961	1.06486094109323e-05	241	A	B
100135032		A07	22192940	7.7994895875122e-08	7.10793	42.7357	6.88062	-2.59317	0.467736	0.00181525	1.06779600388093e-05	241	A	B
3100629|F|0-14:C>T-14:C>T		A07	22731674	8.00320185678771e-08	7.09674	37.807	6.90301	3.28096	0.594321	0.00186267	1.08927789482384e-05	269	A	B
4112793|F|0-38:T>C-38:T>C		A07	21943684	8.34249260783793e-08	7.0787	37.7342	6.93765	3.30531	0.599355	0.00194163	1.12885565671407e-05	265	B	A
14787068			0	9.10068704840228e-08	7.04093	42.5775	6.89562	-2.78969	0.506298	0.00211809	1.22433173621107e-05	246	A	B
100007989		A07	20263262	9.21617642202222e-08	7.03545	42.5739	6.82197	-2.5245	0.458549	0.00214497	1.23274304624221e-05	249	A	B
14773288			0	9.31891589450728e-08	7.03063	42.3011	7.02687	-2.83014	0.513946	0.00216888	1.2393625630215e-05	244	A	B
3108911|F|0-16:C>T-16:C>T	17679255	A07	21784447	9.38409013828689e-08	7.02761	37.6092	6.93949	3.35619	0.611211	0.00218405	1.24093928340051e-05	266	B	A
100053692			0	9.83004020405076e-08	7.00744	42.578	6.84725	-2.66499	0.485133	0.00228784	1.29256698140722e-05	248	A	B
3133814|F|0-36:A>T-36:A>T		A07	21659219	1.13811149282661e-07	6.94382	37.7475	6.91185	3.27947	0.601599	0.00264884	1.48811274629475e-05	269	A	B
14783512	18419285	A07	22464487	1.23247365535484e-07	6.90922	42.4219	6.99324	-2.71058	0.49786	0.00286846	1.60249116506863e-05	254	A	B
5156802		A07	21414582	1.30820335231263e-07	6.88332	42.4563	7.05914	-2.92919	0.538332	0.00304471	1.69150693454023e-05	241	A	B
14771725		A07	22454635	1.34178886113112e-07	6.87232	42.5519	7.04048	-2.7366	0.503787	0.00312288	1.7253477322633e-05	247	A	B
100008017			0	1.35133159995249e-07	6.86924	42.3928	6.82239	-2.54207	0.468154	0.00314509	1.728070970181e-05	248	A	B
3104105|F|0-6:T>C-6:T>C	17725180	A07	21830987	1.37377725750731e-07	6.86208	37.7454	6.94882	3.19753	0.590362	0.00319733	1.74717442028553e-05	265	B	A
100135668|F|0-17:A>G-17:A>G		A07	21414599	1.39178196745249e-07	6.85643	37.5634	6.9169	3.33946	0.617117	0.00323923	1.76045290817876e-05	269	B	A
14783438		A07	22680916	1.40395082559586e-07	6.85265	42.4353	7.00051	-2.71416	0.500551	0.00326756	1.7662460278334e-05	248	A	B
3110942|F|0-13:T>C-13:T>C	19612743	A07	23828545	1.49680211447567e-07	6.82484	37.8868	6.95231	3.16677	0.585889	0.00348366	1.87293400066165e-05	255	B	A
14779914	18493588	A07	22536557	1.55190252204562e-07	6.80914	42.5594	6.84584	-2.66389	0.492926	0.0036119	1.93149621914919e-05	245	A	B
14770029			0	1.55294631376535e-07	6.80884	42.4558	6.92358	-2.68379	0.49656	0.00361433	1.92251449503057e-05	244	A	B
3189217	19111988	A07	23249165	1.67907265202771e-07	6.77493	42.437	7.01193	-2.7409	0.508477	0.00390787	2.06765803721127e-05	242	A	B
5708050			0	1.75156598669624e-07	6.75657	42.4856	6.8558	-2.7486	0.510648	0.00407659	2.14557614601938e-05	241	A	B
4338940|F|0-49:C>T-49:C>T		A07	24486802	1.75247534150991e-07	6.75635	37.8615	6.93916	3.15995	0.58858	0.00407871	2.13545084284301e-05	263	B	A
100108977	17145311	A07	21244401	1.75291097637142e-07	6.75624	42.545	6.96032	-2.62584	0.487856	0.00407973	2.12485677417024e-05	241	A	B
14759554	17097314	A07	21195506	1.8842297622168e-07	6.72487	42.668	6.93287	-2.77644	0.517107	0.00438536	2.27220536196031e-05	239	A	B
4166666	19244579	A07	23415404	1.98004233231686e-07	6.70333	42.2908	6.85226	-2.62736	0.490382	0.00460835	2.37543841455374e-05	241	A	B
5154844			0	1.98128293105171e-07	6.70305	42.4451	7.01951	-2.81263	0.525104	0.00461124	2.36473738139987e-05	243	A	B
100135032|F|0-9:A>G-9:A>G		A07	22192930	2.02413558803016e-07	6.69376	37.911	6.95437	3.17409	0.594227	0.00471097	2.40355773856194e-05	260	A	B
14762554	17904688		0	2.31519814097858e-07	6.63541	42.4239	7.00226	-2.70893	0.508555	0.00538839	2.73522444330637e-05	240	A	B
3094500	17525097		0	2.62617480095706e-07	6.58068	42.3736	7.00871	-2.67062	0.503854	0.00611216	3.08694910694316e-05	241	A	B
14774543			0	2.92227589016036e-07	6.53428	42.3368	7.02698	-2.63771	0.50012	0.0068013	3.41774115917549e-05	248	A	B
4113960	15778267	A07	19821499	2.94079117835189e-07	6.53154	42.5155	7.02709	-2.53103	0.480065	0.0068444	3.42219869424809e-05	249	A	B
4117531		A07	22675022	2.96825698575809e-07	6.5275	42.5023	7.01467	-2.55336	0.484475	0.00690832	3.43697577544944e-05	249	A	B
14760766		A07	22040123	3.16744482309339e-07	6.49929	42.3537	7.07972	-2.70355	0.513785	0.00737191	3.64946093132057e-05	241	A	B
5047894	15917107	A07	19983163	3.18805396415378e-07	6.49647	42.5969	6.90069	-2.55493	0.485894	0.00741988	3.65511172225198e-05	245	A	B
3146612		A07	23093889	3.28696829088315e-07	6.4832	42.5139	6.91742	-2.60916	0.496973	0.00765009	3.75004411774581e-05	248	A	B
100003733			0	3.48478326195334e-07	6.45782	42.6274	6.97607	-2.56333	0.48896	0.00811048	3.95633393359522e-05	241	A	B
5875477	16931399	A07	21058958	3.4889701105989e-07	6.4573	42.6591	6.89669	-2.60885	0.497726	0.00812023	3.94185875505237e-05	242	A	B
3118170		A07	21244752	3.61818769056832e-07	6.44151	42.4767	7.01135	-2.75812	0.526635	0.00842097	4.06810146426508e-05	237	A	B
14772857		A07	19750302	3.74933821878365e-07	6.42605	42.382	7.07193	-2.65037	0.5072	0.00872621	4.19529315884474e-05	244	A	B
14766634			0	4.46593018677e-07	6.35009	42.3255	6.96615	-2.67686	0.516126	0.010394	4.97320857257822e-05	249	A	B
100000182	19355369	A07	23528931	4.55063563720159e-07	6.34193	42.5361	6.91384	-2.542	0.490099	0.0105911	5.04340446763e-05	242	A	B
14783473	18407661	A07	22454963	4.70177635714109e-07	6.32774	42.3622	7.03043	-2.60892	0.503834	0.0109429	5.18621530502851e-05	245	A	B
4335426|F|0-12:A>T-12:A>T		A07	21190254	4.76543306482391e-07	6.3219	37.744	6.98175	3.20188	0.619982	0.0110911	5.23163628069395e-05	265	A	B
3127557			0	4.79294765654004e-07	6.3194	42.6256	7.03156	-2.63016	0.508386	0.0111551	5.23713914358276e-05	246	A	B
4113172		A07	21470000	4.8201255276048e-07	6.31694	42.2939	6.9846	-2.6913	0.519644	0.0112184	5.24222437053618e-05	235	A	B
5052216|F|0-33:G>A-33:G>A	16793900	A07	20924867	5.28363655494246e-07	6.27707	37.8258	6.96045	3.16403	0.615366	0.0122971	5.71959800835957e-05	268	B	A
5052862|F|0-35:A>G-35:A>G	15778267	A07	19821464	5.29820396666381e-07	6.27587	38.077	6.95102	3.06736	0.596345	0.012331	5.70881477408025e-05	263	B	A
14784030	15702769	A07	19696717	5.51505465851143e-07	6.25845	42.4958	6.96785	-2.51878	0.489449	0.0128357	5.91508673374171e-05	243	A	B
100000194	19355640	A07	23529203	5.8327089225152e-07	6.23413	42.3885	7.06204	-2.56819	0.500186	0.013575	6.22708566342287e-05	243	A	B
5155986		A07	20496868	6.15319265206971e-07	6.2109	42.4002	6.98846	-2.59217	0.506015	0.0143209	6.53924227325435e-05	244	A	B
100004257		A07	22017914	6.16829071931058e-07	6.20984	42.3903	6.94964	-2.47415	0.483342	0.0143561	6.52549082732883e-05	250	A	B
14756740|F|0-60:T>G-60:T>G	16873405	A07	20998955	6.1937631135045e-07	6.20805	37.8587	7.00753	3.14302	0.614746	0.0144154	6.52278926261103e-05	260	A	B
14774500		A07	23415404	6.24999063836285e-07	6.20412	42.5209	7.00033	-2.54257	0.496758	0.0145462	6.55235505032689e-05	246	A	B
5708705	15708118	A07	19702123	7.39364166446599e-07	6.13114	42.5302	6.91975	-2.39626	0.471364	0.017208	7.71657471294984e-05	245	A	B
5151056		A07	19881382	7.82019175193938e-07	6.10678	42.4241	7.01802	-2.53785	0.500697	0.0182007	8.1253188765463e-05	251	A	B
3114583	17097248	A07	21195509	8.03232323876024e-07	6.09516	42.2503	6.80476	-2.5025	0.493449	0.0186944	8.30863515817359e-05	236	A	B
3099552	15759164	A07	19798469	9.21352924176944e-07	6.03557	42.382	6.86221	-2.43394	0.483185	0.0214436	9.48830440588238e-05	245	A	B
3171132|F|0-34:G>A-34:G>A		A07	19626085	9.870853874272e-07	6.00565	38.0181	6.94941	3.09581	0.61776	0.0229734	0.000101205	268	B	A
100000341	18419328	A07	22464486	1.02999097062462e-06	5.98717	42.2654	6.92369	-2.36947	0.473182	0.023972	0.00010514	257	A	B
3093824|F|0-23:C>T-23:C>T			0	1.03323778655184e-06	5.9858	37.8399	6.97831	3.06565	0.612918	0.0240476	0.000105011	268	B	A
3079139|F|0-15:C>G-15:C>G		A07	20985790	1.03470864143418e-06	5.98518	37.8047	6.99608	3.14451	0.62861	0.0240818	0.000104704	266	A	B
3098528|F|0-22:T>G-22:T>G	17086244	A07	21178575	1.05198613131741e-06	5.97799	37.9096	6.9827	3.07408	0.615016	0.0244839	0.000105991	267	B	A
3089032|F|0-22:G>A-22:G>A			0	1.05471356204312e-06	5.97687	38.0133	6.97971	3.05991	0.612302	0.0245474	0.000105808	268	A	B
14787930			0	1.0558930232385e-06	5.97638	42.3728	7.01291	-2.56503	0.512201	0.0245749	0.000105471	246	A	B
4337836|F|0-42:G>C-42:G>C		A07	20125126	1.06920711007152e-06	5.97094	38.0502	7.01073	2.98193	0.596825	0.0248847	0.000106345	264	B	A
14757117			0	1.08211017002535e-06	5.96573	42.4472	6.93231	-2.48322	0.496111	0.025185	0.00010717	241	A	B
5050531			0	1.0844871676241e-06	5.96478	42.3754	7.0606	-2.47135	0.49436	0.0252404	0.000106951	252	A	B
3089436	15774423	A07	19817662	1.09363798828088e-06	5.96113	42.4392	6.98403	-2.49603	0.499006	0.0254533	0.000107398	243	A	B
3074715			0	1.11978152650405e-06	5.95087	42.5141	7.01902	-2.58485	0.517169	0.0260618	0.000109503	241	A	B
5050217	16496105	A07	20613448	1.18018074746207e-06	5.92805	42.3956	6.98045	-2.54315	0.510189	0.0274675	0.000114927	245	A	B
100009359			0	1.30466066639023e-06	5.8845	42.4665	6.92429	-2.38321	0.47996	0.0303647	0.000126519	241	A	B
3094092|F|0-19:A>G-19:A>G		A07	21036360	1.34440236165823e-06	5.87147	37.8098	6.97391	3.10192	0.627217	0.0312896	0.000129832	269	A	B
4107348|F|0-13:T>C-13:T>C			0	1.39250103947663e-06	5.8562	38.0436	6.99609	3.04333	0.616195	0.0324091	0.000133922	267	B	A
3080576|F|0-57:T>C-57:T>C	16789770	A07	20920765	1.45385425653899e-06	5.83748	37.9364	6.99775	3.07342	0.623446	0.033837	0.000139247	267	B	A
3103342	16415777	A07	20531576	1.51738443388005e-06	5.8189	42.4226	7.07292	-2.46611	0.500131	0.0353156	0.000144736	245	A	B
100111695		A07	19696720	1.63193150681806e-06	5.7873	42.4641	7.02569	-2.35114	0.478671	0.0379816	0.000155027	252	A	B
100001148		A07	19531357	1.66864652029197e-06	5.77764	42.6601	7.03785	-2.34929	0.478375	0.0388361	0.00015787	244	A	B
100004037		A07	19696949	1.66947734736578e-06	5.77742	42.4194	6.96864	-2.3754	0.483499	0.0388554	0.000157309	240	A	B
3128213|F|0-5:A>G-5:A>G	17093751	A07	21190421	1.78663734873297e-06	5.74796	37.9728	6.99126	3.00814	0.615769	0.0415822	0.00016767	268	B	A
100115280|F|0-50:C>T-50:C>T	17076297		0	1.80084424339366e-06	5.74452	37.9899	7.01054	2.93284	0.600355	0.0419128	0.000168325	264	B	A
5806248	17190779	A07	21281590	1.88429982761473e-06	5.72485	42.3825	6.84172	-2.46853	0.505411	0.0438552	0.000175421	245	A	B
14783514			0	1.89783396609133e-06	5.72174	42.477	6.9805	-2.41411	0.494574	0.0441702	0.000175977	248	A	B
3081161|F|0-67:G>T-67:G>T	16540533	A07	20647583	1.92603600812635e-06	5.71534	37.988	6.99407	2.9764	0.611292	0.0448266	0.000177883	268	B	A
100048710	15666015	A07	19662726	2.01257743570604e-06	5.69625	42.51	7.03572	-2.38617	0.489929	0.0468407	0.000185141	244	A	B
14755875		A07	21190245	2.07633842941313e-06	5.6827	42.4279	6.85493	-2.41088	0.495487	0.0483247	0.000190255	240	A	B
4332625		A07	21416999	2.23056708870129e-06	5.65158	42.3151	7.06899	-2.52945	0.521849	0.0519142	0.000203585	246	A	B
3112175|F|0-47:A>G-47:A>G		A07	19517255	2.32065539529369e-06	5.63439	38.173	6.98765	2.97574	0.616304	0.0540109	0.00021098	269	B	A
3126570		A07	21244749	2.39560752335333e-06	5.62058	42.3077	6.9551	-2.37782	0.491634	0.0557554	0.000216947	236	A	B
14759283	17028664	A07	21128449	2.49542466834729e-06	5.60286	42.3536	7.0227	-2.55298	0.529107	0.0580785	0.000225111	241	A	B
14755620		A07	21061126	2.56469522452729e-06	5.59096	42.4431	7.04021	-2.51524	0.521879	0.0596907	0.000230466	240	A	B
3100490|F|0-56:A>T-56:A>T	17028598	A07	0	2.5958514922042e-06	5.58572	37.9344	7.01892	3.02064	0.62856	0.0604158	0.000232369	265	B	A
3113721|F|0-8:A>G-8:A>G	15759164	A07	19798461	2.6521814731062e-06	5.5764	38.148	7.01451	2.97916	0.620584	0.0617269	0.000236501	266	B	A
14755875|F|0-16:C>G-16:C>G		A07	21190229	2.68982796947093e-06	5.57028	37.9467	7.02797	2.94097	0.61297	0.0626031	0.000238943	265	A	B
14785440|F|0-5:T>A-5:T>A		A05	23588917	2.690782705983e-06	5.57012	38.0586	6.99138	3.02464	0.63063	0.0626253	0.000238119	269	A	B
14763246	17925113	A07	22050797	2.70504772081903e-06	5.56783	42.2526	7.07066	-2.40044	0.499812	0.0629573	0.000238475	251	A	B
5811530	17190733	A07	21281593	2.83584799543046e-06	5.54732	42.043	6.97661	-2.48111	0.517164	0.0660015	0.000249062	240	A	B
100055006		A07	19971833	2.84087697799418e-06	5.54655	42.3277	6.98108	-2.25786	0.471479	0.0661186	0.000248566	258	A	B
5155720|F|0-42:T>G-42:T>G		A07	21036588	2.8982193044369e-06	5.53787	37.9129	6.99993	2.97462	0.62225	0.0674532	0.000252634	268	A	B
3099824|F|0-9:T>C-9:T>C	19556399	A05	24695987	2.93745977220095e-06	5.53203	38.2046	7.00027	2.88033	0.602895	0.0683664	0.000255099	268	A	B
5149488|F|0-37:G>A-37:G>A	15774485	A07	19817696	2.96736247373808e-06	5.52763	38.1458	7.02759	2.79085	0.583991	0.0690624	0.000256738	259	A	B
3156896		A07	20556197	3.00154070942416e-06	5.52266	42.3491	7.04715	-2.45484	0.51318	0.0698579	0.000258733	243	A	B
4109982	16216209	A07	20344667	3.00583663959131e-06	5.52203	42.4214	6.96432	-2.42583	0.507149	0.0699578	0.000258147	243	A	B
5122639|F|0-64:T>C-64:T>C		A07	20023193	3.03033855220125e-06	5.51851	38.1918	7.01222	2.86921	0.601326	0.0705281	0.000259294	266	B	A
3108178		A07	20982455	3.12747744768416e-06	5.50481	42.1821	7.08718	-2.44578	0.512407	0.0727889	0.000266626	246	A	B
3121179|F|0-41:T>A-41:T>A	16458303	A07	20576359	3.14884903851453e-06	5.50185	38.2739	7.02177	2.81693	0.591411	0.0732863	0.000267468	266	B	A
3127819|F|0-59:T>C-59:T>C	15862819	A07	19922715	3.16363610008974e-06	5.49981	38.0413	7.00214	2.9247	0.61427	0.0736305	0.000267747	268	B	A
14766698		A07	20974240	3.21647676693182e-06	5.49262	42.2917	7.01565	-2.48264	0.520803	0.0748603	0.000271233	246	A	B
14763851		A07	20267740	3.29937328458207e-06	5.48157	42.3768	7.0614	-2.39956	0.50416	0.0767896	0.000277219	250	A	B
100095631		A07	19607331	3.34212202224293e-06	5.47598	42.338	7.05799	-2.31029	0.485647	0.0777845	0.000279801	249	A	B
3094092		A07	21036341	3.38705596314437e-06	5.47018	42.1373	7.0947	-2.5474	0.535721	0.0788303	0.000282546	247	A	B
3141370		A07	20154363	3.43535724645072e-06	5.46403	42.2757	7.05212	-2.44749	0.514694	0.0799545	0.000285552	240	A	B
14778012		A07	20397251	3.62087853766901e-06	5.44119	42.3924	6.96119	-2.39614	0.505183	0.0842723	0.000299902	241	A	B
14770281		A07	19696946	3.63809359849032e-06	5.43913	42.4237	7.0979	-2.35018	0.495604	0.084673	0.000300259	241	A	B
14774579			0	3.6502595290866e-06	5.43768	42.3227	7.01279	-2.38398	0.502958	0.0849561	0.000300198	244	A	B
3084242		A07	21079599	3.71582669134174e-06	5.42994	42.4312	7.04704	-2.4186	0.510638	0.0864822	0.000304515	243	A	B
5156323		A07	20170115	3.98394392908674e-06	5.39969	42.1708	6.98802	-2.36175	0.500412	0.0927223	0.000325341	246	A	B
3077167		A07	21037424	4.02323547443739e-06	5.39542	42.4523	7.10064	-2.55022	0.540492	0.0936368	0.000327401	244	A	B
3118378|F|0-16:A>C-16:A>C	16830741	A07	20963476	4.07466373431031e-06	5.38991	38.1345	7.02633	2.82957	0.60072	0.0948337	0.000330431	256	B	A
3153333|F|0-28:A>C-28:A>C	15926072	A07	19994026	4.1067378114823e-06	5.3865	38.2966	7.00014	2.81377	0.598136	0.0955802	0.000331876	267	B	A
4121274|F|0-19:G>A-19:G>A	16828192	A07	20960876	4.37285439414126e-06	5.35923	38.0298	7.01571	2.90038	0.618423	0.101774	0.000352159	268	B	A
14759900		A07	20316267	4.45979287233556e-06	5.35069	42.2806	7.08023	-2.35051	0.500648	0.103797	0.000357921	245	A	B
3099022|F|0-22:G>T-22:G>T	16512562	A07	20629277	4.65971813412569e-06	5.33164	38.1045	7.00125	2.86106	0.611781	0.10845	0.000372681	266	B	A
100007392	17976254	A05	22962357	4.67333378351142e-06	5.33037	42.3326	6.85432	-2.26281	0.483438	0.108767	0.00037249	254	A	B
3137714|F|0-36:C>T-36:C>T	19443239	A05	24583121	4.73024656488796e-06	5.32512	43.9084	7.01093	-2.88521	0.617287	0.110092	0.00037574	264	B	A
3152271	15552134		0	5.21829522526218e-06	5.28247	42.5034	6.97671	-2.33595	0.501155	0.121451	0.000413097	242	A	B
14784850|F|0-33:T>C-33:T>C		A07	19607301	5.24001986679234e-06	5.28067	38.2141	7.02532	2.91467	0.626797	0.121956	0.000413411	267	A	B
14762226			0	5.41175081736345e-06	5.26666	42.3524	7.03305	-2.37509	0.510398	0.125953	0.000425517	241	A	B
3137443	16296298	A07	20418837	5.42072066966881e-06	5.26594	42.4696	7.06061	-2.32432	0.49967	0.126162	0.000424787	244	A	B
4331059		A07	20154366	5.87052553013834e-06	5.23132	42.2513	7.05289	-2.38012	0.513598	0.136631	0.000458492	243	A	B
100139717|F|0-9:A>G-9:A>G	15710003	A07	19704025	5.88342102225692e-06	5.23037	38.3242	7.03518	2.73324	0.590886	0.136931	0.000457962	263	B	A
14788134|F|0-5:C>A-5:C>A			0	5.98671697504827e-06	5.22281	38.2494	7.01151	2.80895	0.608052	0.139335	0.00046445	269	A	B
3090629|F|0-18:A>T-18:A>T	17086440	A07	21178797	6.14157473766141e-06	5.21172	38.1514	7.02251	2.86425	0.620745	0.142939	0.00047488	268	B	A
5155720		A07	21036630	6.7675342524387e-06	5.16957	42.2065	7.1239	-2.44526	0.531534	0.157508	0.000521548	247	A	B
14791587		A09	31043032	6.83752976782248e-06	5.1651	42.4489	6.9815	-2.18258	0.474545	0.159137	0.000525204	244	A	B
100121875|F|0-21:T>C-21:T>C	15771186	A07	19814420	7.12087131737871e-06	5.14747	38.2947	7.05373	2.82711	0.617007	0.165731	0.000545168	265	B	A
100049716|F|0-19:C>T-19:C>T	16873471	A07	20999029	7.16341693340894e-06	5.14488	38.1951	7.0517	2.83406	0.618511	0.166721	0.000546627	261	B	A
3104149|F|0-10:C>T-10:C>T	18622422	A05	23629021	7.17835264241184e-06	5.14398	43.864	7.02313	-2.86606	0.625708	0.167069	0.000545977	264	A	B
3167405		A07	20116777	7.39246027425811e-06	5.13121	42.2424	7.0035	-2.27858	0.497379	0.172052	0.00056043	245	A	B
3094350|F|0-5:G>A-5:G>A	19406138	A05	24548132	7.54088918941687e-06	5.12258	43.7692	7.02668	-2.80626	0.614146	0.175507	0.000569827	264	A	B
100092085	19376996	A07	23549042	7.9558870104135e-06	5.09931	39.6389	6.99362	2.19212	0.480342	0.185165	0.00059924	247	A	B
14786892|F|0-67:G>T-67:G>T	15928050	A07	19996013	8.10483228008696e-06	5.09126	38.2569	7.06881	2.78094	0.61079	0.188632	0.00060849	264	A	B
14774484	15927984	A07	19995949	8.26279124432894e-06	5.08287	42.2436	6.98291	-2.25932	0.495917	0.192308	0.000618354	245	A	B
3130680|F|0-7:A>G-7:A>G	15985368	A07	20060756	8.33129030852753e-06	5.07929	38.3875	7.01223	2.7678	0.60874	0.193902	0.000621482	264	B	A
3075106|F|0-37:T>C-37:T>C		A07	20077383	8.79632047567913e-06	5.0557	38.2568	7.04386	2.82312	0.622741	0.204726	0.000654075	267	A	B
5050102		A05	23629011	8.84067851725234e-06	5.05351	42.1541	7.0707	-2.32158	0.511083	0.205758	0.00065528	240	A	B
14784861|F|0-29:C>A-29:C>A	18570945	A05	23582921	9.02374715794352e-06	5.04461	43.926	7.06859	-2.88614	0.637363	0.210019	0.000666726	265	B	A
3079139		A07	20985775	9.14325498413415e-06	5.0389	42.0814	7.0121	-2.34082	0.51629	0.2128	0.000673418	242	A	B
5239054|F|0-8:A>G-8:A>G			0	9.26437544546133e-06	5.03318	38.2276	7.00586	2.81175	0.621898	0.215619	0.000680186	268	A	B
5122271		A07	20122909	9.33079796860969e-06	5.03008	42.265	6.99098	-2.22659	0.49199	0.217165	0.000682909	251	A	B
5150698		A07	20170118	9.62250723290925e-06	5.01671	42.2253	7.09212	-2.30868	0.510659	0.223954	0.000702051	245	A	B
5875061|F|0-9:C>T-9:C>T	15614392	A07	19607340	9.9682548510005e-06	5.00138	38.4032	7.05014	2.72735	0.605382	0.232001	0.000725004	266	B	A
14784423		A07	19358953	1.00593237134516e-05	4.99743	42.33	7.08638	-2.25493	0.499809	0.234121	0.000729348	243	A	B
3114419	18617566	A05	23623435	1.02618441777391e-05	4.98877	42.2877	6.94278	-2.21222	0.490929	0.238834	0.000741721	245	A	B
3170769		A07	23415404	1.05148254430087e-05	4.9782	39.643	7.06655	2.20698	0.49067	0.244722	0.000757653	252	A	B
3121346|F|0-48:G>A-48:G>A		A05	24493630	1.05904818696878e-05	4.97508	43.7231	7.04499	-2.71301	0.604103	0.246483	0.00076075	267	B	A
3158669|F|0-18:C>T-18:C>T	22234349	A06	25915668	1.07840779973722e-05	4.96722	39.2742	7.03459	3.163	0.704795	0.250989	0.000772273	264	B	A
3132004			0	1.10352449069762e-05	4.95722	42.2816	6.97409	-2.17225	0.483814	0.256834	0.000787835	244	A	B
3084660|F|0-9:C>G-9:C>G		A07	20060743	1.11268582003721e-05	4.95363	38.2262	7.05681	2.78353	0.621327	0.258966	0.000791946	266	A	B
3142810|F|0-46:C>A-46:C>A		A05	24490290	1.12203833967373e-05	4.94999	43.8432	7.03777	-2.78536	0.622093	0.261143	0.000796168	268	B	A
7245257	16828118		0	1.13952372482462e-05	4.94328	42.2106	7.07754	-2.35291	0.525054	0.265213	0.000806118	247	A	B
14779987	18333828	A05	23348839	1.15550174173418e-05	4.93723	42.2275	7.10237	-2.30542	0.514648	0.268931	0.000814944	243	A	B
4339022	15882623		0	1.23724522217428e-05	4.90754	42.2387	7.13869	-2.27477	0.50965	0.287956	0.000869959	244	A	B
14784458	14459952	A05	20438326	1.23959977458288e-05	4.90672	42.3304	7.10929	-2.31512	0.518878	0.288504	0.000868989	247	A	B
4337054|F|0-29:C>T-29:C>T		A07	19498703	1.24901725967463e-05	4.90343	38.3501	7.0191	2.75542	0.618728	0.290696	0.000872962	266	B	A
5122624	15952847	A07	20026405	1.25798858335857e-05	4.90032	42.2194	7.02577	-2.23104	0.500416	0.292784	0.0008766	247	A	B
3141290		A07	20986808	1.27616986689283e-05	4.89409	42.2303	7.19349	-2.42888	0.544562	0.297016	0.000886614	234	A	B
14770183		A09	37707118	1.28803863661542e-05	4.89007	42.2854	7.06338	-2.2341	0.501632	0.299778	0.000892197	245	A	B
3079165	15382165	A07	19351909	1.37635973378458e-05	4.86127	42.4078	7.1071	-2.21873	0.500162	0.320334	0.000950546	251	A	B
3155154|F|0-53:C>T-53:C>T	19473287	A05	24613890	1.37669022833853e-05	4.86116	38.3555	7.03248	2.70166	0.60987	0.320411	0.000947961	269	B	A
5051297	15440423	A07	19421272	1.39871820246107e-05	4.85427	42.3003	7.13215	-2.24026	0.505319	0.325538	0.000960288	248	A	B
5153525		A05	23629805	1.40846802493266e-05	4.85125	42.2059	7.04873	-2.28372	0.515179	0.327807	0.000964138	245	A	B
14788522		A07	19276662	1.47067195579442e-05	4.83248	42.332	7.08114	-2.15284	0.486801	0.342284	0.00100377	246	A	B
14773208			0	1.48125062002791e-05	4.82937	42.264	7.06664	-2.25081	0.508839	0.344746	0.00100803	239	A	B
100139688|F|0-51:C>T-51:C>T	16296298	A07	20418888	1.48220086886308e-05	4.82909	38.2493	7.0676	2.66153	0.602836	0.344967	0.00100574	262	A	B
5238806		A07	19303159	1.49394512886092e-05	4.82567	42.4867	7.13058	-2.20966	0.500022	0.347701	0.00101076	245	A	B
5152151|F|0-6:C>A-6:C>A	18415302	A05	23426478	1.52314811062704e-05	4.81726	43.8403	7.0473	-2.82329	0.640673	0.354497	0.00102753	268	A	B
3133352	707851	A01	1171422	1.55163773588596e-05	4.80921	42.2664	7.03926	-2.10866	0.478361	0.361128	0.00104372	251	A	B
5708407	18553863	A05	23565043	1.55227240401512e-05	4.80903	42.2442	7.15931	-2.26781	0.514351	0.361276	0.00104114	248	A	B
5708956			0	1.55631759963804e-05	4.8079	42.195	7.0943	-2.16707	0.491808	0.362217	0.00104085	254	A	B
14773330	15962209	A07	20036317	1.60586837837373e-05	4.79429	42.3105	7.19401	-2.27843	0.517607	0.37375	0.00107092	246	A	B
3131817|F|0-62:G>T-62:G>T	18581263	A05	23593253	1.75548653179591e-05	4.7556	38.3453	7.03859	2.73247	0.624803	0.408572	0.00116735	269	B	A
3076166|F|0-50:G>T-50:G>T		A06	25282864	1.75737594537706e-05	4.75514	39.2746	7.06238	2.98816	0.683213	0.409012	0.00116528	267	A	B
3093003|F|0-51:T>C-51:T>C	23198934	A06	27048682	1.7793515471265e-05	4.74974	39.3081	7.04943	3.10967	0.711518	0.414126	0.0011765	268	B	A
14782226			0	1.78547460790712e-05	4.74825	42.2872	7.00674	-2.21201	0.505499	0.415551	0.0011772	249	A	B
3089388		A01	879626	1.82836521795959e-05	4.73794	42.5797	7.13465	-2.25158	0.514899	0.425534	0.00120207	242	A	B
100116126		A01	395368	1.89771581818876e-05	4.72177	42.2719	7.12399	-2.22537	0.510347	0.441674	0.00124415	252	A	B
3081225|F|0-68:C>T-68:C>T	18571578	A05	23583527	1.8999921400642e-05	4.72125	38.3406	7.05109	2.74765	0.630904	0.442204	0.00124215	268	A	B
3136200|F|0-5:C>G-5:C>G		A05	23496357	1.92790616740934e-05	4.71491	38.3149	7.05812	2.78165	0.639169	0.448701	0.00125687	267	B	A
3080079		A07	20924900	1.93426823535958e-05	4.71348	42.0625	7.13263	-2.26605	0.519789	0.450182	0.00125749	242	A	B
5051011|F|0-47:C>T-47:C>T		A07	20125212	2.06548902920156e-05	4.68498	38.4733	7.12618	2.68383	0.618646	0.480722	0.00133906	259	B	A
4335808|F|0-30:C>G-30:C>G			0	2.12322029354839e-05	4.673	38.3742	7.06058	2.64118	0.610077	0.494158	0.00137266	267	A	B
14784861	18570945	A05	23582892	2.12955650344959e-05	4.67171	42.2254	6.94527	-2.17751	0.502017	0.495633	0.00137294	240	A	B
14791066		A05	20031073	2.17851497289479e-05	4.66184	42.3089	7.08681	-2.23944	0.517237	0.507028	0.00140063	247	A	B
14774573		A07	20008356	2.20923702388687e-05	4.65576	42.3241	7.06518	-2.20834	0.510445	0.514178	0.00141647	247	A	B
14785672|F|0-48:T>A-48:T>A	18654881	A05	23670828	2.2289813332077e-05	4.65189	38.3782	7.0446	2.68877	0.622806	0.518773	0.0014252	269	A	B
14784719	15952964	A07	20026517	2.27962741925491e-05	4.64214	42.0546	6.98646	-2.15097	0.498001	0.53056	0.00145359	246	A	B
3080846|F|0-6:T>C-6:T>C		A02	2386707	2.38613898431161e-05	4.6223	43.6018	7.05685	-2.62351	0.609925	0.55535	0.00151735	268	B	A
5122506|F|0-10:T>C-10:T>C			0	2.47787142854117e-05	4.60592	39.2842	7.0545	3.00731	0.700516	0.5767	0.00157139	266	B	A
100113705		A05	23590960	2.4927190016899e-05	4.60333	42.1717	7.1863	-2.22596	0.517831	0.580155	0.00157651	244	A	B
5121933	16908947		0	2.52906108777484e-05	4.59704	42.0402	7.1424	-2.27582	0.53031	0.588614	0.00159516	255	A	B
3119013|F|0-50:C>T-50:C>T		A07	19626004	2.55274519108672e-05	4.59299	38.3759	7.03763	2.57838	0.601341	0.594126	0.00160575	260	B	A
3081952		A05	16935689	2.55716740035217e-05	4.59224	42.4639	7.10094	-2.13925	0.498368	0.595155	0.00160419	244	A	B
100054998			0	2.57066826344632e-05	4.58995	42.3174	7.091	-2.10117	0.489678	0.598297	0.00160833	245	A	B
3156510|F|0-16:G>A-16:G>A			0	2.57892634386581e-05	4.58856	38.3727	7.07388	2.52722	0.589618	0.600219	0.00160917	257	B	A
3113131|F|0-7:A>T-7:A>T	22416541	A06	26255859	2.6421143172084e-05	4.57805	39.4235	7.12304	2.94718	0.68877	0.614926	0.00164419	262	B	A
14786134		A05	23679132	2.65578982235892e-05	4.57581	42.152	7.03179	-2.15474	0.503389	0.618109	0.00164829	253	A	B
3159237		A07	20107268	2.66292375006305e-05	4.57464	42.4201	7.03042	-2.15153	0.502321	0.619769	0.00164832	243	A	B
3099853|F|0-61:A>G-61:A>G		A05	23815958	2.68513538889126e-05	4.57103	43.5014	7.04566	-2.55514	0.597808	0.624938	0.00165766	265	A	B
14786134|F|0-27:C>A-27:C>A		A05	23679105	2.74614329333067e-05	4.56128	38.4133	7.06041	2.65345	0.621715	0.639137	0.00169084	268	A	B
100135751		A07	19587291	2.78139659877219e-05	4.55574	42.1991	7.09956	-2.10216	0.492073	0.647342	0.00170803	245	A	B
4335458|F|0-5:T>A-5:T>A		A07	19303164	2.80935811866057e-05	4.55139	38.5215	7.05042	2.64303	0.620103	0.65385	0.00172066	269	B	A
3129640	15081882	A07	18937648	2.82638065726148e-05	4.54877	42.4203	7.10632	-2.01162	0.471593	0.657812	0.00172654	253	A	B
5122455|F|0-9:A>T-9:A>T	21672144	A06	25304806	2.87777342404816e-05	4.54094	39.3478	7.04666	2.90762	0.682872	0.669773	0.00175333	264	B	A
100142502	19491044	A07	23671213	2.88878437201268e-05	4.53928	39.6635	7.09818	2.0771	0.487204	0.672336	0.00175545	244	A	B
14769795		A05	24175734	2.91270039208813e-05	4.5357	42.3143	7.0368	-2.1371	0.50159	0.677902	0.00176537	246	A	B
14786028		A07	19236792	2.99104213128398e-05	4.52418	42.5095	7.0952	-2.12751	0.500008	0.696135	0.00180814	244	A	B
3077573		A07	23710465	3.01037086996025e-05	4.52138	39.7549	6.91586	2.08553	0.490242	0.700634	0.00181511	242	A	B
3093483|F|0-7:G>C-7:G>C			0	3.01304499681354e-05	4.52099	39.3278	7.0743	3.00978	0.708839	0.701256	0.00181203	267	B	A
14781619|F|0-25:G>A-25:G>A			0	3.05727486268337e-05	4.51467	43.6304	7.04833	-2.64309	0.622991	0.71155	0.00183389	267	B	A
4335808			0	3.08638719790366e-05	4.51055	41.9647	6.90633	-2.09979	0.494252	0.718326	0.0018466	241	A	B
4108549|F|0-5:G>A-5:G>A		A05	23566568	3.14552171912785e-05	4.50231	38.4287	7.06498	2.65581	0.626999	0.732089	0.00187715	267	B	A
100121876		A07	19814441	3.1734770641334e-05	4.49846	42.1954	7.05228	-2.06923	0.487907	0.738595	0.00188899	243	A	B
3118958|F|0-56:C>T-56:C>T	22444182	A06	26285702	3.18952064602973e-05	4.49627	39.4615	7.09014	2.93212	0.692496	0.742329	0.0018937	261	B	A
3077738|F|0-5:C>A-5:C>A	10680841	A05	12610893	3.26015473184338e-05	4.48676	43.6821	7.06566	-2.68218	0.634553	0.758768	0.00193071	268	A	B
3099646|F|0-59:C>G-59:C>G	16455515	A05	21238240	3.28154633002509e-05	4.48392	43.5746	7.08343	-2.56924	0.60794	0.763747	0.00193844	265	B	A
3090384		A05	24942347	3.31980997840819e-05	4.47889	42.305	6.956	-2.07317	0.489813	0.772653	0.00195608	236	A	B
14790061|F|0-11:T>C-11:T>C	23122595	A06	26966906	3.32832148217665e-05	4.47777	39.3929	7.07771	2.98733	0.707533	0.774634	0.00195615	267	A	B
3138370	19349119	A07	23523287	3.36068140277535e-05	4.47357	39.9164	7.10881	2.12578	0.50334	0.782165	0.00197019	255	A	B
3083581			0	3.36436597851986e-05	4.4731	42.3738	7.11769	-2.13339	0.505063	0.783023	0.00196739	252	A	B
4120297			0	3.41294273199511e-05	4.46687	41.9823	7.01173	-2.17307	0.514954	0.794328	0.0019908	254	A	B
14770390		A05	20302920	3.54615296382921e-05	4.45024	42.2401	7.07914	-2.11297	0.501397	0.825332	0.00206333	243	A	B
3127346		A07	22789867	3.60654366148294e-05	4.44291	39.7606	7.00733	2.10042	0.498864	0.839387	0.00209323	242	A	B
5121981|F|0-15:A>G-15:A>G		A05	22794010	3.63103290541567e-05	4.43997	43.7728	7.06838	-2.72241	0.648049	0.845087	0.00210221	268	B	A
3075968|F|0-17:A>G-17:A>G	23262331	A06	27106623	3.64899618930936e-05	4.43783	39.374	7.057	2.90632	0.69207	0.849267	0.00210736	269	B	A
3146443			0	3.78050480983605e-05	4.42245	39.7348	7.1353	2.11462	0.503443	0.879875	0.00217791	238	A	B
3114196	15248631	A05	19579610	3.83602911578906e-05	4.41612	42.3499	7.09387	-2.13237	0.508381	0.892797	0.00220444	245	A	B
4331734			0	3.8759392568366e-05	4.41162	39.7366	7.0474	2.11141	0.503407	0.902086	0.00222189	238	A	B
3154817	19629404	A07	23844801	3.95222042491872e-05	4.40316	39.8438	7.12453	2.17448	0.519199	0.91984	0.00226005	242	A	B
14770085		A05	20519180	4.04650589977962e-05	4.39292	42.1782	7.10264	-2.16237	0.517331	0.941784	0.00230829	250	A	B
14785338|F|0-11:C>T-11:C>T	23209616	A06	27059328	4.0813149916552e-05	4.3892	39.3497	7.08381	2.85962	0.685286	0.949885	0.00232246	267	A	B
100054639	15809443	A05	20135102	4.12076020456231e-05	4.38502	42.1347	7.1126	-2.10535	0.504334	0.959066	0.00233918	253	A	B
3076257		A07	23197435	4.14137634375811e-05	4.38286	39.879	7.05358	2.10246	0.502917	0.963864	0.00234517	231	A	B
3217593			0	4.16161574698926e-05	4.38074	39.3822	6.9837	2.02068	0.484043	0.968574	0.00235091	245	A	B
3104297	19664236	A07	23884804	4.16324514627142e-05	4.38057	39.8509	7.06456	2.1736	0.520524	0.968954	0.00234613	241	A	B
4118381|F|0-28:C>G-28:C>G	773946	A02	2385597	4.20434976731165e-05	4.3763	43.5462	7.07793	-2.55838	0.614158	0.97852	0.00236358	267	B	A
3087726		A07	19277484	4.25922519167177e-05	4.37067	42.3974	7.05775	-2.0259	0.486061	0.991292	0.00238866	248	A	B
4107937	1433166	A01	1977650	4.26709906361511e-05	4.36987	42.1385	7.12983	-2.1246	0.509798	0.993125	0.00238732	248	A	B
5151976		A05	23234982	4.27275674583782e-05	4.36929	42.3545	7.10802	-2.14597	0.515042	0.994441	0.00238475	250	A	B
3074602	26568094	A03	29528712	4.33652845748256e-05	4.36286	42.1999	7.16101	-2.15087	0.516628	1	0.00241455	249	A	B
5149203			0	4.36153223858371e-05	4.36036	42.3174	6.92363	-1.96983	0.473052	1	0.00242268	242	A	B
3136487		A05	23933532	4.38838420575571e-05	4.3577	42.0225	7.04879	-2.14233	0.514821	1	0.00243179	246	A	B
3139189|F|0-12:G>T-12:G>T	18902776		0	4.40335745989229e-05	4.35622	43.5808	7.06172	-2.57288	0.61939	1	0.00243429	269	A	B
5238077			0	4.40445528084865e-05	4.35611	42.2949	7.19812	-2.14632	0.515851	1	0.00242913	245	A	B
14770759		A05	23314652	4.48525118882381e-05	4.34821	42.0645	7.11526	-2.15849	0.519674	1	0.00246784	254	A	B
14778743|F|0-23:T>A-23:T>A	18438064	A05	23442633	4.51633541430629e-05	4.34521	43.6511	7.08185	-2.67103	0.643894	1	0.00247908	267	B	A
3125103		A05	20646667	4.53096623882487e-05	4.34381	42.3167	7.07129	-2.09715	0.504839	1	0.00248126	244	A	B
3110487		A01	863710	4.53306924173003e-05	4.34361	42.1599	7.08689	-2.06042	0.496122	1	0.00247659	247	A	B
3106183|F|0-61:T>A-61:T>A	839071	A02	2450280	4.53388979020364e-05	4.34353	43.5079	7.08402	-2.54045	0.612517	1	0.00247124	266	B	A
3196474|F|0-16:C>T-16:C>T	22351953		0	4.54911021656734e-05	4.34207	39.4298	7.06254	3.00446	0.724672	1	0.00247374	269	B	A
100007637		A07	20766509	4.60452606366735e-05	4.33682	42.2517	7.09	-2.01964	0.486642	1	0.00249804	244	A	B
3076195		A05	19747210	4.6227231757956e-05	4.3351	42.296	7.25227	-2.28289	0.55003	1	0.00250208	240	A	B
3083705			0	4.62412760990905e-05	4.33497	39.5247	7.04166	2.11809	0.510211	1	0.00249703	237	A	B
5591137		A07	22017917	4.64605370993354e-05	4.33292	39.6173	7.05573	2.01982	0.486636	1	0.00250306	236	A	B
3082516|F|0-60:G>T-60:G>T	18656356	A05	23672334	4.70785877881852e-05	4.32718	38.4668	7.07403	2.61908	0.632957	1	0.0025305	268	B	A
3137828	19704333	A07	23916825	4.71916932566208e-05	4.32613	39.7167	7.07973	2.07818	0.501439	1	0.00253074	243	A	B
3093837	18576018	A05	23588058	4.76458664508961e-05	4.32197	42.1746	7.1145	-2.13185	0.514759	1	0.00254922	245	A	B
3129111		A07	23347317	4.89043074900497e-05	4.31065	39.6215	6.95079	2.04358	0.493981	1	0.00261055	239	A	B
14781071|F|0-5:G>A-5:G>A			0	4.91939768650917e-05	4.30809	43.6603	7.07804	-2.6452	0.640815	1	0.00262	265	B	A
3167480		A07	23009708	4.96691728565368e-05	4.30391	39.7405	7.17605	2.16633	0.524138	1	0.00263927	239	A	B
3158773|F|0-58:C>A-58:C>A		A02	19805968	4.9777848768473e-05	4.30296	43.6086	7.07724	-2.60043	0.630528	1	0.00263902	268	A	B
100095454|F|0-12:C>T-12:C>T	19711037	A05	24833265	4.98013672582953e-05	4.30276	43.4502	7.12164	-2.4237	0.58739	1	0.00263427	260	A	B
3109249|F|0-65:G>A-65:G>A	23097787	A06	26943523	4.98486235332996e-05	4.30235	39.4009	7.07548	2.86595	0.694968	1	0.00263079	268	B	A
5050697		A05	24714784	4.98825340414788e-05	4.30205	42.4705	7.05834	-2.03412	0.49239	1	0.00262662	242	A	B
4335545|F|0-28:C>T-28:C>T	21836628	A06	25495019	5.00449583863416e-05	4.30064	39.4176	7.07169	2.88796	0.700471	1	0.00262922	268	B	A
14784653|F|0-63:C>T-63:C>T		A06	26378315	5.06191862664762e-05	4.29568	39.4507	7.07677	2.88045	0.699121	1	0.0026534	268	A	B
100008750		A07	20009317	5.08090105361125e-05	4.29406	42.0692	6.97653	-2.01606	0.488554	1	0.00265737	242	A	B
3118966|F|0-16:C>G-16:C>G	17580950	A05	22445722	5.12835012165258e-05	4.29002	38.4719	7.06555	2.61344	0.634848	1	0.00267617	269	A	B
5817317		A07	20074516	5.1350196161537e-05	4.28946	42.1305	7.12217	-2.11957	0.514193	1	0.00267366	248	A	B
3076651		A01	522791	5.14574676813151e-05	4.28855	42.2083	7.31872	-2.23284	0.541241	1	0.00267326	236	A	B
3077510		A05	20165882	5.15147105721869e-05	4.28807	42.2534	7.19214	-2.1734	0.527353	1	0.00267027	248	A	B
3121877	19318149	A07	23482346	5.15519824050292e-05	4.28775	39.9359	7.12617	2.13421	0.517555	1	0.00266627	240	A	B
3094778	19355640	A07	23529203	5.19927201390047e-05	4.28406	39.824	7.07543	2.07773	0.504343	1	0.0026831	246	A	B
14785672	18654881	A05	23670876	5.20308862007601e-05	4.28374	42.1414	7.01958	-2.07602	0.503837	1	0.00267913	243	A	B
3110171		A05	24076184	5.21327228202306e-05	4.28289	42.2287	7.12667	-2.06861	0.502321	1	0.00267845	249	A	B
100091593		A05	23872332	5.24265638932597e-05	4.28045	42.0681	7.08835	-2.06244	0.501062	1	0.00268761	251	A	B
14771364	14477131	A05	20460699	5.24558566394884e-05	4.28021	42.2306	7.18278	-2.19709	0.533561	1	0.0026832	245	A	B
3085987	2352699	A01	2942653	5.32466770667428e-05	4.27371	42.0919	7.20454	-2.34926	0.571028	1	0.00271768	245	A	B
3108306	447539	A01	879623	5.4064849083546e-05	4.26709	42.2105	7.03439	-2.04269	0.497002	1	0.0027534	246	A	B
4165651			0	5.42596182702137e-05	4.26552	39.6878	7.09825	2.01787	0.491106	1	0.00275729	247	A	B
3139551|F|0-49:A>G-49:A>G		A05	23287266	5.42829947591805e-05	4.26534	38.4809	7.08089	2.61045	0.636039	1	0.00275247	263	B	A
100001699			0	5.48028163098735e-05	4.2612	39.8187	7.14359	2.04971	0.4994	1	0.00277278	254	A	B
3137778		A01	838548	5.502773317001e-05	4.25942	42.2447	7.24594	-2.07219	0.504789	1	0.00277812	248	A	B
14770477			0	5.57217756498307e-05	4.25398	42.1877	7.10541	-2.10378	0.513124	1	0.00280707	255	A	B
3114098|F|0-42:A>G-42:A>G	22529934	A06	26377259	5.66514736520807e-05	4.24679	39.4372	7.09214	2.9561	0.72229	1	0.00284775	267	A	B
14778373		A05	15253971	5.68646877545653e-05	4.24516	42.4422	7.01813	-2.09289	0.510693	1	0.0028523	244	A	B
3145030		A01	517916	5.75631334486237e-05	4.23986	42.2738	7.16258	-2.1283	0.519396	1	0.00288113	236	A	B
3098112|F|0-10:A>G-10:A>G	23257224	A06	27101474	5.77423976575453e-05	4.23851	39.4342	7.06853	2.78228	0.680686	1	0.0028839	269	B	A
4333734|F|0-7:C>T-7:C>T	25803144	A09	35412932	5.80174758273433e-05	4.23644	38.689	7.08022	2.57081	0.629091	1	0.00289143	268	B	A
3077150|F|0-17:G>A-17:G>A		A05	22696707	5.90738906096622e-05	4.2286	38.5377	7.07976	2.56633	0.62868	1	0.00293779	268	A	B
4107688		A05	23798189	5.92772436919242e-05	4.22711	42.1665	7.10285	-2.13481	0.522235	1	0.00294162	244	A	B
3094730	18576084	A05	23588055	5.98548154054912e-05	4.2229	42.2396	6.9624	-2.0446	0.500571	1	0.00296396	247	A	B
3118264|F|0-63:C>A-63:C>A	22608666	A06	26450076	5.99272529107076e-05	4.22238	39.4956	7.11592	2.91093	0.71354	1	0.00296125	264	B	A
4165372		A03	22559077	6.04751553836547e-05	4.21842	42.2222	7.18989	-2.10508	0.515393	1	0.00298199	239	A	B
100002592			0	6.09774832700527e-05	4.21483	42.3714	6.93626	-2.06536	0.505764	1	0.0030004	235	A	B
14789038|F|0-9:G>A-9:G>A	18772540	A05	23811973	6.10948443838799e-05	4.214	43.6293	7.08495	-2.56132	0.628697	1	0.00299983	267	B	A
4112922		A01	749335	6.28087886715978e-05	4.20198	42.3032	7.1794	-2.09745	0.514907	1	0.0030775	244	A	B
3075400	19443173	A05	24583088	6.32638578432765e-05	4.19884	42.1867	7.15548	-2.09791	0.515504	1	0.00309328	251	A	B
3090837|F|0-24:A>T-24:A>T	19286897	A05	24438790	6.35214275916951e-05	4.19708	43.4729	7.07093	-2.47346	0.608644	1	0.00309937	269	A	B
14770104	23988151	A07	28724578	6.36200694373867e-05	4.19641	42.5373	7.06891	-2.031	0.498759	1	0.00309769	238	A	B
26680495		A05	17174434	6.36647900681409e-05	4.1961	42.2916	7.07093	-2.10803	0.518119	1	0.00309339	249	A	B
14771750		A05	20090176	6.41443812902098e-05	4.19284	42.299	7.2267	-2.13051	0.523656	1	0.0031102	243	A	B
3112663			0	6.42019360789226e-05	4.19245	42.2732	7.19659	-2.17454	0.534587	1	0.00310652	245	A	B
4167879		A01	2056468	6.45133723907731e-05	4.19035	42.3409	7.16305	-2.0991	0.516156	1	0.00311511	244	A	B
14770595		Scaffold0622	16786	6.45851342450099e-05	4.18987	42.2308	7.09446	-2.06563	0.508034	1	0.00311212	246	A	B
3082430	19784983	A07	23999107	6.46859437782865e-05	4.18919	39.8031	7.18399	2.11337	0.519787	1	0.00311054	245	A	B
3169947			0	6.53517288402572e-05	4.18474	42.138	7.15241	-2.10192	0.517552	1	0.00313607	252	A	B
3079839|F|0-13:T>C-13:T>C		A03	2530560	6.5419783098486e-05	4.18429	43.3406	7.10943	-2.46223	0.606824	1	0.00313288	265	B	A
3081334|F|0-59:A>T-59:A>T	23076275	A06	26920415	6.57371169501264e-05	4.18219	39.4197	7.09138	2.84993	0.702667	1	0.00314161	267	B	A
4331134|F|0-65:C>A-65:C>A	19043345	A05	24198313	6.58490667607703e-05	4.18145	43.5652	7.09944	-2.49672	0.615608	1	0.00314051	266	B	A
4338054|F|0-57:T>C-57:T>C	19344746	A05	24493822	6.67593127173793e-05	4.17549	38.7236	7.05871	2.36118	0.582384	1	0.00317742	258	B	A
14791840|F|0-21:C>T-21:C>T			0	6.69183407958629e-05	4.17445	38.4942	7.05566	2.56938	0.634228	1	0.00317848	268	B	A
3140047	18743027	A07	22839489	6.72522393410091e-05	4.17229	39.7417	7.17714	2.01354	0.496236	1	0.00318784	240	A	B
3115657		A07	23108227	6.74566470718618e-05	4.17098	39.9247	7.15198	2.0684	0.510255	1	0.00319103	251	A	B
14768484			0	6.7693911502742e-05	4.16945	42.1611	7.0827	-2.09903	0.517961	1	0.00319576	252	A	B
14769810		A05	16925827	6.83106616272688e-05	4.16551	42.4319	7.13971	-2.13885	0.527783	1	0.00321834	244	A	B
4108551		A05	20469510	6.87257721619927e-05	4.16288	42.1377	7.11332	-2.07817	0.512964	1	0.00323136	243	A	B
3116218|F|0-48:A>G-48:A>G	21512103	A06	25159417	6.87955989879807e-05	4.16244	39.3716	7.08361	2.82486	0.698475	1	0.00322812	268	B	A
14784998		A05	20516128	6.92197717792054e-05	4.15977	42.1558	7.04196	-2.07912	0.513609	1	0.00324149	248	A	B
26679954	10112814	A05	11668319	7.00701196966191e-05	4.15447	42.2473	6.99464	-2.08086	0.514279	1	0.00327472	244	A	B
3100167	18807472	A05	23838713	7.0217397363348e-05	4.15356	42.1688	7.12544	-2.07211	0.512293	1	0.00327503	247	A	B
4108100	890199	A01	1344129	7.02579896441069e-05	4.1533	42.0657	7.19857	-2.08995	0.516795	1	0.00327037	249	A	B
3100789		A03	32618133	7.06559901966219e-05	4.15085	42.1355	7.15793	-2.13506	0.528061	1	0.00328233	247	A	B
14780574		A09	3102708	7.10011543569866e-05	4.14873	42.2207	7.09358	-2.09608	0.518756	1	0.00329179	252	A	B
3087884		A01	393346	7.20800019821111e-05	4.14219	42.1076	7.20235	-2.08609	0.516694	1	0.00333517	250	A	B
3077517|F|0-68:A>G-68:A>G		A05	23853684	7.23954520263081e-05	4.14029	38.5285	7.09986	2.50122	0.620326	1	0.00334312	266	B	A
5050724|F|0-27:A>G-27:A>G	22360935	A06	26202950	7.31929213305671e-05	4.13553	39.5052	7.08698	2.87311	0.713129	1	0.00337325	268	B	A
4111953	10781176	A05	12757300	7.36441078735828e-05	4.13286	42.0604	7.15858	-2.19385	0.543637	1	0.00338734	238	A	B
4114904			0	7.39415799823062e-05	4.13111	42.0355	7.15256	-2.05362	0.509563	1	0.00339431	253	A	B
4117985	773270		0	7.41754439890219e-05	4.12974	42.0843	7.04853	-2.04114	0.506392	1	0.00339835	248	A	B
3106885|F|0-29:C>T-29:C>T	22766010	A06	26612441	7.43614351640387e-05	4.12865	39.4878	7.09324	2.88365	0.71636	1	0.00340017	266	A	B
4336633	19473353	A05	24613940	7.46952430439318e-05	4.12671	39.637	7.01006	1.9946	0.494848	1	0.00340874	242	A	B
3151891	19677402	A07	23897383	7.47161802994167e-05	4.12659	39.9998	7.0594	2.05177	0.509076	1	0.00340302	243	A	B
3124750		A01	867306	7.48717631851026e-05	4.12568	42.1752	7.16248	-2.05975	0.511376	1	0.00340345	250	A	B
3136716		A10	11481855	7.49290720055695e-05	4.12535	40.1209	7.06604	2.02554	0.503042	1	0.00339941	254	A	B
100096998|F|0-48:A>G-48:A>G	19196861	A05	24334709	7.55198740983731e-05	4.12194	43.4934	7.13466	-2.47982	0.616481	1	0.00341955	262	B	A
100000327			0	7.56290083859801e-05	4.12131	42.3251	7.13161	-2.09726	0.52087	1	0.00341784	246	A	B
100010698	20237763	A07	24389690	7.61158949884599e-05	4.11852	39.7934	7.1523	2.04634	0.508355	1	0.00343318	244	A	B
3181806			0	7.61725347515618e-05	4.1182	42.2772	7.21956	-2.14338	0.532329	1	0.00342909	240	A	B
100052844	14530744	A05	20517041	7.65961917701397e-05	4.11579	42.2595	7.1117	-2.05532	0.51093	1	0.00344151	248	A	B
7250175	14529840	A05	20516131	7.69246157297232e-05	4.11393	42.1093	7.21723	-2.16276	0.53782	1	0.0034496	249	A	B
3107013			0	7.69537919567131e-05	4.11377	39.7396	7.10225	2.10553	0.523302	1	0.00344427	241	A	B
100093565	19793709	A07	24007830	7.74150907911775e-05	4.11117	40.0306	7.13751	2.05845	0.511903	1	0.00345827	244	A	B
5708559|F|0-56:G>A-56:G>A	21838729	A06	25497092	7.88671280006481e-05	4.1031	39.4467	7.08706	2.84143	0.708547	1	0.00351639	268	A	B
3142810		A05	24490336	7.90263803442937e-05	4.10223	42.1717	7.2037	-2.10517	0.524197	1	0.00351675	244	A	B
3154418	18967268		0	7.98190039267288e-05	4.09789	39.8724	7.18677	2.08018	0.51826	1	0.00354524	243	A	B
14774332		A01	1173401	7.98779634275659e-05	4.09757	42.2388	7.10833	-2.05566	0.512213	1	0.0035411	244	A	B
100093731	26664040	A03	29628611	7.98851994116001e-05	4.09753	42.1686	7.14489	-1.98347	0.494332	1	0.00353469	247	A	B
3105026|F|0-38:T>C-38:T>C	18027809	A05	23026909	8.0174454763049e-05	4.09596	43.496	7.08896	-2.51073	0.626728	1	0.00354076	268	A	B
4168470	1261309	A01	1795107	8.06555658042774e-05	4.09337	42.048	7.20814	-2.04416	0.509693	1	0.00355526	245	A	B
3090679	376585	A01	818684	8.10094965332242e-05	4.09146	42.3	7.09696	-1.9723	0.492048	1	0.00356411	249	A	B
3114447|F|0-54:T>C-54:T>C		A05	12383143	8.2176139579726e-05	4.08525	43.5491	7.10036	-2.584	0.645977	1	0.00360862	267	A	B
4109649		A07	23114059	8.24713263422039e-05	4.0837	39.9249	7.10355	2.0705	0.516719	1	0.00361476	238	A	B
14772412			0	8.25281842204983e-05	4.0834	42.1713	7.14108	-2.09904	0.524454	1	0.00361045	254	A	B
3117246|F|0-19:A>T-19:A>T	23257827	A06	27102120	8.28078293129142e-05	4.08193	39.4356	7.08978	2.69219	0.673385	1	0.00361589	268	A	B
4165444|F|0-36:G>A-36:G>A	21799663	A06	25458765	8.32080706381078e-05	4.07983	39.4084	7.07771	2.88339	0.721472	1	0.00362656	269	A	B
3171097	14411534	A05	20405104	8.33171016934031e-05	4.07927	42.1507	7.16098	-2.09642	0.523754	1	0.00362453	244	A	B
26680253			0	8.35839806563321e-05	4.07788	42.0272	7.11588	-2.09866	0.524306	1	0.00362935	241	A	B
14761971			0	8.36813503543032e-05	4.07737	42.1518	7.07481	-2.05682	0.514075	1	0.00362682	246	A	B
4113382	18547375	A07	22594660	8.38475369464575e-05	4.07651	39.9667	7.1185	2.03427	0.50861	1	0.00362726	249	A	B
4107439			0	8.40347476280812e-05	4.07554	42.2331	7.18077	-2.09621	0.524095	1	0.00362862	247	A	B
5049754		Scaffold0839	10211	8.51568100446176e-05	4.06978	42.1449	7.11698	-2.07584	0.51944	1	0.00367026	247	A	B
4333238|F|0-40:T>C-40:T>C		A02	3808169	8.534871134247e-05	4.0688	43.3986	7.08543	-2.4437	0.612395	1	0.00367173	268	B	A
3089397|F|0-60:T>C-60:T>C	22725061	A06	26581276	8.54371780626417e-05	4.06835	39.4965	7.07837	2.76314	0.692534	1	0.00366875	269	B	A
5810990			0	8.54762527775499e-05	4.06815	42.147	7.1484	-2.05054	0.513084	1	0.00366367	243	A	B
5155776		A07	23442096	8.60744482203968e-05	4.06513	39.8198	7.15417	2.03474	0.509318	1	0.00368253	242	A	B
3115837|F|0-5:A>G-5:A>G		A02	2126783	8.7752545046671e-05	4.05674	38.4824	7.0873	2.48642	0.624084	1	0.00374744	265	A	B
3141566			0	8.78286352975488e-05	4.05636	41.9565	7.03984	-1.99094	0.499168	1	0.00374382	247	A	B
4331994|F|0-34:T>G-34:T>G	23209550	A06	27059286	8.79059950432692e-05	4.05598	39.4323	7.09071	2.79925	0.702805	1	0.00374026	268	B	A
3129272|F|0-61:T>C-61:T>C	13921230	A05	16158746	8.79119391485883e-05	4.05595	43.5477	7.09061	-2.52619	0.634213	1	0.00373369	267	B	A
100015005			0	8.84951110098342e-05	4.05308	39.8344	7.13508	2.0081	0.503711	1	0.00375161	247	A	B
5819069			0	8.85065313805944e-05	4.05302	42.3274	7.23097	-2.09478	0.525422	1	0.00374527	246	A	B
14770457	14282173	A05	20312419	8.86308885353904e-05	4.05241	42.1662	7.24925	-2.09989	0.526751	1	0.00374373	246	A	B
3097798|F|0-60:T>G-60:T>G	18923515	A05	23979353	8.8973778333723e-05	4.05074	38.5681	7.09429	2.46706	0.61984	1	0.00375141	267	B	A
3088029	9280150	A10	11765209	8.95284747971514e-05	4.04804	40.1278	7.03838	2.06679	0.518596	1	0.00376797	241	A	B
4166991		A09	24521904	8.99515685367502e-05	4.04599	42.1515	7.15935	-2.07475	0.521112	1	0.00377894	251	A	B
14778688		A05	24616832	9.06959199358237e-05	4.04241	42.2161	6.97487	-1.99845	0.501824	1	0.00380335	240	A	B
14769733			0	9.11023375185227e-05	4.04047	42.3277	7.05839	-1.97975	0.497414	1	0.00381352	244	A	B
5031238|F|0-21:T>G-21:T>G		A05	24082864	9.12142081039846e-05	4.03994	43.4818	7.1217	-2.43622	0.612947	1	0.00381135	264	A	B
100011640	13841193	A05	16076152	9.12265124026757e-05	4.03988	42.148	7.12162	-2.05126	0.515673	1	0.00380503	251	A	B
5238891		A02	20776649	9.1523967361673e-05	4.03847	42.2001	7.02334	-1.94596	0.489067	1	0.00381061	244	A	B
3156152			0	9.17314301455141e-05	4.03748	42.2748	7.04861	-1.98456	0.499014	1	0.00381242	249	A	B
14769674	16391506	A05	21164415	9.19941565116211e-05	4.03624	42.0769	7.10359	-2.01042	0.505572	1	0.00381653	248	A	B
3120947	2221415	A02	4249552	9.21500141259912e-05	4.0355	41.9646	7.03635	-2.02164	0.5082	1	0.00381619	241	A	B
14781986		A05	23531299	9.23108924107963e-05	4.03475	41.9981	7.17225	-2.09709	0.527338	1	0.00381606	244	A	B
14781513|F|0-26:T>C-26:T>C		A09	35306416	9.29541593788219e-05	4.03173	38.7884	7.09121	2.46983	0.622297	1	0.00383584	268	A	B
3190770		A07	28494713	9.31907434292834e-05	4.03063	42.2755	7.13163	-2.0228	0.509174	1	0.0038388	250	A	B
4167590|F|0-15:C>T-15:C>T		A06	26340403	9.41348372952566e-05	4.02625	39.5046	7.0808	2.8243	0.712223	1	0.00387084	269	B	A
3107528		A05	13034511	9.42904778062914e-05	4.02553	42.1394	7.15503	-2.11063	0.5315	1	0.0038704	245	A	B
3200454|F|0-60:A>G-60:A>G	25685670	A09	35306333	9.43253481344719e-05	4.02537	38.7944	7.10026	2.4938	0.628888	1	0.00386501	267	B	A
3134987			0	9.4691574994088e-05	4.02369	39.8429	7.14936	2.04537	0.51517	1	0.0038732	244	A	B
3095677|F|0-30:G>A-30:G>A	19776177	A05	24897923	9.61561646558584e-05	4.01702	38.6554	7.10432	2.4319	0.614029	1	0.00392621	267	B	A
5052840|F|0-38:T>A-38:T>A			0	9.66956814093534e-05	4.01459	39.5592	7.09935	2.73465	0.690678	1	0.00394132	266	B	A
5050115	18691192	A07	22774212	9.72076656262644e-05	4.0123	39.7936	7.02385	1.9521	0.492537	1	0.00395526	245	A	B
14774807			0	9.73326845744582e-05	4.01174	42.1176	7.19876	-2.01918	0.509643	1	0.00395344	249	A	B
3116499|F|0-32:G>A-32:G>A	17360003	A05	22246229	9.77841929646894e-05	4.00973	38.5987	7.09429	2.5133	0.635301	1	0.00396486	268	B	A
14772950		A05	21218237	9.8770724976216e-05	4.00537	42.2099	7.13004	-2.05395	0.518978	1	0.0039979	251	A	B
4107011			0	9.92710630186577e-05	4.00318	42.2402	7.11844	-1.99673	0.504748	1	0.00401117	253	A	B
3100675		A05	16304357	9.96685801702979e-05	4.00144	42.0818	7.15216	-2.03336	0.513758	1	0.00402025	242	A	B
3104903	1019854		0	9.9835167413298e-05	4.00072	42.1427	7.11291	-2.03138	0.513524	1	0.00402001	248	A	B
3124949|F|0-40:T>G-40:T>G	21995134	A06	25647042	0.000100074	3.99968	39.4811	7.08234	2.79099	0.706581	1	0.00402267	269	B	A
14762038			0	0.000100382	3.99834	41.9428	7.10482	-1.96995	0.498238	1	0.00402809	250	A	B
7247593	20671235	A07	24773300	0.000100989	3.99573	39.7811	7.14496	1.96754	0.497754	1	0.00404548	248	A	B
3119765|F|0-20:C>G-20:C>G	19246237	A05	24398177	0.000101328	3.99427	43.4348	7.12979	-2.42265	0.613643	1	0.00405208	264	A	B
3136934	860322	A01	1316119	0.000102327	3.99001	42.0352	7.15434	-2.01079	0.509329	1	0.00408499	254	A	B
3094480|F|0-67:C>A-67:C>A	726882	A02	2314139	0.000102485	3.98934	43.3683	7.11318	-2.41658	0.612624	1	0.00408432	266	B	A
3149730|F|0-16:G>C-16:G>C	10360262	A05	11930006	0.000103234	3.98618	43.5606	7.11283	-2.48872	0.631171	1	0.00410714	265	A	B
26680320	13875794	A05	16109428	0.00010352	3.98497	42.2253	7.09652	-1.94163	0.492017	1	0.0041115	249	A	B
4108132	1046559	A01	1513868	0.00010371	3.98418	42.2049	7.22442	-2.02895	0.514171	1	0.004112	248	A	B
100003787	13368915	A05	16984022	0.000104099	3.98255	42.4187	6.88796	-1.93985	0.491777	1	0.00412042	250	A	B
5237878		A05	24044533	0.000104143	3.98237	42.072	7.1664	-2.01821	0.511656	1	0.00411517	250	A	B
100128899			0	0.000104745	3.97987	39.8235	7.08846	2.04509	0.518451	1	0.00413191	244	A	B
5152708			0	0.000104813	3.97958	42.0632	7.14685	-2.02096	0.512795	1	0.00412761	257	A	B
14779717		A05	20410955	0.000104858	3.9794	42.2549	7.09789	-2.03724	0.516497	1	0.00412242	244	A	B
14770021	9150917	A05	10437956	0.000105361	3.97732	42.2468	7.12878	-2.037	0.516561	1	0.0041352	243	A	B
26680270		A05	18198945	0.000105504	3.97673	42.2406	7.132	-2.00845	0.509575	1	0.00413384	249	A	B
14772758		A09	19364783	0.000106083	3.97436	42.0083	7.10951	-2.07395	0.526414	1	0.00414952	250	A	B
4165638			0	0.000106209	3.97384	42.3637	7.08294	-1.97889	0.502224	1	0.00414751	247	A	B
5818931|F|0-9:A>G-9:A>G			0	0.000106455	3.97284	38.7028	7.06733	2.42906	0.61737	1	0.00415013	268	B	A
14770781	17359937	A05	22246200	0.000106461	3.97281	42.3017	7.14519	-2.02549	0.514095	1	0.00414343	246	A	B
14784078			0	0.000107033	3.97048	42.2162	7.1259	-2.01607	0.51195	1	0.00415876	248	A	B
4165181			0	0.000107101	3.97021	42.2602	7.1649	-2.07562	0.5272	1	0.00415443	251	A	B
4115181	18656952		0	0.000107136	3.97006	39.7134	7.17358	2.02479	0.514093	1	0.00414891	245	A	B
3119511	18902710	A05	23933535	0.000107681	3.96786	42.0559	7.11737	-2.02111	0.513256	1	0.00416307	243	A	B
14760638		A07	19167439	0.000108255	3.96555	42.1884	7.15565	-1.96903	0.500098	1	0.00417833	240	A	B
3137196|F|0-43:T>C-43:T>C	23229357	A06	27079092	0.000108479	3.96465	39.4674	7.09691	2.71513	0.69092	1	0.00418004	268	B	A
14769632	7766358	A10	5262686	0.000109231	3.96166	39.9388	7.11617	1.93848	0.492963	1	0.00420204	250	A	B
4111712	5952155	A02	8490432	0.000109598	3.9602	42.1043	7.03017	-2.17802	0.553736	1	0.00420922	243	A	B
3142466		A07	19315316	0.000110132	3.95809	42.1472	7.18382	-1.98339	0.504586	1	0.00422276	248	A	B
3113471|F|0-12:T>G-12:T>G	22757354	A06	26603626	0.000110471	3.95675	39.5749	7.13992	2.78599	0.709581	1	0.0042288	263	B	A
3093338|F|0-60:T>A-60:T>A		A06	24790398	0.000110685	3.95591	39.4558	7.10838	2.58548	0.658557	1	0.00423001	262	B	A
14773045			0	0.000110855	3.95524	42.0206	7.15825	-2.00527	0.510698	1	0.00422957	258	A	B
100004526		A07	23549016	0.000110859	3.95523	39.903	7.10351	2.01337	0.512257	1	0.00422279	243	A	B
3137287	19355369	A07	23528931	0.000111034	3.95454	39.7854	7.04888	1.97758	0.503239	1	0.00422258	244	A	B
3096412		A05	12529788	0.000111563	3.95248	42.2087	7.09809	-2.04256	0.52011	1	0.00423575	249	A	B
7249533|F|0-29:A>G-29:A>G		A06	26322181	0.000111626	3.95224	39.5147	7.12023	2.81977	0.718797	1	0.00423123	266	B	A
14784105	25689590	A09	35310319	0.000111768	3.95168	42.0645	7.06545	-1.90492	0.484957	1	0.00422975	244	A	B
3166001|F|0-22:A>C-22:A>C	14915967	A05	19144843	0.000111883	3.95123	43.4963	7.11529	-2.47694	0.631465	1	0.00422723	265	A	B
3105025		A07	24239780	0.000112582	3.94853	39.7308	7.05488	1.93444	0.492739	1	0.00424672	245	A	B
3181480|F|0-10:C>T-10:C>T		A05	13297004	0.000112744	3.94791	43.4406	7.10429	-2.44272	0.623123	1	0.00424596	267	A	B
3180734	376854	A01	818884	0.000112926	3.94721	42.1256	7.20324	-2.01694	0.513854	1	0.00424595	245	A	B
3077278|F|0-66:C>T-66:C>T		A06	0	0.000113373	3.94549	39.4528	7.14372	2.63711	0.672634	1	0.00425586	259	A	B
5121209	19858347	A07	24053452	0.000113418	3.94532	39.893	7.10177	1.98975	0.506858	1	0.00425069	239	A	B
14780281	18255629	A05	23263010	0.000114446	3.9414	41.9619	7.11805	-2.03867	0.519879	1	0.00428235	246	A	B
3147362	14636380	A08	18021723	0.000116338	3.93428	39.6288	7.07143	1.8514	0.472566	1	0.00434614	244	A	B
5029440	891451	A01	1345281	0.000116924	3.9321	42.309	7.06287	-1.98177	0.505869	1	0.00436103	240	A	B
4706708	18135119	A05	23122968	0.000118286	3.92707	42.0478	7.17981	-2.03825	0.520966	1	0.00440479	248	A	B
14780578|F|0-33:C>T-33:C>T	10347190	A05	11915110	0.000118326	3.92692	43.2864	7.09706	-2.39288	0.612266	1	0.00439924	265	B	A
3082951		A05	20644801	0.000118545	3.92612	42.0976	7.19898	-2.0434	0.522358	1	0.00440033	248	A	B
3163179		A05	18440855	0.000119155	3.92389	42.211	7.18909	-2.10531	0.538146	1	0.00441594	242	A	B
14785357			0	0.000119645	3.9221	42.3252	7.08342	-2.07858	0.531639	1	0.00442706	247	A	B
14791549|F|0-56:A>G-56:A>G		A05	22021690	0.000120142	3.92031	43.5299	7.08692	-2.4844	0.636463	1	0.00443838	269	B	A
100053337		A05	11174449	0.000120507	3.91899	42.0211	7.08339	-1.9492	0.49888	1	0.00444483	250	A	B
4168936		A05	16063866	0.000120804	3.91792	42.1158	7.21349	-2.09196	0.535105	1	0.0044487	239	A	B
100011954	26663974	A03	29628614	0.000121431	3.91567	42.104	7.0162	-1.92145	0.492024	1	0.00446473	250	A	B
4112206		A10	2962202	0.00012153	3.91532	39.9999	7.14443	1.99188	0.510088	1	0.00446135	250	A	B
5051711			0	0.000121694	3.91473	42.1935	7.21585	-2.01231	0.515159	1	0.00446033	244	A	B
3157965	19518987	A07	23699794	0.000121822	3.91427	39.6381	7.16522	2.04486	0.523347	1	0.004458	239	A	B
14773021			0	0.000122271	3.91268	42.1699	6.99084	-1.912	0.489858	1	0.0044674	251	A	B
3106068	19660626		0	0.000122927	3.91035	40.0511	7.11183	1.99447	0.510861	1	0.00448434	242	A	B
14770132			0	0.00012327	3.90914	42.1459	7.22929	-2.03653	0.521729	1	0.0044898	242	A	B
14785322		A05	12724700	0.000123287	3.90908	42.1951	7.11167	-2.00105	0.512501	1	0.0044834	238	A	B
3127488	10680775	A05	12610891	0.000123323	3.90896	42.1222	7.24157	-2.07957	0.532808	1	0.00447773	243	A	B
100135408	15985368	A07	20060749	0.000123486	3.90838	42.1504	7.09536	-1.89024	0.48444	1	0.00447666	246	A	B
3156708|F|0-38:T>C-38:T>C	22374726	A07	26981660	0.000123726	3.90754	38.8743	7.13516	2.33714	0.599582	1	0.00447837	260	B	A
100096690	2494998	A10	3138727	0.000124023	3.9065	40.1525	7.10366	1.97169	0.505721	1	0.00448216	254	A	B
100130295|F|0-9:A>G-9:A>G			0	0.000124053	3.90639	39.4569	7.14738	2.77692	0.712655	1	0.00447631	263	B	A
4333568		A05	18978177	0.000125042	3.90294	42.1189	7.19153	-2.07444	0.531978	1	0.004505	243	A	B
4332806		A05	23817084	0.00012513	3.90264	41.8862	7.15295	-2.03947	0.522853	1	0.00450119	238	A	B
3085647|F|0-46:C>T-46:C>T		A07	26637260	0.000125182	3.90246	38.6055	7.09508	2.39518	0.61523	1	0.00449611	268	B	A
4338375	16417826	A05	21192012	0.000125206	3.90238	42.1964	7.03314	-1.94395	0.498693	1	0.00449004	247	A	B
14759009		A05	11889126	0.000125345	3.90189	42.3071	7.19106	-2.05048	0.525955	1	0.00448813	244	A	B
100095025		A05	21624636	0.000125543	3.90121	42.1127	6.98834	-1.91016	0.490047	1	0.00448832	245	A	B
100096019			0	0.000125593	3.90103	42.2075	7.0946	-1.92264	0.493424	1	0.00448321	250	A	B
3206751			0	0.000125995	3.89965	42.2517	7.16125	-2.00617	0.514868	1	0.00449066	247	A	B
3075809	1064974		0	0.000126329	3.8985	42.0824	7.24003	-2.03973	0.523323	1	0.00449568	240	A	B
100125887|F|0-5:A>T-5:A>T	17824826	A05	22789470	0.000126373	3.89835	38.6568	7.14958	2.43225	0.62489	1	0.00449037	261	B	A
4168792	18536620		0	0.000126404	3.89824	39.9327	7.06328	2.01773	0.517514	1	0.00448466	235	A	B
14788268|F|0-48:G>A-48:G>A	19093893	A05	24249328	0.000126466	3.89803	43.441	7.09897	-2.37734	0.611058	1	0.00448	268	B	A
4331502		A01	1099055	0.000127275	3.89526	42.1482	7.21227	-2.01457	0.517265	1	0.00450181	244	A	B
3113921		A05	17676161	0.000127492	3.89452	42.0512	7.19029	-2.07389	0.532733	1	0.00450264	249	A	B
3115482|F|0-7:A>G-7:A>G	14459952	A05	20438333	0.000127864	3.89325	43.3864	7.09924	-2.39405	0.615799	1	0.00450895	268	A	B
5818737		A10	2960129	0.000129107	3.88905	40.0428	7.18991	2.04923	0.526837	1	0.0045459	249	A	B
14768870	11980181	A05	18654409	0.00012912	3.88901	42.1303	7.10235	-2.00933	0.516447	1	0.00453948	245	A	B
4334732	2548492	A10	3205150	0.00012919	3.88877	40.1405	7.1993	2.0791	0.534436	1	0.0045351	246	A	B
14773169		A07	28560887	0.000129396	3.88808	42.2938	7.03579	-1.91893	0.493146	1	0.00453548	241	A	B
5151789			0	0.000129585	3.88745	39.5993	7.15116	1.95686	0.503113	1	0.00453527	246	A	B
4707105|F|0-32:T>C-32:T>C	18351858	A05	23366169	0.000130692	3.88375	38.6117	7.1166	2.45184	0.631506	1	0.00456717	266	B	A
14785320		Scaffold0820	22774	0.000131359	3.88154	42.1274	7.06618	-2.01765	0.519178	1	0.00458358	245	A	B
14786090|F|0-24:C>A-24:C>A		A05	22021613	0.000131933	3.87965	43.5497	7.10003	-2.49403	0.642846	1	0.00459671	268	B	A
3098005		A02	9188630	0.000132086	3.87914	41.962	7.06665	-2.12398	0.546512	1	0.00459519	239	A	B
14780508			0	0.000133574	3.87428	42.1686	7.15186	-2.05644	0.529886	1	0.00464001	249	A	B
4166259	18730712	A07	22827002	0.000134454	3.87143	39.8248	7.08491	1.93227	0.498044	1	0.00466361	247	A	B
3108911	17679255	A07	21784431	0.000135017	3.86961	39.721	6.99565	1.96191	0.505406	1	0.00467616	235	A	B
5029529|F|0-6:G>A-6:G>A	18188884	A05	23189459	0.000135288	3.86874	38.5735	7.0899	2.5191	0.650428	1	0.00467858	269	A	B
14792874		Scaffold0389	1212	0.000135308	3.86868	39.9746	7.10262	2.00636	0.51722	1	0.00467235	243	A	B
4108837|F|0-22:G>C-22:G>C	29774765	A09	39804229	0.000135851	3.86694	38.8871	7.11341	2.35322	0.607698	1	0.00468413	267	A	B
3077877|F|0-21:T>C-21:T>C	22355643	A06	26196210	0.000135991	3.86649	39.5668	7.09003	2.7858	0.719539	1	0.00468204	269	B	A
3122547	14533132	A05	20519183	0.000136167	3.86593	42.0723	7.1931	-2.03055	0.52392	1	0.00468118	250	A	B
14770635		A05	21124477	0.00013677	3.86401	42.1392	7.06762	-1.97151	0.508497	1	0.00469495	240	A	B
5051485		A03	29329010	0.000137379	3.86208	41.9967	7.06847	-1.98003	0.511054	1	0.00470893	246	A	B
3100470|F|0-35:C>T-35:C>T	25738933	A09	35355650	0.000137553	3.86153	38.8587	7.10109	2.39262	0.61842	1	0.00470796	268	B	A
5817986		A05	21198372	0.000137909	3.86041	42.3287	7.24382	-2.02132	0.521597	1	0.00471319	239	A	B
3087526	9817591	A05	11111277	0.000138103	3.8598	42.107	7.16651	-2.02761	0.523752	1	0.00471291	253	A	B
3077713	1065035	A01	1532873	0.000138325	3.8591	42.1718	7.19595	-1.99891	0.516094	1	0.00471358	244	A	B
4334276	28106	A01	481364	0.000138393	3.85888	42.1621	7.28041	-2.0223	0.522151	1	0.00470902	244	A	B
14788386	9733715	A05	11207883	0.000138506	3.85853	42.3336	7.07599	-1.96214	0.506711	1	0.00470595	246	A	B
3212240		A05	24088053	0.000139097	3.85668	42.019	7.07976	-1.9265	0.497681	1	0.00471917	247	A	B
3088811	1332419	A01	1873379	0.00013932	3.85599	42.1456	7.19881	-1.94815	0.503229	1	0.00471984	244	A	B
5030498|F|0-26:G>T-26:G>T	18120016	A05	23107430	0.000139994	3.85389	38.6472	7.12173	2.49577	0.645767	1	0.0047358	266	A	B
4114629	2019117	A01	2611991	0.000140209	3.85322	42.228	7.15137	-2.01555	0.52061	1	0.00473619	237	A	B
3115388		A05	20404454	0.000140409	3.85261	42.2702	7.23829	-2.04633	0.528684	1	0.00473605	239	A	B
3102315|F|0-36:G>A-36:G>A	11033076	A05	17466171	0.000140586	3.85206	43.4417	7.11065	-2.47802	0.64139	1	0.00473518	267	B	A
3104170		A07	23231768	0.000141476	3.84932	40.0992	7.0313	2.02105	0.522346	1	0.00475827	237	A	B
3109869		A10	5331631	0.000142033	3.84761	40.0565	7.14034	1.98284	0.512988	1	0.00477011	248	A	B
14759860		A05	23591430	0.000142043	3.84758	42.0508	7.15339	-1.95901	0.506823	1	0.00476354	248	A	B
5151474|F|0-30:G>A-30:G>A		A05	20724179	0.0001422	3.8471	38.6413	7.11842	2.36643	0.612871	1	0.00476196	264	B	A
3080968|F|0-5:G>A-5:G>A	23324838	A06	27231456	0.000142519	3.84613	39.4127	7.11008	2.62025	0.678821	1	0.00476577	267	B	A
14760634		A05	24537649	0.000142533	3.84609	42.0133	7.20683	-2.00405	0.518529	1	0.0047594	246	A	B
100125576|F|0-14:G>C-14:G>C		A02	3695184	0.000144317	3.84068	43.2856	7.14699	-2.34779	0.60861	1	0.0048121	263	B	A
5818341		A05	24400970	0.000144886	3.83897	42.2676	7.22052	-2.01572	0.521912	1	0.00482416	240	A	B
4107189	450053	A01	882173	0.000146022	3.83558	42.1692	7.28289	-2.02692	0.525193	1	0.00485502	243	A	B
5052216	16793900	A07	20924900	0.000146785	3.83332	39.9223	7.1412	1.99314	0.516691	1	0.00487342	245	A	B
4112606		A01	2614517	0.000147382	3.83156	42.1758	7.19159	-1.96459	0.509361	1	0.00488627	243	A	B
14756845		A07	19167710	0.000148164	3.82926	42.3604	7.1198	-1.91525	0.496845	1	0.00490523	246	A	B
7250746	17088438	A05	21931968	0.000148166	3.82925	42.1919	7.15847	-1.9334	0.501553	1	0.0048983	246	A	B
14788875		A05	17286428	0.000148202	3.82914	42.2051	7.12272	-1.98354	0.514603	1	0.00489257	247	A	B
100005101	19568760	A07	23783947	0.000149398	3.82566	39.9973	7.04968	1.93929	0.503296	1	0.00492505	244	A	B
3108332	756326		0	0.000149628	3.82499	41.8255	7.09079	-2.03072	0.527078	1	0.00492566	244	A	B
3113305|F|0-10:A>G-10:A>G			0	0.000150007	3.82389	38.6194	7.10327	2.45427	0.638046	1	0.00493115	268	B	A
3090547	825531	A02	2437053	0.000150017	3.82386	42.0929	7.10593	-1.9583	0.50847	1	0.00492455	247	A	B
14777893|F|0-32:C>T-32:C>T		A05	24958538	0.000151742	3.81889	43.4497	7.10356	-2.39477	0.623059	1	0.00497415	268	B	A
3094257			0	0.000152417	3.81697	39.9929	7.08804	1.98142	0.514785	1	0.00498925	240	A	B
3214673		A10	3485265	0.000152771	3.81596	40.1049	6.97415	2.06112	0.535928	1	0.0049938	250	A	B
14769333			0	0.000153187	3.81478	41.9853	7.16674	-1.9329	0.502837	1	0.0050004	255	A	B
3105382		A01	395365	0.000153383	3.81422	42.1436	7.26226	-1.99838	0.519657	1	0.00499977	247	A	B
3096774	10802398	A05	12779943	0.000153421	3.81411	42.068	7.08316	-2.02362	0.526161	1	0.00499402	245	A	B
4334761			0	0.000154058	3.81232	39.7703	7.1826	2.00032	0.520001	1	0.00500774	238	A	B
3107656	825472		0	0.000154729	3.81043	42.113	7.11586	-1.97587	0.514107	1	0.00502253	247	A	B
3082604		A07	23891856	0.000154983	3.80972	39.7917	7.04841	1.9894	0.517408	1	0.00502379	239	A	B
3114890|F|0-28:A>G-28:A>G	19889225	A05	25009735	0.000155245	3.80898	38.7325	7.11347	2.34152	0.61011	1	0.00502528	267	B	A
14777870|F|0-23:T>A-23:T>A			0	0.000156387	3.8058	38.891	7.10432	2.37655	0.619579	1	0.00505522	268	A	B
14770841		A05	21198723	0.000157073	3.8039	41.9812	7.16894	-1.98702	0.517569	1	0.00507036	248	A	B
3108708|F|0-25:T>C-25:T>C	13387685	A05	17002836	0.00015713	3.80374	43.4411	7.1033	-2.43679	0.635348	1	0.00506516	264	A	B
14758609			0	0.000157881	3.80167	39.745	7.02473	1.82338	0.475049	1	0.00508233	246	A	B
3110172		A02	8080023	0.000158813	3.79911	41.8664	7.08972	-2.03674	0.530707	1	0.00510526	242	A	B
3074778	361582	A01	800657	0.000158876	3.79894	42.3216	7.1957	-1.99991	0.521395	1	0.00510026	250	A	B
14780003		A05	16410200	0.000159018	3.79855	42.2354	7.21427	-2.00591	0.522755	1	0.00509777	243	A	B
3090423	25788486	A03	28863066	0.000160511	3.79449	42.2253	7.14298	-1.96265	0.512069	1	0.00513857	251	A	B
3098649|F|0-18:A>G-18:A>G	23108773	A06	26955587	0.000161707	3.79127	39.5932	7.11253	2.70302	0.706136	1	0.00516973	264	B	A
3162990|F|0-34:A>T-34:A>T	29880885	A09	39907798	0.000161798	3.79103	38.9434	7.12934	2.33862	0.610962	1	0.00516554	264	B	A
14792228	14915967	A05	19144821	0.000161821	3.79096	42.084	7.03625	-1.91999	0.501277	1	0.00515922	253	A	B
14768933			0	0.000161904	3.79074	42.1014	7.20053	-2.01208	0.525175	1	0.0051548	248	A	B
3075783|F|0-34:C>G-34:C>G		A05	20179603	0.000161907	3.79073	43.4101	7.0944	-2.41901	0.632169	1	0.00514785	269	A	B
3095122|F|0-9:A>T-9:A>T	15809443	A05	20135093	0.000161932	3.79067	43.431	7.10338	-2.39359	0.625427	1	0.00514161	266	A	B
3153072|F|0-17:C>G-17:C>G		A05	17561950	0.00016222	3.78989	43.3784	7.11465	-2.39778	0.626493	1	0.00514376	263	A	B
4334122			0	0.000162344	3.78956	41.991	7.09034	-1.90603	0.49762	1	0.00514067	249	A	B
5153358|F|0-10:T>C-10:T>C		A07	26578387	0.000162483	3.78919	38.6811	7.11898	2.34426	0.612713	1	0.00513807	267	B	A
100091190	16301622	A05	21052800	0.000162927	3.78801	42.1984	7.11742	-1.97898	0.516521	1	0.00514513	241	A	B
100025188		A03	28864703	0.000163134	3.78745	42.2556	7.29242	-1.9895	0.519169	1	0.0051447	237	A	B
3116841		A05	6947732	0.000163276	3.78708	42.3039	7.07127	-1.92	0.501396	1	0.00514219	247	A	B
4119967	15472543	A05	19759020	0.000163679	3.78601	42.0536	7.19161	-2.03427	0.531258	1	0.00514792	245	A	B
14778418|F|0-29:C>T-29:C>T	18181471	A05	23182097	0.000164445	3.78398	38.6571	7.11342	2.50915	0.656345	1	0.00516503	267	A	B
3078565		A05	20593675	0.000164524	3.78377	42.0983	7.21572	-2.00222	0.523207	1	0.00516057	249	A	B
4168255|F|0-31:G>A-31:G>A	17732158	A05	22706245	0.000164773	3.78312	43.5746	7.15204	-2.50666	0.655637	1	0.00516139	263	B	A
3081496|F|0-36:C>T-36:C>T	25681963	A09	35302719	0.00016494	3.78267	38.8278	7.10186	2.40445	0.629053	1	0.00515969	266	B	A
4706039|F|0-23:C>T-23:C>T		A02	274679	0.000165517	3.78116	38.5499	7.09495	2.49569	0.653184	1	0.00517079	269	B	A
3076971	725783	A01	1188998	0.000166411	3.77882	42.156	7.23306	-1.98937	0.519982	1	0.00519174	241	A	B
3103647|F|0-5:T>G-5:T>G	915317	A10	982301	0.000167365	3.77634	38.9838	7.14705	2.23889	0.586123	1	0.00521452	260	A	B
3085921			0	0.000167441	3.77614	42.2383	7.16154	-1.96515	0.514137	1	0.00520992	249	A	B
14762215			0	0.000168771	3.7727	41.959	7.12633	-1.98165	0.518567	1	0.00524428	244	A	B
3091018|F|0-31:G>A-31:G>A	19853627	A05	24972556	0.000169805	3.77005	38.7291	7.10731	2.35233	0.616706	1	0.0052694	268	B	A
4334420|F|0-6:T>C-6:T>C		A05	20165888	0.000170634	3.76793	43.4615	7.10014	-2.43141	0.63765	1	0.00528806	268	A	B
3137576|F|0-6:T>G-6:T>G		A05	20404295	0.000172299	3.76372	43.4366	7.11943	-2.41711	0.634287	1	0.00533257	267	B	A
14759933			0	0.000172758	3.76256	42.0222	7.14387	-1.9569	0.513263	1	0.00533965	255	A	B
14773187		A05	23310035	0.000173824	3.75989	41.9929	7.06951	-1.90629	0.49989	1	0.00536548	245	A	B
4119967|F|0-31:A>G-31:A>G	15472543	A05	19758989	0.000173914	3.75966	43.4318	7.10699	-2.43102	0.63838	1	0.00536116	268	B	A
14788646	15806305	A05	20131893	0.000174395	3.75847	42.1147	7.1748	-1.98743	0.521547	1	0.00536888	253	A	B
3076682		A02	3610666	0.000174563	3.75805	42.1511	7.0866	-1.92674	0.50559	1	0.00536695	251	A	B
100003145		A02	3808206	0.000174958	3.75706	42.1839	7.15109	-1.9738	0.517791	1	0.00537201	244	A	B
14768899			0	0.000175337	3.75613	42.0763	7.1621	-2.02565	0.531293	1	0.00537653	239	A	B
3149558			0	0.000175857	3.75484	42.0567	7.26834	-2.06031	0.540639	1	0.0053854	243	A	B
3148039		A05	24082885	0.000176311	3.75372	42.0969	7.14174	-1.89854	0.498376	1	0.00539219	246	A	B
3084771	17822658	A05	22787352	0.000176414	3.75347	41.9727	7.11972	-1.95477	0.513287	1	0.00538827	250	A	B
3128176		A01	1612494	0.000176457	3.75336	42.0341	7.15925	-1.94996	0.512158	1	0.00538252	254	A	B
3106960		A07	23496047	0.000176666	3.75285	39.9244	7.15323	1.9946	0.523563	1	0.00538183	243	A	B
100137519	16577232	A05	21360997	0.000177965	3.74967	42.1125	7.06542	-1.88631	0.495452	1	0.00541432	245	A	B
14756749		A10	2884667	0.000178636	3.74803	39.9943	7.16323	1.98259	0.520874	1	0.00542763	245	A	B
100125576		A02	3695170	0.000179186	3.7467	42.0235	7.01998	-1.90409	0.500391	1	0.00543725	246	A	B
3093690	8950432	A05	10187553	0.000179331	3.74634	42.0823	7.17545	-2.02679	0.532666	1	0.00543458	246	A	B
3137694	19076123	A05	24235046	0.000179376	3.74623	42.1634	7.17923	-1.90425	0.500371	1	0.00542887	243	A	B
5149496|F|0-10:A>G-10:A>G			0	0.000179501	3.74593	43.3148	7.10867	-2.33425	0.614131	1	0.00542559	263	A	B
14780481		A09	21911279	0.000179774	3.74527	42.1456	7.12456	-1.96764	0.517039	1	0.00542679	241	A	B
14788282		A10	10890523	0.000179914	3.74493	39.9865	7.15283	1.92764	0.506784	1	0.00542399	248	A	B
3104492|F|0-22:T>C-22:T>C	16234426		0	0.000179993	3.74474	43.3699	7.10786	-2.34155	0.616338	1	0.00541935	268	B	A
5239001			0	0.000180587	3.74331	39.6713	6.97968	1.79511	0.472002	1	0.00543022	246	A	B
3076463	17732092	A05	22706217	0.000180701	3.74304	42.3059	7.09142	-1.94831	0.512341	1	0.00542662	247	A	B
4111323		A05	22819858	0.000180785	3.74284	42.0408	7.14561	-1.95991	0.51569	1	0.00542215	256	A	B
4109232		A07	19704034	0.000180826	3.74274	41.7431	6.85014	-1.76163	0.463243	1	0.00541639	246	A	B
3158355|F|0-21:T>C-21:T>C	23257893	A06	27102157	0.000182295	3.73923	39.4875	7.10967	2.65455	0.699334	1	0.00545338	268	B	A
3143072|F|0-26:A>G-26:A>G	22664183	A06	26498633	0.000183981	3.73523	39.5785	7.0976	2.63275	0.694069	1	0.00549677	269	A	B
3128267|F|0-25:A>T-25:A>T			0	0.000184626	3.73371	43.3528	7.09769	-2.35201	0.620207	1	0.00550895	269	A	B
3184333			0	0.000184921	3.73301	40.2209	7.09371	1.93838	0.510701	1	0.0055107	252	A	B
14791921		A03	34269633	0.000186285	3.72982	42.0768	7.12287	-2.0126	0.53046	1	0.00554424	250	A	B
3182734	18709390	A07	22792448	0.000186673	3.72892	39.9614	6.96186	1.87946	0.495221	1	0.0055487	243	A	B
14770370	11704418	A05	18332171	0.00018685	3.72851	42.0952	7.21592	-2.03842	0.537104	1	0.00554688	242	A	B
100111716		A07	21004317	0.000186904	3.72838	41.9906	7.12861	-1.85895	0.490076	1	0.00554141	250	A	B
4334468	20482846	A07	24634782	0.000187496	3.72701	39.9192	7.21488	1.99178	0.52501	1	0.00555188	244	A	B
100096622|F|0-68:T>A-68:T>A	22296819	A07	0	0.000188578	3.72451	38.7596	7.14346	2.29568	0.605976	1	0.00557683	261	A	B
3077929	1371606	A01	1916809	0.000188702	3.72422	41.9588	7.26143	-1.99062	0.525005	1	0.00557343	246	A	B
14769331			0	0.000188949	3.72365	42.0881	7.18904	-2.00072	0.527976	1	0.00557364	254	A	B
4332067|F|0-19:A>G-19:A>G	20148189	A05	25294422	0.000189083	3.72335	38.7208	7.09829	2.36783	0.625411	1	0.00557052	269	B	A
5818768	16580102	A05	21363870	0.000189184	3.72312	42.2342	7.18028	-1.96007	0.517007	1	0.00556645	245	A	B
100007745			0	0.000189415	3.72258	42.0667	6.80306	-1.79453	0.473258	1	0.00556623	241	A	B
5818080|F|0-38:C>A-38:C>A	14410728	A05	20404353	0.000190228	3.72073	43.3662	7.09844	-2.36553	0.625064	1	0.00558305	269	A	B
3099646	16455515	A05	21238181	0.000191118	3.7187	41.9182	7.11818	-1.92368	0.5076	1	0.00560213	240	A	B
5048302		A05	21151022	0.000193102	3.71421	42.1726	7.25666	-1.9721	0.520854	1	0.00565314	243	A	B
14769252		A07	19023664	0.000193495	3.71333	42.0042	7.0851	-1.81391	0.47941	1	0.00565753	252	A	B
3159277	1987332	A01	2587068	0.0001936	3.71309	42.1482	7.19004	-1.95037	0.515273	1	0.00565351	245	A	B
5708801			0	0.000194101	3.71197	40.1481	7.10966	1.95647	0.516979	1	0.00566103	245	A	B
3086867|F|0-16:A>G-16:A>G	25554495	A09	35166308	0.000194154	3.71185	38.8811	7.12157	2.35149	0.62217	1	0.00565549	267	B	A
3139671		A01	3361920	0.000194539	3.71099	42.1581	7.243	-1.94469	0.513978	1	0.00565962	246	A	B
3089830|F|0-41:C>A-41:C>A	18637171	A05	23646033	0.000195079	3.70979	38.6691	7.1117	2.39419	0.63371	1	0.00566825	268	B	A
100051825|F|0-64:A>C-64:A>C	915383	A10	982368	0.000195268	3.70937	38.9557	7.1641	2.21459	0.586021	1	0.00566667	262	B	A
5051677	19789805	A05	24914021	0.000195416	3.70904	42.2131	7.09591	-1.9048	0.50343	1	0.00566391	241	A	B
100132508|F|0-43:G>T-43:G>T	14219250	A05	20284830	0.000196248	3.7072	43.3346	7.10202	-2.35297	0.622925	1	0.00568093	264	B	A
4338236		A07	27656628	0.000196446	3.70676	42.296	7.20768	-1.97675	0.522673	1	0.0056796	242	A	B
5048021|F|0-16:T>C-16:T>C			0	0.000197068	3.70538	38.9062	7.09366	2.27835	0.603443	1	0.00569051	267	B	A
14770354		A05	19730245	0.000197241	3.705	42.2712	7.09694	-1.9608	0.518702	1	0.00568847	245	A	B
100006267		A01	25166475	0.000197303	3.70487	42.0831	7.11747	-1.90681	0.504679	1	0.0056832	253	A	B
14772678			0	0.000197676	3.70405	40.0745	7.12974	1.99889	0.528927	1	0.00568692	247	A	B
3148039|F|0-11:G>A-11:G>A		A05	24082874	0.000197709	3.70397	43.3264	7.13698	-2.30194	0.609762	1	0.00568084	265	B	A
3085108		A05	19837581	0.000198083	3.70315	41.9709	7.14903	-1.98653	0.52563	1	0.00568458	244	A	B
14788646|F|0-30:C>T-30:C>T	15806305	A05	20131923	0.000198179	3.70294	38.6541	7.11209	2.39128	0.633633	1	0.00568031	268	A	B
4339002|F|0-26:G>C-26:G>C	23282092		0	0.000200061	3.69884	39.5377	7.11233	2.60962	0.691944	1	0.00572719	268	B	A
3144459	19653520		0	0.000200245	3.69844	39.907	7.13455	1.94149	0.514102	1	0.00572543	244	A	B
3094657	9312446	A10	11800115	0.000201244	3.69628	39.9802	7.13314	1.89599	0.502261	1	0.00574694	245	A	B
14790566|F|0-19:T>C-19:T>C	1141369	A02	2821148	0.000202602	3.69336	43.2727	7.11319	-2.36322	0.627028	1	0.00577863	264	A	B
3092066	7490357	A10	4967313	0.000202857	3.69281	40.2056	7.09375	1.92706	0.510776	1	0.00577881	245	A	B
3088872		A01	1086931	0.000203185	3.69211	41.9841	7.0944	-1.87451	0.496808	1	0.00578108	242	A	B
3133021	22905531	A07	27547891	0.000203401	3.69165	42.1949	7.22776	-1.89902	0.503277	1	0.00578018	240	A	B
4116883|F|0-10:T>C-10:T>C	19860261	A05	24979287	0.000204215	3.68991	38.7646	7.1074	2.27902	0.605153	1	0.00579621	268	A	B
3155149		A05	17812122	0.000204542	3.68922	42.117	7.22066	-1.95723	0.51914	1	0.00579842	247	A	B
3093255|F|0-58:T>C-58:T>C	22874037	A06	26729125	0.000204614	3.68906	39.551	7.11835	2.70426	0.718129	1	0.00579342	267	B	A
3129932|F|0-36:G>C-36:G>C	744248	A02	2362430	0.000204864	3.68853	43.2449	7.13813	-2.30041	0.61087	1	0.00579345	265	B	A
4168833|F|0-31:C>A-31:C>A	23307067	A06	27149388	0.000204975	3.6883	39.5105	7.10031	2.58186	0.685781	1	0.00578955	269	B	A
14779622	9329997	A05	10738624	0.000205369	3.68746	42.0711	7.23946	-1.93714	0.514083	1	0.00579365	251	A	B
14772551			0	0.000206025	3.68608	42.0018	7.11144	-1.93913	0.514967	1	0.0058051	259	A	B
3110989|F|0-22:A>G-22:A>G		A10	4108782	0.000206095	3.68593	38.9369	7.11721	2.22342	0.590545	1	0.00580006	261	B	A
5239006|F|0-39:C>A-39:C>A	15140897	A07	19040782	0.000206132	3.68586	38.8067	7.11127	2.344	0.622815	1	0.0057941	268	B	A
4331442		A05	22948856	0.000207629	3.68271	41.9217	7.21159	-1.99581	0.529862	1	0.00582914	245	A	B
3097244		A07	98294	0.000208121	3.68168	42.2121	6.95029	-1.87898	0.498864	1	0.00583591	243	A	B
7247981			0	0.000208363	3.68118	40.0261	7.17431	1.94711	0.517222	1	0.00583566	250	A	B
3100582	394623	A01	834808	0.000208837	3.68019	42.0796	7.24385	-1.93041	0.512836	1	0.00584191	249	A	B
3106996|F|0-63:A>G-63:A>G		A02	657589	0.000209917	3.67795	38.7714	7.12523	2.35052	0.625072	1	0.00586508	260	A	B
3117916|F|0-58:T>G-58:T>G	29909154	A09	39942673	0.000210876	3.67597	38.9848	7.10102	2.28895	0.60919	1	0.0058848	269	B	A
4332188		A03	28864700	0.00021132	3.67506	42.0118	7.03219	-1.9572	0.520191	1	0.00589013	243	A	B
14780477		A10	4780140	0.000211405	3.67488	39.9448	7.18775	1.93302	0.51394	1	0.00588547	248	A	B
14779526	11174306	A05	17665477	0.000211411	3.67487	42.0553	7.20588	-1.9902	0.529078	1	0.00587859	246	A	B
3092799|F|0-40:A>T-40:A>T	15249365	A05	19580384	0.000211434	3.67483	43.3707	7.12461	-2.39593	0.637713	1	0.0058722	267	A	B
4167412	20158538	A07	24318110	0.000212133	3.67339	39.8198	7.17283	1.94085	0.516083	1	0.0058846	246	A	B
14788840		A05	20180085	0.000212164	3.67333	41.8997	7.23101	-2.03029	0.539871	1	0.00587846	246	A	B
100004625			0	0.00021228	3.67309	42.2077	6.99303	-1.85964	0.494482	1	0.00587468	245	A	B
5875083		Scaffold0749	217377	0.000213045	3.67153	42.1504	7.20388	-1.96952	0.52383	1	0.00588886	245	A	B
4707442		A07	28555559	0.000213071	3.67147	42.3969	7.10002	-1.88304	0.500771	1	0.00588259	243	A	B
3091093|F|0-12:A>T-12:A>T	1123628	A02	2798067	0.000213251	3.67111	43.2607	7.12452	-2.32359	0.618829	1	0.00588057	267	B	A
7247929	10029283	A05	11600095	0.000214316	3.66894	42.0708	7.22819	-2.02806	0.53966	1	0.00590296	246	A	B
3094723|F|0-47:A>G-47:A>G	14410830	A05	20404407	0.000214361	3.66886	43.2839	7.10372	-2.35741	0.628034	1	0.0058972	266	A	B
3109600		A09	35412098	0.000215564	3.66642	42.0877	7.07979	-1.82567	0.485942	1	0.00592331	244	A	B
100139276	859673	A01	1315521	0.000215948	3.66565	42.3091	7.24816	-1.84675	0.491678	1	0.00592685	246	A	B
3124186|F|0-37:C>G-37:C>G	16382347	A05	21153492	0.000217351	3.66284	43.2957	7.09613	-2.28182	0.608521	1	0.00595835	267	A	B
100011346		A05	22950752	0.00021828	3.66099	42.1775	7.15385	-1.92917	0.51388	1	0.00597675	242	A	B
3097831|F|0-21:C>A-21:C>A	10321149	A05	11889144	0.000218992	3.65957	43.3781	7.11371	-2.3848	0.636355	1	0.0059892	268	A	B
3113492|F|0-41:C>T-41:C>T		A05	23876481	0.000219183	3.65919	38.7651	7.11472	2.2872	0.610218	1	0.0059874	264	B	A
3098505	15041077	A07	18904441	0.000220528	3.65654	42.1842	7.19379	-1.87542	0.500052	1	0.00601709	246	A	B
3080690	2023841	A01	2616782	0.000220944	3.65572	42.1001	7.16564	-1.95067	0.52002	1	0.00602137	241	A	B
14783504		A01	15739963	0.000222692	3.6523	42.252	7.16801	-1.95625	0.522093	1	0.0060619	250	A	B
14770272		A05	13757432	0.0002238	3.65014	41.9668	7.14849	-1.9546	0.52174	1	0.00608495	247	A	B
3121751		A05	24119321	0.000225187	3.64746	42.0137	7.14533	-1.86312	0.497218	1	0.00611551	237	A	B
3116110	17734795	A07	21842189	0.000225201	3.64743	39.8481	7.23527	1.92039	0.5124	1	0.00610878	234	A	B
3119934			0	0.000226082	3.64573	40.0896	7.14116	1.97683	0.527713	1	0.00612552	237	A	B
5121814|F|0-28:C>T-28:C>T		A09	39795895	0.000226097	3.6457	38.9947	7.11807	2.27687	0.608896	1	0.00611882	267	B	A
4109550|F|0-7:T>A-7:T>A	12854268	A05	16409374	0.000226215	3.64548	43.4118	7.10277	-2.3848	0.637848	1	0.00611489	269	B	A
5155921		A05	23629802	0.000227763	3.64252	41.961	7.14527	-1.95048	0.521536	1	0.00614959	255	A	B
3121388			0	0.000228294	3.6415	39.7356	7.18095	1.95358	0.521939	1	0.00615681	239	A	B
5053687			0	0.000228384	3.64133	42.0273	7.10379	-1.94284	0.519503	1	0.00615209	252	A	B
3113834		A07	18984583	0.000228645	3.64084	42.176	7.11834	-1.83543	0.490793	1	0.006152	251	A	B
100112848	18351858	A05	23366137	0.000228865	3.64042	42.0449	7.04607	-1.8868	0.504252	1	0.00615082	241	A	B
3163976		A03	28355572	0.000229442	3.63933	42.273	7.09663	-1.85556	0.496087	1	0.00615921	244	A	B
4112313		A05	23798186	0.000231271	3.63588	41.8024	7.13248	-1.94333	0.519779	1	0.00620116	242	A	B
3202052			0	0.000232232	3.63408	41.9299	7.16011	-1.92439	0.515416	1	0.00621976	260	A	B
3115066			0	0.000234325	3.63018	42.009	7.16772	-1.92126	0.51458	1	0.00626859	249	A	B
3117114|F|0-15:T>G-15:T>G	12969163	A05	16552932	0.000234707	3.62947	38.7473	7.10787	2.34393	0.62829	1	0.00627161	261	B	A
100010645		A10	11419123	0.000236381	3.62639	39.9596	7.03501	1.84549	0.494536	1	0.0063091	247	A	B
17419061		A09	31226829	0.000236585	3.62601	40.1331	7.11114	1.86699	0.500446	1	0.0063073	251	A	B
3103927|F|0-58:G>C-58:G>C	21163267	A06	24806314	0.000236726	3.62575	39.5434	7.10226	2.4267	0.65098	1	0.00630385	264	B	A
3092244|F|0-48:G>A-48:G>A	14944739	A05	19172139	0.000236946	3.62535	43.4127	7.1207	-2.39317	0.642062	1	0.0063025	265	A	B
3099021|F|0-19:T>C-19:T>C	29789601	A09	39818232	0.000237676	3.62401	38.9951	7.13459	2.27427	0.610328	1	0.00631469	266	A	B
100125177		A05	21218234	0.000237906	3.6236	42.1999	7.13754	-1.81417	0.486393	1	0.00631358	248	A	B
4118408		A07	22680916	0.000238692	3.62216	39.9855	7.05505	1.88727	0.505989	1	0.00632725	244	A	B
5239079			0	0.000239492	3.62071	39.9795	7.19626	1.95819	0.525226	1	0.00634122	247	A	B
4118375	18691258	A07	22774209	0.000240352	3.61915	39.8714	6.97606	1.84886	0.495777	1	0.00635678	239	A	B
4334242|F|0-19:T>G-19:T>G	16417760	A05	21191996	0.000240775	3.61839	38.7621	7.1088	2.30338	0.618777	1	0.00636074	268	B	A
4110995|F|0-8:C>T-8:C>T	25972884	A09	35581350	0.00024098	3.61802	38.9563	7.11701	2.30333	0.618801	1	0.00635893	268	A	B
3074357	2316143	A02	4348007	0.000241536	3.61702	42.0898	7.12551	-1.95243	0.523901	1	0.00636637	244	A	B
14782109			0	0.000241652	3.61681	41.8718	7.14647	-1.90405	0.511243	1	0.00636224	254	A	B
14787075		A07	28473283	0.000242013	3.61616	42.2489	7.16317	-1.89877	0.509541	1	0.00636454	243	A	B
4117568		A07	22190217	0.000242409	3.61545	39.899	7.13658	1.89486	0.508487	1	0.00636775	241	A	B
3133133			0	0.000242916	3.61454	39.7148	7.22932	1.92623	0.516848	1	0.00637387	237	A	B
3132785	10818275	A05	12794504	0.000243793	3.61298	42.106	7.16692	-1.96314	0.527349	1	0.00638969	251	A	B
14769476	14971810	A05	19199635	0.000244811	3.61117	42.1284	7.1417	-1.9177	0.515235	1	0.00640914	249	A	B
3128862|F|0-47:C>T-47:C>T	2278322	A10	2828462	0.000245328	3.61025	38.8088	7.14375	2.31515	0.622674	1	0.00641548	265	B	A
14769449			0	0.000246127	3.60884	42.0051	7.14698	-1.8889	0.507569	1	0.00642914	245	A	B
3075969|F|0-10:G>A-10:G>A		A05	19723027	0.000248444	3.60477	43.3733	7.1278	-2.38808	0.642937	1	0.00648238	267	B	A
3075368			0	0.000248763	3.60421	40.2132	7.09249	1.95225	0.525154	1	0.00648345	250	A	B
3092528|F|0-6:A>G-6:A>G	16379968	A05	21151028	0.000248863	3.60404	43.3168	7.12784	-2.28683	0.615752	1	0.0064788	267	A	B
4168588		A07	19204230	0.000249017	3.60377	42.0491	7.21929	-1.86806	0.502512	1	0.00647555	249	A	B
5049355		A01	2899504	0.000249606	3.60274	42.0575	7.28278	-1.95436	0.525589	1	0.00648364	242	A	B
3082976|F|0-32:C>G-32:C>G		A07	26824219	0.000249854	3.60231	38.762	7.11247	2.25604	0.607667	1	0.00648283	268	B	A
3089313|F|0-5:C>T-5:C>T		A02	377284	0.000250119	3.60185	38.6953	7.14965	2.44221	0.657758	1	0.00648249	265	B	A
3148987			0	0.000250649	3.60093	41.9184	7.23034	-1.9905	0.5357	1	0.00648899	249	A	B
4120770|F|0-20:A>T-20:A>T	11762239	A05	18440872	0.000250922	3.60046	43.3819	7.11258	-2.39013	0.643982	1	0.00648884	268	B	A
5121250			0	0.000251508	3.59945	39.8866	7.10537	1.91388	0.515206	1	0.00649677	249	A	B
3090427	20007459	A07	24185973	0.0002518	3.59894	39.6993	7.16247	1.89153	0.509078	1	0.00649712	244	A	B
3142205|F|0-21:A>G-21:A>G	286535	A10	293248	0.00025291	3.59703	38.7969	7.09162	2.29193	0.61781	1	0.00651854	266	A	B
5152811			0	0.000253156	3.59661	39.8365	7.06671	1.77939	0.478992	1	0.00651765	241	A	B
3131831|F|0-38:A>C-38:A>C		A05	22891722	0.000253166	3.5966	43.4329	7.1462	-2.39039	0.644361	1	0.00651069	265	B	A
3112676|F|0-14:G>A-14:G>A	25802289	A09	35412087	0.000253575	3.59589	38.9045	7.13311	2.25809	0.608705	1	0.00651403	263	B	A
3132968			0	0.00025402	3.59513	42.0159	7.08021	-1.91012	0.514468	1	0.00651826	246	A	B
3075648|F|0-31:G>T-31:G>T	16758703	A05	21545070	0.000254098	3.595	43.3376	7.10568	-2.30203	0.620835	1	0.00651307	269	A	B
3127498	16755441	A05	21541839	0.000255546	3.59253	42.126	7.14375	-1.91835	0.516876	1	0.00654299	245	A	B
3075841			0	0.000256064	3.59165	42.0148	7.26226	-1.98157	0.533956	1	0.00654906	244	A	B
14763485			0	0.000257178	3.58977	42.0331	7.203	-1.91027	0.51503	1	0.00657031	248	A	B
3081973	2253034	A10	2800042	0.000257546	3.58915	40.2734	7.14482	1.95493	0.527094	1	0.0065725	247	A	B
100091003|F|0-11:G>T-11:G>T		A05	25214130	0.000258136	3.58815	38.9127	7.11892	2.15449	0.581523	1	0.00658036	263	A	B
5818430	15808496	A05	20134086	0.000258333	3.58782	42.117	7.18156	-1.92922	0.52037	1	0.00657815	250	A	B
100142471	18831683	A07	22957241	0.000259423	3.58599	40.0955	7.10275	1.84277	0.496864	1	0.0065987	239	A	B
3113973		A08	14507879	0.000260581	3.58406	42.2796	7.13029	-1.93597	0.522261	1	0.00662092	242	A	B
14789813	23611445	A07	28357681	0.000261172	3.58307	42.1683	7.21847	-1.90919	0.515373	1	0.00662871	250	A	B
14787746	23798438	A07	28542031	0.000261772	3.58208	42.2181	7.10949	-1.85222	0.499834	1	0.0066367	242	A	B
3112620	1327547	A01	1868525	0.000261941	3.5818	42.0579	7.10714	-1.86614	0.503947	1	0.00663375	253	A	B
5152673		A05	17810665	0.000261964	3.58176	42.006	7.20697	-1.98628	0.536074	1	0.00662711	243	A	B
3086916|F|0-29:A>G-29:A>G	25800821	A09	35410675	0.00026276	3.58044	38.9604	7.08088	2.28494	0.617683	1	0.00664004	268	B	A
14770162			0	0.000262831	3.58032	42.0704	7.20091	-1.8864	0.509009	1	0.00663463	236	A	B
14786254		A06	5956103	0.00026291	3.58019	42.0147	7.03885	-1.82932	0.49433	1	0.00662945	260	A	B
14768551			0	0.000264004	3.57839	42.2874	7.09079	-1.87454	0.506231	1	0.00664981	244	A	B
3098848|F|0-32:T>C-32:T>C	25954495	A09	35569534	0.000264991	3.57677	38.898	7.11387	2.29794	0.621515	1	0.00666747	266	A	B
14770070		A05	17659799	0.000265053	3.57667	42.0866	7.10834	-1.90601	0.515065	1	0.00666182	250	A	B
3084316|F|0-36:A>G-36:A>G		A09	35522179	0.000265357	3.57617	38.9122	7.10676	2.31259	0.625635	1	0.00666228	269	B	A
3075857|F|0-27:G>A-27:G>A	17646479	A05	22525178	0.0002672	3.57316	43.4313	7.12689	-2.39427	0.647989	1	0.0067013	267	B	A
100003816		A05	18006408	0.000267287	3.57302	42.1793	7.13951	-1.90175	0.514071	1	0.00669628	245	A	B
3120075|F|0-21:T>C-21:T>C		A05	22948997	0.000267388	3.57286	38.6861	7.12479	2.41408	0.653385	1	0.0066916	267	B	A
4121242	5580970	A02	7967877	0.000269204	3.56992	41.8313	7.12512	-1.95118	0.528104	1	0.00672982	258	A	B
100047164		A02	812279	0.000270346	3.56808	42.1296	7.14621	-1.8781	0.50822	1	0.00675111	249	A	B
3074893|F|0-28:C>G-28:C>G		A06	27211555	0.000270368	3.56804	39.513	7.12014	2.57361	0.69705	1	0.00674443	265	B	A
4337581|F|0-56:A>G-56:A>G	19693922	A05	24819839	0.000270407	3.56798	38.8797	7.12522	2.25072	0.609442	1	0.00673818	260	B	A
3132062|F|0-19:C>T-19:C>T			0	0.000270554	3.56775	43.1346	7.14192	-2.43395	0.659117	1	0.00673464	261	B	A
5238996			0	0.000270853	3.56727	42.2018	7.21626	-1.91573	0.518442	1	0.00673485	248	A	B
3162145|F|0-38:G>A-38:G>A	21384023	A06	25015417	0.000273042	3.56377	39.5148	7.10748	2.55836	0.693557	1	0.00678204	269	B	A
3138914|F|0-31:G>A-31:G>A		A09	36166388	0.000273334	3.56331	38.9735	7.1075	2.31127	0.626621	1	0.00678205	269	B	A
3148115			0	0.000273553	3.56296	42.2431	7.21152	-1.95685	0.529857	1	0.00678026	245	A	B
14759883			0	0.000274035	3.56219	42.0539	7.23959	-1.95561	0.529778	1	0.006785	251	A	B
5152486			0	0.000274607	3.56129	42.1064	7.138	-1.83401	0.496854	1	0.00679193	249	A	B
26680072		A05	15188129	0.000275096	3.56052	41.8498	7.18512	-1.89934	0.514527	1	0.0067968	246	A	B
3084616|F|0-26:T>C-26:T>C		A05	21016860	0.000275815	3.55938	38.7632	7.13869	2.30021	0.623934	1	0.00680733	266	B	A
3090548	380800	A01	822881	0.000276606	3.55814	41.9904	7.2339	-1.96683	0.53265	1	0.00681962	235	A	B
3103840			0	0.000276848	3.55776	42.0081	7.24012	-1.9543	0.529817	1	0.00681838	251	A	B
3155134		A10	4466793	0.000277678	3.55646	39.9652	7.15256	1.92857	0.522768	1	0.00683158	245	A	B
3115770	19370183	A07	23542228	0.000278025	3.55592	39.9746	7.11782	1.86669	0.505852	1	0.00683291	239	A	B
3100960		A05	24676577	0.000278149	3.55572	41.9613	7.09965	-1.83476	0.497432	1	0.00682874	246	A	B
100094268	19355574	A07	23529206	0.000278173	3.55568	39.9359	7.01866	1.76219	0.477843	1	0.00682214	249	A	B
4331249		A01	2056040	0.000278228	3.5556	42.1817	7.23476	-1.8904	0.512589	1	0.00681629	248	A	B
4165182		A07	28075159	0.00027862	3.55499	42.1743	7.07421	-1.78164	0.483288	1	0.00681872	253	A	B
3216826			0	0.000278757	3.55477	40.0869	7.09075	1.877	0.509055	1	0.00681492	249	A	B
100009562			0	0.000279064	3.5543	42.1839	7.03749	-1.85455	0.502825	1	0.00681526	243	A	B
3094087		A05	23565680	0.000279456	3.55369	41.9637	7.14867	-1.85676	0.50383	1	0.00681767	255	A	B
3168222	17443011	A07	21549642	0.00028018	3.55256	39.8788	7.10776	1.87415	0.508254	1	0.00682818	242	A	B
3104560|F|0-6:A>T-6:A>T	29825485	A09	39850438	0.00028089	3.55146	39.0087	7.12086	2.23576	0.607319	1	0.00683831	268	B	A
100091099		A03	31757619	0.000281037	3.55124	42.0536	7.22096	-1.90901	0.517888	1	0.00683476	244	A	B
3100516|F|0-39:G>A-39:G>A	376651	A01	818720	0.000281186	3.55101	43.3652	7.12214	-2.24881	0.610753	1	0.00683122	263	B	A
14779418			0	0.000281455	3.55059	42.062	7.28609	-1.97655	0.536462	1	0.00683065	250	A	B
3139807|F|0-11:A>C-11:A>C	1812700	A02	3552624	0.000282269	3.54934	43.1433	7.10831	-2.19797	0.597298	1	0.00684327	269	B	A
5048656		A01	3025568	0.000282327	3.54925	42.0078	7.1585	-1.89923	0.515438	1	0.00683755	245	A	B
100054507	15953031	A07	20026515	0.00028313	3.54801	41.7964	7.07414	-1.83336	0.497843	1	0.00684987	251	A	B
3095311|F|0-6:G>A-6:G>A	15263995	A07	19167707	0.000284312	3.5462	38.8772	7.12117	2.26888	0.616861	1	0.00687132	268	A	B
5152867|F|0-59:T>G-59:T>G		A05	22707409	0.000285242	3.54479	38.7189	7.16575	2.34191	0.636636	1	0.00688663	261	A	B
14771760		Scaffold0899	34672	0.000286397	3.54303	42.1146	6.97933	-1.79648	0.488292	1	0.00690735	253	A	B
4166202	20329743	A07	24477832	0.000286639	3.54266	39.8844	7.08393	1.92008	0.521578	1	0.00690605	242	A	B
5029875	17720568	A07	21826227	0.000287844	3.54084	40.0128	7.22663	1.89504	0.514903	1	0.00692791	241	A	B
3158088		A02	3890338	0.00028889	3.53927	42.174	7.05061	-1.87849	0.510445	1	0.0069459	238	A	B
5029529	18188884	A05	23189465	0.000289064	3.53901	41.9449	7.12007	-1.91418	0.520393	1	0.0069429	245	A	B
5029882			0	0.000289099	3.53895	40.0941	7.16142	1.88936	0.513617	1	0.00693658	244	A	B
3158049|F|0-9:G>C-9:G>C			0	0.000289584	3.53823	38.7106	7.10895	2.39664	0.652502	1	0.00694107	269	A	B
3100863	1942806	A02	3953141	0.000289625	3.53816	41.8691	7.03901	-1.84217	0.500976	1	0.00693492	248	A	B
14756650		A07	18970396	0.00029018	3.53733	42.1658	7.1176	-1.76802	0.480937	1	0.00694106	250	A	B
3083382|F|0-23:G>T-23:G>T	15463846		0	0.00029055	3.53678	43.3368	7.1214	-2.34907	0.639674	1	0.00694278	268	B	A
3089703	1701122		0	0.000290966	3.53616	42.0254	7.17542	-1.86541	0.507379	1	0.00694558	245	A	B
14782659		Scaffold0839	8690	0.000292361	3.53408	42.056	7.13339	-1.91249	0.520669	1	0.00697173	255	A	B
14770866		A05	22950749	0.000293718	3.53207	41.995	7.10144	-1.88018	0.511716	1	0.00699693	244	A	B
4118510	19858413	A07	24053449	0.000294904	3.53032	39.8409	7.09153	1.89548	0.516034	1	0.007018	244	A	B
5029331|F|0-32:G>A-32:G>A		A05	20632870	0.000295325	3.5297	43.2939	7.12031	-2.2911	0.624636	1	0.00702083	268	A	B
4111078		A05	16109425	0.000295632	3.52925	42.0709	7.26258	-1.97692	0.538433	1	0.00702097	248	A	B
14770441		A05	18160751	0.000295694	3.52916	42.1402	7.23057	-1.9586	0.533421	1	0.00701527	247	A	B
5051950		A05	24714787	0.000296142	3.5285	42.0337	7.07701	-1.8233	0.496684	1	0.00701876	249	A	B
14772272			0	0.000296335	3.52822	41.9259	7.07311	-1.8435	0.50227	1	0.00701617	251	A	B
14778970	28639587	A03	32489597	0.000296895	3.5274	42.0593	7.1728	-1.91931	0.522716	1	0.00702228	242	A	B
4166823	25788420	A03	28863069	0.000297906	3.52592	41.9961	7.1457	-1.89977	0.517772	1	0.00703904	250	A	B
5120772|F|0-51:C>T-51:C>T	17720193	A05	22694009	0.000299408	3.52374	38.8455	7.14708	2.30802	0.62972	1	0.00706737	263	B	A
7250079	8893947		0	0.000299479	3.52363	40.1895	7.14502	1.85385	0.505452	1	0.00706189	250	A	B
3089579	18537674	A07	22585035	0.000300378	3.52233	39.9306	7.14539	1.89469	0.516223	1	0.00707591	235	A	B
4334140|F|0-13:A>G-13:A>G	14672389	A08	18056788	0.000301377	3.52089	43.0066	7.10994	-2.3562	0.643371	1	0.00709226	269	B	A
14772401			0	0.000302285	3.51958	42.1712	7.11757	-1.85819	0.50707	1	0.00710644	253	A	B
100123779		A07	23016823	0.000302465	3.51932	39.9749	7.26813	1.89615	0.516985	1	0.00710351	238	A	B
5876423			0	0.000304295	3.5167	41.9771	7.05095	-1.8992	0.518485	1	0.00713928	252	A	B
3082485	2256651	A01	2846781	0.000305204	3.51541	42.056	7.23345	-1.93691	0.52868	1	0.0071534	245	A	B
4114553		A02	3790356	0.000306806	3.51314	42.1837	7.1012	-1.8653	0.509299	1	0.0071837	244	A	B
100110062|F|0-16:T>C-16:T>C	18514248	A05	23522237	0.000306876	3.51304	43.367	7.14506	-2.30217	0.629097	1	0.00717812	258	A	B
4337388	905448	A10	973409	0.000306896	3.51301	39.8913	7.16783	1.85045	0.50555	1	0.00717138	254	A	B
3170803|F|0-55:A>G-55:A>G			0	0.000307325	3.5124	39.6471	7.13315	2.64152	0.722171	1	0.00717421	265	A	B
3076920			0	0.000307368	3.51234	42.0475	7.23792	-1.9632	0.536262	1	0.00716801	249	A	B
100004670	3406847	A10	5992410	0.000307619	3.51199	40.0924	7.14432	1.86266	0.508617	1	0.0071667	242	A	B
14769341			0	0.000307694	3.51188	41.9473	7.06566	-1.82262	0.497631	1	0.00716128	240	A	B
100135531		A08	5935894	0.000307968	3.51149	40.1019	7.13413	1.87187	0.511266	1	0.00716048	245	A	B
3094873		A01	2608540	0.000307988	3.51147	42.1016	7.21429	-1.91643	0.523146	1	0.0071538	236	A	B
100132508	14219250	A05	20284873	0.000308329	3.51099	42.1853	7.09917	-1.84895	0.504989	1	0.00715459	243	A	B
14782875			0	0.00030878	3.51035	42.0573	7.18096	-1.86595	0.509928	1	0.00715792	251	A	B
14764652			0	0.00030918	3.50979	39.914	7.14241	1.86447	0.509572	1	0.00716005	251	A	B
4116011		A05	21734674	0.000309575	3.50923	42.0913	7.16654	-1.90705	0.521289	1	0.00716209	252	A	B
4111058	1741231	A01	2325757	0.000310411	3.50806	42.0069	7.18579	-1.92028	0.524827	1	0.00717429	246	A	B
100000385		A05	18570453	0.000311304	3.50681	42.0727	7.11181	-1.81382	0.495864	1	0.00718779	247	A	B
3087662	1984789	A01	2584426	0.00031169	3.50628	41.9578	7.1067	-1.89032	0.516763	1	0.00718956	245	A	B
100007380		A05	21474270	0.000312325	3.50539	42.194	7.21611	-1.86623	0.510256	1	0.00719708	245	A	B
5029374			0	0.000312386	3.50531	42.0862	7.26562	-1.87737	0.51334	1	0.00719138	246	A	B
3159999	14867817	A08	18276771	0.000312757	3.50479	39.7327	7.02899	1.69349	0.463101	1	0.0071928	246	A	B
3130320	10804940	A05	12781215	0.000313446	3.50384	41.8993	7.16801	-1.91459	0.523861	1	0.00720151	253	A	B
3097818		A03	28919159	0.000313894	3.50322	42.1285	7.08453	-1.83866	0.503081	1	0.0072047	251	A	B
14774324			0	0.000313991	3.50308	42.0657	7.20162	-1.91301	0.523496	1	0.00719982	253	A	B
100001963		A05	23309601	0.000315449	3.50107	41.9593	7.16009	-1.84183	0.503834	1	0.00722614	241	A	B
3122000|F|0-36:G>C-36:G>C	17129976		0	0.000315792	3.5006	43.3532	7.12557	-2.3647	0.647789	1	0.00722688	265	B	A
3201856		A05	18439838	0.000316568	3.49953	42.0323	7.26824	-2.00505	0.548824	1	0.00723752	247	A	B
14789445|F|0-22:C>T-22:C>T			0	0.000317004	3.49893	43.1852	7.12209	-2.19738	0.602215	1	0.00724039	268	A	B
5052521	14973101	A07	18844274	0.000318739	3.49657	42.3295	7.1588	-1.77522	0.486104	1	0.00727287	245	A	B
14787022	19455839	A07	23642798	0.000320212	3.49456	40.1928	7.04243	1.84556	0.505478	1	0.00729932	243	A	B
5030895		A02	8389480	0.000320693	3.49391	42.0308	7.12575	-1.96919	0.539399	1	0.00730314	243	A	B
14759595		A05	17810662	0.000321346	3.49303	41.9906	7.21311	-1.95558	0.535814	1	0.00731085	245	A	B
4166468			0	0.000321856	3.49234	39.8992	7.16303	1.89284	0.518655	1	0.0073153	244	A	B
100008992			0	0.000322023	3.49211	42.1926	7.21038	-1.83269	0.502312	1	0.00731197	248	A	B
3082590	1433100		0	0.000322191	3.49189	42.1965	7.23709	-1.90461	0.52189	1	0.00730865	243	A	B
14760238		A05	23134536	0.000322451	3.49154	41.8796	7.11024	-1.87116	0.513138	1	0.00730743	256	A	B
5053419	20047827	A07	24211182	0.000323062	3.49071	39.9104	7.08118	1.83497	0.502814	1	0.00731416	240	A	B
100000669	23697113	A07	28441775	0.000323136	3.49062	42.052	7.02295	-1.77758	0.487332	1	0.00730871	248	A	B
14789776		A05	17207293	0.000323322	3.49036	42.1488	7.15293	-1.91581	0.52519	1	0.00730583	246	A	B
3126715	15461043		0	0.000323543	3.49007	41.8963	7.12915	-1.88668	0.517291	1	0.00730372	248	A	B
14784510	9131036	A05	10407614	0.000324125	3.48929	42.2116	7.10471	-1.89186	0.518532	1	0.00730977	240	A	B
100131915	19443239	A05	24583085	0.000325517	3.48743	39.9265	7.10266	1.81605	0.498064	1	0.00733405	245	A	B
3161706|F|0-12:C>T-12:C>T	22441202	A07	27053669	0.000325626	3.48728	38.798	7.12426	2.21654	0.608675	1	0.00732942	268	B	A
4111126	17873457	A07	21983069	0.000326105	3.48664	39.8891	7.10857	1.8701	0.512702	1	0.00733312	237	A	B
100003183		A05	22060525	0.000326462	3.48617	41.844	7.09694	-1.84806	0.50707	1	0.00733405	249	A	B
3154421|F|0-34:G>A-34:G>A	8461603	A10	10992263	0.000326862	3.48564	43.3147	7.14235	-2.28989	0.628932	1	0.00733595	266	B	A
3074975		A01	2325754	0.000327007	3.48544	42.053	7.39335	-2.01866	0.553438	1	0.00733214	234	A	B
4707826		A07	28062004	0.000327246	3.48513	42.2918	7.12745	-1.83082	0.502281	1	0.00733044	244	A	B
14783800	14994004	A07	18865478	0.000327513	3.48477	42.1403	7.23133	-1.81649	0.498584	1	0.00732936	251	A	B
5818674|F|0-49:A>C-49:A>C		A05	21982104	0.000328268	3.48377	38.7181	7.14311	2.35516	0.647066	1	0.0073392	266	B	A
3171618|F|0-39:G>A-39:G>A	25717246	A09	35331396	0.000328314	3.48371	39.1514	7.10781	2.16048	0.593494	1	0.00733319	263	B	A
3083649|F|0-26:A>G-26:A>G	16056112	A05	16241683	0.000328671	3.48324	43.2772	7.1155	-2.31627	0.636439	1	0.00733412	266	A	B
14769070			0	0.000328983	3.48283	39.8703	7.10723	1.73974	0.477482	1	0.00733406	244	A	B
14769753			0	0.000329525	3.48211	42.0914	7.20309	-1.90079	0.52193	1	0.0073391	250	A	B
14780662	26121450	A09	35756007	0.000329955	3.48155	42.0827	7.18369	-1.77493	0.487305	1	0.00734165	246	A	B
3162078|F|0-54:G>C-54:G>C	13958535	A05	13776893	0.000330157	3.48128	43.3243	7.13195	-2.33131	0.640817	1	0.00733914	267	A	B
14773199	12686313	A05	13563846	0.000330266	3.48114	42.0643	7.08796	-1.86208	0.511358	1	0.00733456	249	A	B
5031129			0	0.000332742	3.47789	40.1123	7.08791	1.84909	0.507953	1	0.00738249	245	A	B
4116181			0	0.000333026	3.47752	40.0658	7.16744	1.86757	0.512938	1	0.00738176	241	A	B
3104345	19490812		0	0.000333132	3.47738	39.9755	7.12051	1.84849	0.508009	1	0.00737708	251	A	B
5049033|F|0-15:T>C-15:T>C		A09	39427296	0.000333413	3.47702	39.0116	7.16524	2.23564	0.614844	1	0.00737629	263	A	B
3098414	1414453	A01	1959312	0.000333565	3.47682	42.0696	7.23215	-1.82789	0.502281	1	0.00737265	247	A	B
100000705		A03	29800827	0.000334368	3.47578	42.1433	6.96296	-1.80101	0.494898	1	0.00738337	244	A	B
14786987	8461603	A10	10992229	0.000334382	3.47576	40.2883	7.14513	1.84184	0.506238	1	0.00737668	248	A	B
5153695	6264869	A02	8781248	0.000335109	3.47481	41.8906	7.24803	-2.14784	0.590082	1	0.00738573	238	A	B
3154497		A01	2876470	0.000336095	3.47354	42.0886	7.26306	-1.88133	0.517435	1	0.00740044	253	A	B
14768895	9130970	A05	10407608	0.000336229	3.47336	41.8689	7.17888	-1.92343	0.528911	1	0.00739641	249	A	B
4117017		A10	11362657	0.00033798	3.47111	40.1812	7.14576	1.85915	0.511548	1	0.00742791	253	A	B
3085292	2092172	A02	4110139	0.000339318	3.46939	42.1118	7.10972	-1.83749	0.505625	1	0.00745027	249	A	B
4337188		A05	21253222	0.000340004	3.46852	41.9889	7.23137	-1.92814	0.530588	1	0.0074583	247	A	B
4119636			0	0.000340011	3.46851	42.0324	7.18296	-1.91244	0.526328	1	0.00745142	249	A	B
3148317|F|0-8:T>A-8:T>A		A05	22004937	0.000340357	3.46807	38.7485	7.13581	2.33646	0.64366	1	0.00745199	266	B	A
4112897		A01	2983889	0.000340524	3.46785	41.87	7.30959	-1.92729	0.530057	1	0.00744864	236	A	B
3217585	1741580	A01	2326108	0.000341521	3.46658	41.9771	7.26323	-1.91013	0.525927	1	0.00746343	251	A	B
100007416		A05	18570451	0.000342863	3.46488	41.9574	7.04081	-1.80723	0.497448	1	0.00748573	241	A	B
3131619|F|0-44:C>T-44:C>T	15571045	A05	19874675	0.000343694	3.46383	43.3352	7.16316	-2.31636	0.638492	1	0.00749685	263	A	B
4168255		A05	22706214	0.000345821	3.46115	42.0119	7.13776	-1.87912	0.517603	1	0.00753618	242	A	B
4167686|F|0-66:T>A-66:T>A	22254145	A07	0	0.000346171	3.46071	38.789	7.13624	2.22694	0.614267	1	0.00753676	266	A	B
4117133	888840	A02	2499857	0.000347736	3.45875	42.2416	7.12283	-1.9134	0.527262	1	0.00756375	242	A	B
14778993|F|0-26:T>G-26:T>G	825531	A02	2437079	0.000347845	3.45861	43.2226	7.14772	-2.22455	0.613767	1	0.00755906	264	A	B
14783934|F|0-28:G>A-28:G>A	26236254	A09	35881634	0.000348412	3.45791	39.0315	7.13004	2.24657	0.619981	1	0.00756431	266	A	B
3167105		A07	22638490	0.000349296	3.45681	39.8688	7.19938	1.88485	0.519571	1	0.00757644	242	A	B
4108099	2976917	A01	3393209	0.000350711	3.45505	42.1059	7.1635	-1.87787	0.517925	1	0.00760004	246	A	B
5708547|F|0-17:T>C-17:T>C	29888957	A09	39915971	0.000350825	3.45491	39.0003	7.15401	2.24676	0.620323	1	0.00759545	265	A	B
14783412			0	0.000350833	3.4549	40.2228	7.13655	1.9158	0.528277	1	0.00758857	242	A	B
14788386|F|0-6:T>G-6:T>G	9733715	A05	11207877	0.000351868	3.45362	43.2036	7.12139	-2.26223	0.624732	1	0.00760387	265	B	A
3074699|F|0-30:G>A-30:G>A		A06	27226740	0.000353205	3.45197	39.5094	7.13758	2.53444	0.700175	1	0.0076257	267	B	A
3137865	1575467	A01	2152618	0.000354049	3.45094	42.0476	7.2351	-1.90332	0.525349	1	0.00763683	247	A	B
4116764			0	0.000354611	3.45025	42.1327	7.16227	-1.75463	0.484421	1	0.00764187	249	A	B
14783517		A04	11735566	0.000354709	3.45013	41.8855	7.18476	-1.88859	0.521592	1	0.00763691	255	A	B
3107273		A01	393343	0.000355842	3.44874	42.0627	7.21547	-1.75323	0.483992	1	0.00765423	243	A	B
3128237	28138	A01	481361	0.000356135	3.44839	42.0026	7.12953	-1.77973	0.491565	1	0.00765345	251	A	B
14777893		A05	24958570	0.000356449	3.448	42.1781	7.28824	-1.90521	0.525983	1	0.00765314	242	A	B
100055139	19359895	A07	23531943	0.000358242	3.44582	39.9359	6.99885	1.77998	0.491627	1	0.00768454	243	A	B
14780590			0	0.00035924	3.44461	42.1718	7.10952	-1.90247	0.525375	1	0.00769886	237	A	B
14780185		A07	28577169	0.000359399	3.44442	42.2326	7.17576	-1.78494	0.493317	1	0.00769517	250	A	B
3078550	926617	A01	1385012	0.000359701	3.44406	41.9801	7.29905	-1.90976	0.527725	1	0.00769457	246	A	B
3077599	18407660	A07	22454963	0.000359873	3.44385	39.9976	7.1193	1.83292	0.50642	1	0.00769116	243	A	B
4116525			0	0.000360088	3.44359	39.8702	7.28061	1.90991	0.527523	1	0.00768871	237	A	B
3153480		A10	15395435	0.00036029	3.44335	40.281	7.18644	1.97062	0.544765	1	0.00768596	251	A	B
3077104	2982504	A01	3398729	0.000360381	3.44324	41.9549	7.24639	-1.91122	0.52808	1	0.00768087	242	A	B
3089418|F|0-60:T>C-60:T>C		A09	39807471	0.000360509	3.44308	39.0133	7.1461	2.20949	0.611313	1	0.00767656	266	A	B
5818430|F|0-8:C>A-8:C>A	15808496	A05	20134094	0.000360822	3.44271	43.3403	7.10888	-2.32609	0.643647	1	0.00767621	267	B	A
4337241|F|0-14:G>A-14:G>A	17898756	A05	22890817	0.000361447	3.44196	38.7505	7.13339	2.3246	0.643285	1	0.00768249	266	B	A
3191803|F|0-52:G>C-52:G>C	447722	A10	479061	0.000363135	3.43993	43.1987	7.11983	-2.18949	0.60608	1	0.00771133	265	B	A
3120881	829269		0	0.000363876	3.43905	42.1056	7.13914	-1.84696	0.510847	1	0.00772	247	A	B
3106828		A01	2608366	0.000364682	3.43809	42.1762	7.14262	-1.80434	0.4992	1	0.00773007	249	A	B
3079182|F|0-48:T>A-48:T>A	17967927	A05	22948931	0.000368632	3.43341	38.7151	7.12223	2.34707	0.650532	1	0.00780669	268	B	A
5157339			0	0.000368701	3.43333	39.7556	7.14965	1.8393	0.508799	1	0.00780105	233	A	B
4167264	10256407	A05	11812182	0.0003691	3.43286	42.032	7.20103	-1.88721	0.522774	1	0.00780239	255	A	B
4336608		A07	21612518	0.000370233	3.43153	40.0097	7.05391	1.82501	0.505228	1	0.00781923	240	A	B
4108806|F|0-19:T>C-19:T>C		A08	18024260	0.000370748	3.43092	43.0723	7.11512	-2.40258	0.66624	1	0.00782302	269	B	A
3092194|F|0-21:T>C-21:T>C	25538536	A09	35153101	0.000372112	3.42933	39.0216	7.12312	2.22965	0.618425	1	0.00784469	268	B	A
100012186			0	0.000372404	3.42899	41.9194	7.06764	-1.7537	0.485874	1	0.00784374	246	A	B
3114615		A05	22026389	0.000373103	3.42817	41.9372	7.18752	-1.82651	0.50609	1	0.00785136	245	A	B
3086736	20694775		0	0.000373375	3.42785	40.1095	7.03238	1.86368	0.516232	1	0.00784998	239	A	B
4333688|F|0-5:C>T-5:C>T		A07	7668957	0.00037409	3.42702	38.8877	7.1226	2.20415	0.611598	1	0.00785792	268	B	A
5048739		A07	22675199	0.000374957	3.42602	39.9342	7.20715	1.84019	0.510041	1	0.00786902	244	A	B
14756501		A05	22471640	0.000376346	3.42441	42.0386	7.18996	-1.87187	0.519087	1	0.00789106	248	A	B
14780412		A07	27536788	0.000377615	3.42295	42.3169	7.06444	-1.80929	0.501626	1	0.00791053	240	A	B
3113315|F|0-23:C>A-23:C>A	16492563	A05	21274650	0.000378273	3.42219	43.1907	7.14636	-2.26044	0.627685	1	0.0079172	266	A	B
3133730		A05	20646664	0.00037834	3.42212	42.0606	7.15209	-1.84788	0.512553	1	0.00791149	245	A	B
14771997			0	0.000379316	3.421	41.9644	6.97922	-1.83394	0.509097	1	0.00792478	256	A	B
3086210|F|0-15:G>T-15:G>T		A05	13670441	0.000379354	3.42096	43.2691	7.11869	-2.26569	0.629246	1	0.00791846	265	A	B
4706279		A07	28654318	0.000379576	3.4207	42.1618	7.22694	-1.83715	0.50979	1	0.007916	248	A	B
4706521			0	0.000381528	3.41847	42.127	7.17551	-1.84249	0.511261	1	0.00794958	241	A	B
3091399|F|0-28:C>T-28:C>T		A09	36664061	0.000383124	3.41666	39.0183	7.16396	2.23237	0.620426	1	0.00797569	264	A	B
7246841		A05	16065151	0.000386361	3.41301	41.9293	7.21972	-1.91021	0.530895	1	0.00803589	252	A	B
3086783		A02	9437562	0.000387091	3.41219	41.9859	7.25583	-2.14549	0.595848	1	0.00804389	237	A	B
4106890	2590988		0	0.000387737	3.41146	42.1773	7.10245	-1.84101	0.511418	1	0.00805012	239	A	B
100109896|F|0-63:G>C-63:G>C	6591656	A05	7583955	0.000387823	3.41137	38.7808	7.13674	2.30411	0.641053	1	0.00804473	267	A	B
14789835	9307215	A10	11794097	0.00038965	3.40933	40.202	7.01059	1.78644	0.496706	1	0.00807544	248	A	B
14780497			0	0.000390508	3.40837	42.1307	7.10014	-1.87484	0.521315	1	0.00808602	246	A	B
3150171|F|0-18:T>C-18:T>C		A07	26880964	0.000390524	3.40835	38.7523	7.15788	2.22991	0.620675	1	0.00807916	265	B	A
3183806	18706806	A07	22789864	0.000392608	3.40604	39.8081	7.1621	1.86751	0.519367	1	0.00811507	242	A	B
14785490|F|0-27:C>T-27:C>T		A05	19730269	0.000393361	3.40521	43.3062	7.1166	-2.31364	0.644463	1	0.00812341	269	B	A
4167036|F|0-67:T>G-67:T>G		A10	1211697	0.000394427	3.40403	38.9735	7.14657	2.17244	0.605166	1	0.0081382	266	B	A
14772845			0	0.000394954	3.40345	42.0025	7.24273	-1.87582	0.522155	1	0.00814186	250	A	B
100003043		A05	17261611	0.000395979	3.40233	42.1753	7.20232	-1.85908	0.517361	1	0.00815577	242	A	B
3079479|F|0-24:T>C-24:T>C	29570980	A09	39601044	0.000396219	3.40206	39.0133	7.12404	2.18376	0.60859	1	0.0081535	268	A	B
3137714	19443239	A05	24583085	0.000398649	3.39941	42.0706	7.04951	-1.81364	0.504912	1	0.00819626	240	A	B
3118489	1729749		0	0.000399123	3.39889	41.8685	7.21015	-1.91245	0.532627	1	0.00819875	245	A	B
14773197			0	0.000400239	3.39768	40.1978	7.09228	1.84706	0.514615	1	0.00821443	248	A	B
4121546			0	0.000400462	3.39744	41.8493	7.13439	-1.8904	0.526433	1	0.00821176	239	A	B
5155310			0	0.000400734	3.39714	42.1105	7.07038	-1.77647	0.494966	1	0.00821011	247	A	B
14789780	9150326	A05	10437433	0.000401262	3.39657	41.9266	7.18221	-1.86074	0.518527	1	0.0082137	248	A	B
3118802|F|0-30:T>C-30:T>C	15230123	A07	19127354	0.000401268	3.39657	38.8651	7.10058	2.23876	0.624521	1	0.00820659	268	A	B
100046660		A05	13670456	0.000403251	3.39442	42.1637	7.24439	-1.85728	0.517608	1	0.00823992	243	A	B
4333535	16938127	A05	21725364	0.000403536	3.39412	42.1051	7.20301	-1.8519	0.516372	1	0.00823851	251	A	B
3124140	1252106	A01	1786020	0.000404204	3.3934	42.1976	7.32582	-1.92665	0.536976	1	0.0082449	241	A	B
14770719		A05	19723020	0.000404588	3.39299	41.9074	7.20527	-1.90367	0.530855	1	0.00824551	249	A	B
3127975	18939997	A07	23068285	0.000404712	3.39285	40.0056	7.09711	1.81097	0.504842	1	0.00824082	243	A	B
14770153		A05	21244222	0.000405584	3.39192	42.0243	7.21398	-1.87484	0.522735	1	0.00825137	243	A	B
3080022			0	0.0004076	3.38977	42.184	7.14749	-1.85885	0.518621	1	0.00828514	248	A	B
3148683		A07	21818747	0.000408135	3.3892	39.9736	7.11603	1.82278	0.50831	1	0.00828877	238	A	B
4111196	9279549	A10	11764681	0.000409599	3.38764	40.1479	7.09611	1.82085	0.508152	1	0.00831126	246	A	B
5708044		A07	23129415	0.000409804	3.38742	40.1633	7.05454	1.82087	0.507967	1	0.00830816	239	A	B
3109734|F|0-6:G>T-6:G>T		A02	2440582	0.000410385	3.38681	43.161	7.12857	-2.17264	0.607119	1	0.0083127	268	A	B
4120961	2704147	A01	3096150	0.000411744	3.38537	42.171	7.23108	-1.82546	0.509584	1	0.00833299	244	A	B
100050933	12035084	A05	18735697	0.000412159	3.38494	41.9683	7.20197	-1.87001	0.52221	1	0.00833414	249	A	B
4107487		A07	22788066	0.000412254	3.38484	40.0291	7.14796	1.81436	0.506353	1	0.00832882	238	A	B
3074757		A05	21028541	0.00041292	3.38413	42.1396	7.28802	-1.88553	0.526377	1	0.00833504	241	A	B
4108518		A01	12087863	0.000413982	3.38302	39.9902	7.17488	1.85128	0.517008	1	0.00834923	244	A	B
100106512			0	0.000414438	3.38254	39.8834	7.05481	1.81011	0.505582	1	0.0083512	245	A	B
100012115			0	0.000414692	3.38227	42.2091	7.19879	-1.87402	0.52346	1	0.00834908	245	A	B
3166973|F|0-29:G>A-29:G>A		A05	17078200	0.000418666	3.37813	43.3214	7.15354	-2.2874	0.640073	1	0.00842181	265	A	B
3094251	5546516	A02	7926185	0.000419109	3.37767	41.8599	7.08396	-1.89663	0.530384	1	0.00842344	251	A	B
5048031|F|0-7:G>T-7:G>T			0	0.000419884	3.37687	38.8994	7.12619	2.17769	0.609512	1	0.00843174	265	B	A
5156296|F|0-19:T>A-19:T>A		A05	20181775	0.000420232	3.37651	43.2736	7.14905	-2.27538	0.636926	1	0.00843145	266	A	B
100143220|F|0-51:C>G-51:C>G	18188950	A05	23189513	0.00042122	3.37549	38.7151	7.23031	2.34915	0.657396	1	0.00844399	257	A	B
4332948		A02	3637208	0.000421359	3.37535	41.9663	7.106	-1.86688	0.522104	1	0.0084395	245	A	B
17421560|F|0-10:T>C-10:T>C	29682393		0	0.000422121	3.37456	39.0369	7.12851	2.18126	0.610729	1	0.00844751	264	B	A
3138030	10818238	A05	12794507	0.000422143	3.37454	41.8814	7.18677	-1.90915	0.534241	1	0.00844068	253	A	B
3090124|F|0-55:G>C-55:G>C		A05	17665825	0.000422218	3.37446	43.2606	7.14208	-2.28284	0.639277	1	0.00843493	267	A	B
5810989|F|0-22:T>A-22:T>A		A06	26138073	0.000422319	3.37436	39.6091	7.11283	2.53784	0.710698	1	0.00842971	267	B	A
14770343	19832217	A05	24957787	0.000422511	3.37416	42.155	7.12035	-1.78498	0.499304	1	0.00842632	245	A	B
100051856	15917173	A07	19983160	0.000423129	3.37353	41.9661	7.11177	-1.74879	0.489347	1	0.00843143	249	A	B
3102180	6196269	A02	8714094	0.000424422	3.3722	41.9581	7.19666	-2.06233	0.576847	1	0.00844996	238	A	B
4116037	18657366	A07	22734637	0.000424736	3.37188	40.0396	7.14215	1.86048	0.520356	1	0.00844898	236	A	B
4118433		A09	35412576	0.000424834	3.37178	42.0813	7.25196	-1.79105	0.5013	1	0.00844372	248	A	B
3098411|F|0-35:G>C-35:G>C	23988627	A07	28725039	0.000425408	3.37119	38.9369	7.16709	2.12476	0.595265	1	0.00844791	264	B	A
3214822|F|0-34:T>C-34:T>C		A02	2592158	0.000425678	3.37092	43.1431	7.11856	-2.20636	0.618304	1	0.00844605	269	B	A
4332930		A05	21339709	0.000426158	3.37043	41.8483	7.14259	-1.8287	0.511872	1	0.00844839	245	A	B
7250230|F|0-20:A>T-20:A>T	26505974	A09	36199859	0.000426423	3.37016	38.9773	7.13458	2.20399	0.617604	1	0.00844645	265	B	A
100005234		A03	32484161	0.000428258	3.36829	42.1264	7.13937	-1.80462	0.505439	1	0.00847558	249	A	B
3157232		A10	2287541	0.000428721	3.36783	39.9608	7.17225	1.7888	0.500937	1	0.00847752	245	A	B
14767451			0	0.000428788	3.36776	40.4568	7.04887	1.81974	0.509637	1	0.00847166	246	A	B
3129667|F|0-12:T>C-12:T>C	29428314	A09	39449655	0.000429823	3.36671	39.0415	7.13154	2.17246	0.609231	1	0.0084849	268	B	A
14756270			0	0.000430337	3.36619	41.915	7.18641	-1.88856	0.528743	1	0.00848786	236	A	B
14786986	9817657	A05	11111280	0.000430469	3.36606	42.057	7.14895	-1.8303	0.512863	1	0.00848326	250	A	B
100089121	14920689	A07	18797158	0.000432031	3.36449	42.3187	7.11844	-1.68605	0.472575	1	0.00850684	250	A	B
3159281	17822724	A05	22787349	0.000433075	3.36344	41.9607	7.23699	-1.85486	0.519931	1	0.00852019	248	A	B
3157581		A07	24272565	0.000433318	3.36319	39.9316	7.15736	1.83948	0.515371	1	0.00851777	239	A	B
14791935		A05	9702555	0.000434408	3.3621	42.1554	7.21847	-1.87873	0.526342	1	0.008532	235	A	B
4118430		A02	2467473	0.000435379	3.36113	41.9485	6.97116	-1.7962	0.503492	1	0.00854386	241	A	B
5149037|F|0-15:C>G-15:C>G			0	0.000435568	3.36094	38.7429	7.13894	2.3025	0.646329	1	0.00854036	267	B	A
14791359		A09	2012202	0.000436121	3.36039	42.0521	7.16182	-1.7822	0.499777	1	0.00854401	246	A	B
14780366	846775	A10	894349	0.000436595	3.35992	39.8158	7.07768	1.78936	0.501713	1	0.0085461	242	A	B
3164048			0	0.000437102	3.35942	41.9768	7.19648	-2.11464	0.593139	1	0.00854884	247	A	B
4339048|F|0-42:A>G-42:A>G	917245	A10	1006315	0.000440037	3.35651	38.9513	7.14312	2.1508	0.604221	1	0.00859901	267	A	B
3129797|F|0-32:G>A-32:G>A	11174306	A05	17665445	0.000440233	3.35632	43.2223	7.13215	-2.24497	0.63073	1	0.00859562	268	A	B
7249271|F|0-12:C>T-12:C>T			0	0.000440503	3.35605	43.3459	7.13216	-2.32703	0.653814	1	0.00859369	268	B	A
3105542	1393856		0	0.000440505	3.35605	42.0755	7.14641	-1.86967	0.524712	1	0.00858653	246	A	B
4333238		A02	3808209	0.000440614	3.35594	42.098	7.00381	-1.81159	0.508276	1	0.00858146	241	A	B
3100601			0	0.000440731	3.35583	42.0707	7.10927	-1.81847	0.510275	1	0.00857657	243	A	B
3094627		A05	12942391	0.000442165	3.35442	41.9152	7.16646	-1.8805	0.527996	1	0.00859729	249	A	B
3194184		A03	21744553	0.000442167	3.35441	41.8721	7.22418	-2.00928	0.564058	1	0.00859015	246	A	B
3095481		A05	17892803	0.000445608	3.35105	42.0018	7.17062	-1.86887	0.525075	1	0.00864978	250	A	B
14779620		A05	10435397	0.00044769	3.34902	42.0968	7.20944	-1.85499	0.521247	1	0.00868295	246	A	B
3090627	20926095	A07	25198214	0.000447855	3.34886	40.0199	7.23058	1.85897	0.522229	1	0.00867891	241	A	B
5034432	6196335	A02	8714091	0.000448954	3.3478	41.7788	7.03007	-1.8825	0.529268	1	0.00869297	252	A	B
100005636			0	0.000449501	3.34727	42.1482	7.19731	-1.83663	0.516192	1	0.00869634	244	A	B
5813931	12854234	A05	16409284	0.000449966	3.34682	41.8528	7.15358	-1.87195	0.526367	1	0.0086981	251	A	B
3097646	17611185		0	0.000450976	3.34585	39.6807	7.15924	1.79305	0.5041	1	0.00871038	245	A	B
14770092		A06	11102485	0.000451227	3.3456	42.033	7.13095	-1.75187	0.49276	1	0.00870802	253	A	B
7250913		A07	28069915	0.000453082	3.34382	42.3035	7.20834	-1.80058	0.506342	1	0.00873655	243	A	B
14769951	8454847	A05	9665844	0.000453695	3.34324	42.1069	7.21037	-1.84432	0.518785	1	0.00874114	246	A	B
14789777			0	0.000453865	3.34307	42.0237	7.17277	-1.86096	0.523512	1	0.00873719	247	A	B
14769942		A05	11093669	0.000454022	3.34292	42.067	7.17423	-1.7973	0.505672	1	0.00873299	249	A	B
3215713	1172572	A02	2855452	0.000454395	3.34257	41.8638	7.11748	-1.88375	0.530058	1	0.00873294	250	A	B
26679959	10688370	A05	12620166	0.000454566	3.3424	41.8334	7.12188	-1.85175	0.520895	1	0.00872901	244	A	B
3076235		A01	2662255	0.000454686	3.34229	42.0101	7.31562	-1.88801	0.531195	1	0.00872412	247	A	B
3129932	744248	A02	2362466	0.000455611	3.34141	41.9331	7.27431	-1.84431	0.518924	1	0.00873467	245	A	B
3136465	15087415	A07	18952728	0.000456429	3.34063	42.2406	7.19537	-1.73816	0.48918	1	0.00874315	247	A	B
5817965		A05	24544480	0.000458356	3.3388	41.9183	7.00189	-1.78394	0.502313	1	0.00877285	250	A	B
14786997|F|0-64:A>T-64:A>T		A05	19030893	0.000458753	3.33842	43.3639	7.15701	-2.30979	0.650892	1	0.00877322	264	B	A
3104644	2197881	A02	4226174	0.000459579	3.33764	42.0295	7.25843	-1.85533	0.522225	1	0.0087818	240	A	B
3146496|F|0-16:A>G-16:A>G	16525345	A05	21293104	0.000459835	3.3374	43.219	7.14139	-2.19094	0.617483	1	0.00877949	263	B	A
100002632			0	0.000461647	3.33569	42.1299	6.92673	-1.69974	0.478818	1	0.00880687	248	A	B
14770711	14672807	A08	18057193	0.000462607	3.33479	39.9238	7.15105	1.69887	0.478781	1	0.00881794	253	A	B
3100863|F|0-26:G>A-26:G>A	1942806	A02	3953115	0.000463161	3.33427	43.0919	7.16353	-2.14982	0.606236	1	0.00882128	263	B	A
3123106|F|0-6:T>C-6:T>C	17687323	A05	22667384	0.000464048	3.33344	43.1702	7.16163	-2.19392	0.61867	1	0.00883094	260	B	A
5148902	18895700	A07	23016820	0.000464433	3.33308	40.2275	7.11789	1.81326	0.510894	1	0.00883106	243	A	B
14789422|F|0-33:G>A-33:G>A	17733405	A05	22707498	0.000465113	3.33244	38.825	7.12077	2.27824	0.642846	1	0.00883678	269	A	B
14785311		A03	28424286	0.000465428	3.33215	42.1586	7.03151	-1.73578	0.489201	1	0.00883553	245	A	B
14771292			0	0.000465697	3.3319	42.0539	7.20821	-1.79607	0.506299	1	0.00883345	248	A	B
3117941	707785	A01	1171425	0.000466422	3.33122	41.9366	7.19326	-1.78627	0.503569	1	0.00883999	247	A	B
100006698		A07	25020857	0.000469493	3.32837	40.2641	7.04136	1.77014	0.499138	1	0.00889095	242	A	B
3186745		A09	35758121	0.000471792	3.32625	42.1426	7.08592	-1.67899	0.473723	1	0.00892722	246	A	B
3091193		A05	21678193	0.000471875	3.32617	41.9196	7.09724	-1.77417	0.500641	1	0.00892155	248	A	B
4107146	15878815		0	0.000475279	3.32305	42.0243	7.23482	-1.84715	0.521585	1	0.00897861	250	A	B
100092311	13617203	A05	15861034	0.000475649	3.32271	41.9263	7.15659	-1.8182	0.513271	1	0.00897831	244	A	B
5816400|F|0-30:C>T-30:C>T	19833297	A05	24958906	0.000476225	3.32219	38.8621	7.16993	2.21734	0.626666	1	0.00898189	264	B	A
4121408		A10	12937205	0.000478917	3.31974	40.2621	7.10774	1.81186	0.511783	1	0.00902535	245	A	B
14786941		A07	27053657	0.000479716	3.31902	42.0411	7.12141	-1.78251	0.50356	1	0.0090331	245	A	B
14771140		A08	17414999	0.000480003	3.31876	39.8013	7.11948	1.66985	0.471988	1	0.00903119	254	A	B
3117249		A05	21843285	0.000481463	3.31744	42.0804	7.23046	-1.7996	0.508861	1	0.00905136	257	A	B
4707938		A07	28441778	0.000483987	3.31517	42.0682	7.25979	-1.81747	0.513766	1	0.00909146	244	A	B
3082206		A02	9206727	0.000484018	3.31514	41.8624	7.15564	-1.97271	0.557806	1	0.00908471	249	A	B
3078593		A07	23004658	0.000485585	3.31373	40.2356	7.23977	1.86157	0.526214	1	0.00910678	239	A	B
5818768|F|0-12:G>T-12:G>T	16580102	A05	21363858	0.000485951	3.31341	43.1999	7.16509	-2.22044	0.628566	1	0.0091063	265	B	A
4109417		A01	3235964	0.000488289	3.31132	42.085	7.1481	-1.80076	0.509308	1	0.00914275	241	A	B
14761968			0	0.00048853	3.31111	39.8122	7.14142	1.70186	0.481492	1	0.00913991	246	A	B
7248454	17988054	A05	22983828	0.000490134	3.30969	41.8101	7.14978	-1.83103	0.518083	1	0.00916256	243	A	B
3111465|F|0-50:A>T-50:A>T	21073544	A06	24702676	0.00049035	3.30949	39.5797	7.15557	2.23181	0.63211	1	0.00915923	261	B	A
5154779|F|0-53:A>G-53:A>G	1172506	A02	2855402	0.00049072	3.30917	43.1608	7.14498	-2.18821	0.619976	1	0.0091588	267	B	A
3090870|F|0-38:G>C-38:G>C	11980115	A05	18654374	0.000490924	3.30899	43.3073	7.167	-2.27314	0.643969	1	0.00915527	264	A	B
3112544|F|0-41:T>C-41:T>C		A08	17267222	0.000492203	3.30786	42.9577	7.12219	-2.31855	0.657122	1	0.00917176	269	B	A
4165494			0	0.000492497	3.3076	41.8093	7.09325	-1.8286	0.517707	1	0.00916989	247	A	B
5030498	18120016	A05	23107404	0.000492889	3.30725	41.9574	7.24592	-1.80865	0.512201	1	0.00916985	251	A	B
100047413	6276788	A02	8800159	0.000493145	3.30703	42.0147	7.10959	-1.93396	0.547564	1	0.0091673	246	A	B
3076355	5393381	A05	5937170	0.000493595	3.30663	42.255	7.12432	-1.80625	0.511355	1	0.00916834	243	A	B
14771778			0	0.000494607	3.30574	42	7.22566	-1.86142	0.527403	1	0.00917981	255	A	B
14772874			0	0.000495997	3.30452	41.9718	7.21008	-1.836	0.520342	1	0.00919827	256	A	B
7248140			0	0.00049658	3.30401	42.024	7.2203	-1.87621	0.531618	1	0.00920175	250	A	B
4332948|F|0-30:T>C-30:T>C		A02	3637178	0.000497819	3.30293	43.0919	7.13687	-2.14477	0.608357	1	0.00921737	267	B	A
3121970	2281434	A10	2831529	0.000498181	3.30261	40.2349	7.1317	1.83685	0.520514	1	0.00921674	247	A	B
5148658		A02	10344159	0.000498319	3.30249	41.8344	7.16703	-1.80289	0.510872	1	0.00921198	246	A	B
14780277	5411435	A05	5953976	0.000501256	3.29994	42.1574	7.05631	-1.78835	0.506873	1	0.00925891	242	A	B
5591767	19381704	A07	23553784	0.000501414	3.2998	40.0118	7.04681	1.73056	0.490363	1	0.00925449	237	A	B
3093680	25881886	A09	35495301	0.000501707	3.29955	42.0925	7.2057	-1.7133	0.485826	1	0.00925255	249	A	B
3187093	17391888	A07	21494439	0.000502037	3.29926	40.1961	7.1233	1.81934	0.515778	1	0.00925131	244	A	B
4121624|F|0-16:C>G-16:C>G	14984355	A05	19214430	0.000503012	3.29842	43.2597	7.13367	-2.24784	0.63814	1	0.00926194	268	A	B
100000181	9787042	A05	11146914	0.000503386	3.2981	42.0437	7.20905	-1.81506	0.514674	1	0.00926151	244	A	B
5818290		A09	36318575	0.00050366	3.29786	42.0371	7.18801	-1.73025	0.490618	1	0.00925923	243	A	B
5050970|F|0-51:A>C-51:A>C	15090178	A07	18955527	0.000503779	3.29776	38.9725	7.13462	2.15183	0.61096	1	0.00925411	268	A	B
3098874		Scaffold0470	17570	0.000503894	3.29766	41.9328	7.14812	-1.83505	0.520772	1	0.00924893	258	A	B
100082724		A07	21470000	0.000505119	3.29661	40.0583	7.21926	1.84149	0.52234	1	0.00926409	245	A	B
14770464	9837081	A05	11092594	0.000505257	3.29649	41.9873	7.17845	-1.82959	0.519006	1	0.00925933	246	A	B
4335398		A07	24523458	0.000505377	3.29638	39.9998	7.19245	1.88602	0.534711	1	0.00925424	236	A	B
100010158	20756652	A07	25020860	0.000505808	3.29601	40.0565	7.20689	1.79379	0.509059	1	0.00925485	252	A	B
3081683|F|0-59:T>A-59:T>A	18212358	A05	23208781	0.000506031	3.29582	38.7958	7.15531	2.34077	0.664743	1	0.00925166	265	B	A
4109535	1575516	A01	2152667	0.000507688	3.2944	42.0348	7.21929	-1.80074	0.511097	1	0.00927468	249	A	B
3121194		A09	35900614	0.000508647	3.29358	42.3532	7.1981	-1.71369	0.48633	1	0.0092849	244	A	B
3108209		A10	4170377	0.00050873	3.29351	40.3461	7.03746	1.80307	0.511729	1	0.00927914	245	A	B
3074876|F|0-43:G>A-43:G>A		A05	25049307	0.000509011	3.29327	38.9314	7.13396	2.14566	0.609703	1	0.00927699	268	A	B
5806156		A05	21717994	0.000509352	3.29298	41.9055	7.18061	-1.82473	0.518042	1	0.00927594	249	A	B
14768900		Scaffold0901	1875	0.00050944	3.29291	41.9683	7.22946	-1.88931	0.536325	1	0.00927029	247	A	B
100136814		A07	22680919	0.000510292	3.29218	39.9542	7.14737	1.79756	0.510113	1	0.00927855	239	A	B
3089749|F|0-59:T>G-59:T>G		A05	14321175	0.000510978	3.2916	38.8448	7.15432	2.21709	0.630133	1	0.00928377	266	B	A
4118155	2977797	A01	3394089	0.000512445	3.29035	41.9334	7.22653	-1.85575	0.527072	1	0.00930316	248	A	B
3221923	9297776	A10	11789704	0.000513223	3.28969	40.1346	7.15573	1.81854	0.516758	1	0.00931002	255	A	B
3077544|F|0-46:T>A-46:T>A	15223269	A07	19118982	0.000514433	3.28867	38.9557	7.12329	2.16798	0.616591	1	0.0093247	269	B	A
3123475		A05	14329881	0.000515343	3.2879	42.0425	7.14684	-1.78352	0.506755	1	0.00933393	247	A	B
14782954			0	0.000515476	3.28779	41.9264	7.2156	-1.82641	0.51912	1	0.00932907	253	A	B
4165827		A05	17456694	0.000517262	3.28629	41.8522	7.2197	-1.84856	0.525505	1	0.00935412	251	A	B
3140837			0	0.000517459	3.28612	42.2184	7.27747	-1.71727	0.488195	1	0.00935041	251	A	B
3097810	19802788	A05	24928529	0.000517912	3.28574	41.9864	7.16876	-1.77922	0.505619	1	0.00935134	243	A	B
4335098			0	0.000520506	3.28357	39.7524	7.1243	1.66035	0.472308	1	0.0093909	254	A	B
7249845		A07	24120541	0.000522282	3.28209	40.1088	7.08041	1.8103	0.514852	1	0.00941565	245	A	B
100004376		Scaffold0876	14795	0.000523311	3.28124	40.2417	7.1382	1.81428	0.516095	1	0.00942689	246	A	B
3126400	14688678	A08	18072077	0.000523975	3.28069	39.9911	7.1121	1.66565	0.473941	1	0.00943155	249	A	B
3141227|F|0-49:T>C-49:T>C		A09	36047043	0.000524764	3.28004	39.0984	7.15218	2.16407	0.616361	1	0.00943846	266	B	A
14769633		A09	31228508	0.000525144	3.27972	40.1029	7.06484	1.76042	0.500941	1	0.00943799	247	A	B
3087090	23798504	A07	28542028	0.000525954	3.27905	42.1473	7.21113	-1.76993	0.503652	1	0.00944526	245	A	B
14778418	18181471	A05	23182067	0.00052656	3.27855	41.9803	7.09738	-1.7858	0.508243	1	0.00944884	246	A	B
3090744	20791615		0	0.000527215	3.27801	40.2613	7.22359	1.8948	0.539316	1	0.00945332	246	A	B
4332954|F|0-8:A>G-8:A>G	19966849	A05	25101285	0.000529002	3.27654	38.915	7.12398	2.16016	0.615726	1	0.00947805	269	B	A
3140171		A07	25230610	0.000529746	3.27593	39.632	7.14057	1.73875	0.494951	1	0.00948409	241	A	B
14765978|F|0-15:A>G-15:A>G			0	0.000530136	3.27561	38.7889	7.16874	2.26946	0.64687	1	0.00948378	265	A	B
14769943			0	0.000530304	3.27547	42.0389	7.15834	-1.79486	0.511053	1	0.00947949	244	A	B
100093819			0	0.000530519	3.2753	42.2545	7.11305	-1.73134	0.493008	1	0.00947605	245	A	B
14769292			0	0.000530885	3.275	39.7436	7.09632	1.67775	0.477639	1	0.00947532	240	A	B
4337278|F|0-34:T>C-34:T>C	16277422		0	0.000531099	3.27482	43.1594	7.18287	-2.08548	0.594458	1	0.00947188	263	A	B
4112608	1942576	A01	2544257	0.000531279	3.27468	41.8725	7.09698	-1.75626	0.500134	1	0.00946784	244	A	B
14770288			0	0.000533475	3.27289	41.879	7.0151	-1.66343	0.474011	1	0.00949969	250	A	B
14787820	8465088		0	0.000535011	3.27164	40.024	7.13034	1.77411	0.505585	1	0.00951976	247	A	B
5029597			0	0.000535396	3.27132	42.0533	7.21942	-1.85731	0.529353	1	0.00951933	248	A	B
3081597			0	0.000536183	3.27069	41.8571	7.17924	-2.03432	0.579575	1	0.00952606	239	A	B
100096998	19196861	A05	24334661	0.000536709	3.27026	42.1716	7.16968	-1.76883	0.504065	1	0.00952813	242	A	B
5811199|F|0-23:A>G-23:A>G		A06	24766661	0.000537419	3.26969	39.6419	7.13532	2.33683	0.666889	1	0.00953346	268	B	A
3120637	17399015	A07	21502954	0.000537968	3.26924	40.0094	7.20272	1.782	0.508081	1	0.00953592	248	A	B
3077899			0	0.000538942	3.26846	41.8344	7.14417	-1.8461	0.526043	1	0.00954593	235	A	B
3141946|F|0-16:T>C-16:T>C		A09	40045211	0.000539263	3.2682	39.1209	7.16019	2.15233	0.614347	1	0.00954435	266	B	A
14788875|F|0-51:T>C-51:T>C		A05	17286377	0.000541365	3.26651	43.2611	7.13085	-2.22504	0.635267	1	0.00957427	265	B	A
14787325|F|0-22:T>A-22:T>A		A03	3870619	0.000541524	3.26638	43.0919	7.15004	-2.13458	0.609483	1	0.00956981	266	A	B
14792805		Scaffold0746	173	0.000541767	3.26619	42.0099	7.29801	-1.85125	0.528037	1	0.00956684	245	A	B
100091990|F|0-50:G>T-50:G>T	20199403	A05	25363489	0.000544653	3.26388	38.9237	7.18432	2.17416	0.620949	1	0.00961049	262	B	A
4332762	15073137	A07	18928931	0.00054612	3.26271	41.9439	7.17707	-1.7251	0.492554	1	0.00962908	252	A	B
3089593|F|0-50:T>A-50:T>A		A02	171491	0.000547117	3.26192	38.7711	7.12789	2.25852	0.645368	1	0.00963936	265	A	B
3084070		A07	22736906	0.000550173	3.2595	40.0151	7.16607	1.81122	0.517167	1	0.00968588	242	A	B
4118398			0	0.000550259	3.25943	40.2529	7.16024	1.83108	0.522961	1	0.00968007	246	A	B
3085473	926551		0	0.000551022	3.25883	42.0574	7.32943	-1.87556	0.535695	1	0.00968616	245	A	B
3159844		A10	11873794	0.000552586	3.2576	40.2321	7.21361	1.81106	0.517361	1	0.00970633	244	A	B
3074356		A07	22040123	0.000552687	3.25752	40.1072	7.2718	1.85226	0.528957	1	0.00970078	238	A	B
3086047|F|0-49:T>G-49:T>G		A09	36200532	0.000552911	3.25734	39.0594	7.16104	2.16169	0.618219	1	0.0096974	265	B	A
3111823|F|0-10:C>A-10:C>A	29361883	A09	39382209	0.000552927	3.25733	39.1063	7.12508	2.15284	0.615804	1	0.00969038	269	B	A
100046486		A06	9589217	0.00055303	3.25725	42.1805	7.16717	-1.76796	0.50508	1	0.00968489	244	A	B
100125486		A07	24037685	0.000553594	3.25681	39.8203	7.12269	1.81842	0.519453	1	0.00968748	241	A	B
14783075			0	0.000556292	3.2547	41.8953	7.1908	-1.81837	0.51998	1	0.00972738	253	A	B
5818996		A05	25282333	0.000556469	3.25456	42.1488	7.21955	-1.79393	0.51264	1	0.00972316	240	A	B
4336504|F|0-49:T>C-49:T>C	16278174	A05	21028495	0.000557847	3.25348	43.1754	7.13626	-2.17907	0.62372	1	0.00973994	268	A	B
100005044		A05	21198369	0.000559109	3.2525	41.9633	7.19511	-1.73906	0.49737	1	0.00975464	248	A	B
3098572		A02	7984822	0.000559839	3.25194	42.0327	7.17793	-1.90811	0.545715	1	0.00976007	246	A	B
14783421		Scaffold0988	61429	0.000560874	3.25113	39.9985	7.21295	1.81756	0.520008	1	0.0097708	250	A	B
4109311|F|0-54:C>T-54:C>T		A10	9411137	0.000560877	3.25113	38.8511	7.15426	2.16754	0.620574	1	0.00976354	264	A	B
3092237|F|0-26:C>A-26:C>A		A01	1511520	0.000562388	3.24996	43.2594	7.12551	-2.20776	0.63237	1	0.00978253	269	B	A
3096059|F|0-62:C>T-62:C>T	15248631	A05	19579672	0.000565371	3.24767	43.304	7.19146	-2.24629	0.643469	1	0.00982707	262	A	B
3166465|F|0-29:G>A-29:G>A		A05	19182217	0.000565541	3.24754	43.2822	7.13842	-2.24627	0.64366	1	0.00982269	268	A	B
3145664		A01	1276669	0.000566226	3.24701	42.0932	7.25991	-1.79023	0.512235	1	0.00982725	238	A	B
4165931	17394388	A07	21497107	0.000567381	3.24612	40.0136	7.20601	1.82857	0.523353	1	0.00983997	240	A	B
100018157		A05	7027545	0.000567487	3.24604	42.1248	7.28799	-1.80161	0.515762	1	0.00983447	244	A	B
14756287	17635506	A05	22514261	0.000568098	3.24558	42.0898	7.27237	-1.82594	0.522857	1	0.00983774	247	A	B
4706929	380734		0	0.000568357	3.24538	42.0973	7.29427	-1.77072	0.507037	1	0.00983489	246	A	B
3169773		A05	13034514	0.000570914	3.24343	42.0183	7.26228	-1.83941	0.526951	1	0.00987181	248	A	B
3118456		A10	11800116	0.000572209	3.24245	40.0743	7.23401	1.80812	0.518028	1	0.00988686	246	A	B
3137157|F|0-29:A>G-29:A>G		A07	28557639	0.000572465	3.24225	38.9678	7.12857	2.07183	0.594172	1	0.00988394	265	B	A
4707595	20210132	A07	24362030	0.000572614	3.24214	39.7419	7.14819	1.81106	0.518754	1	0.00987918	241	A	B
3132526	20214112	A07	24366038	0.000573775	3.24126	39.836	7.22054	1.83683	0.526067	1	0.00989189	236	A	B
100025357			0	0.000574895	3.24041	42.1445	7.22555	-1.72977	0.495819	1	0.00990385	248	A	B
3102929	18545525	A07	22592863	0.000575418	3.24002	39.8366	7.23792	1.80561	0.517153	1	0.00990553	233	A	B
5708051			0	0.000575516	3.23994	40.0341	7.23534	1.82082	0.521991	1	0.00989989	249	A	B
4333046			0	0.000575783	3.23974	40.2663	7.10231	1.74546	0.500563	1	0.00989717	255	A	B
3089744|F|0-43:G>A-43:G>A		A02	658010	0.000575815	3.23972	38.8495	7.17835	2.22055	0.637062	1	0.00989041	263	A	B
14770117	14722868	A08	18164291	0.000581635	3.23535	39.9632	7.11648	1.6654	0.477868	1	0.00998302	250	A	B
4165411|F|0-12:T>A-12:T>A	29582876	A09	39612087	0.000582789	3.23449	39.1295	7.14364	2.11214	0.60666	1	0.00999545	267	A	B
3076062	16909988	A07	21037424	0.000582845	3.23445	39.8174	7.23359	1.81923	0.521718	1	0.00998905	237	A	B
100090130	19406138	A05	24548127	0.000583785	3.23375	42.0076	7.13533	-1.76447	0.506338	1	0.00999781	246	A	B
17422169			0	0.000584543	3.23318	41.9308	7.18028	-1.8142	0.520933	1	0.0100034	256	A	B
4106895		A01	3362130	0.000586183	3.23197	42.0231	7.15835	-1.85798	0.533433	1	0.0100241	249	A	B
3101235|F|0-27:C>A-27:C>A		A09	39371243	0.000586332	3.23186	39.0795	7.15035	2.16035	0.62081	1	0.0100193	267	A	B
4111038	6731792	A02	9257350	0.000586454	3.23177	41.9171	7.19159	-2.03814	0.584888	1	0.010014	240	A	B
3087449		A07	28033292	0.000587825	3.23075	42.0399	7.15399	-1.75765	0.504578	1	0.0100301	243	A	B
100004648	16904229	A05	21677943	0.000588151	3.23051	42.1674	7.15502	-1.76828	0.507735	1	0.0100283	246	A	B
4113299	29751598		0	0.000589258	3.22969	40.1212	7.28004	1.8529	0.532085	1	0.0100398	245	A	B
14778151|F|0-49:G>A-49:G>A	16658049	A05	21445074	0.000589606	3.22944	43.2077	7.16516	-2.17775	0.626032	1	0.0100384	265	B	A
3092737	17713127	A07	21818750	0.000591223	3.22825	40.0486	7.20385	1.80661	0.518602	1	0.0100586	234	A	B
3120234|F|0-32:T>G-32:T>G		A02	657938	0.000591974	3.2277	43.259	7.15539	-2.21679	0.637491	1	0.010064	266	A	B
4336050	20237829	A07	24389687	0.000593286	3.22674	39.8123	7.13323	1.83534	0.527303	1	0.0100789	244	A	B
4334964	20053857	A07	24218578	0.000593561	3.22653	40.0122	7.25628	1.79505	0.515745	1	0.0100762	244	A	B
14772181			0	0.00059592	3.22481	41.8661	7.12021	-1.8125	0.521333	1	0.0101089	259	A	B
4337991		A05	11553316	0.000596586	3.22433	41.9362	7.21684	-1.80073	0.517592	1	0.0101128	244	A	B
3106650	29911892	A09	39946714	0.00059772	3.2235	40.0107	7.06925	1.74971	0.503271	1	0.0101247	254	A	B
3139562|F|0-18:C>A-18:C>A	16755508		0	0.000597946	3.22334	43.1162	7.1662	-2.12034	0.610162	1	0.0101212	263	B	A
3075802|F|0-13:T>G-13:T>G	1264619	A01	1798392	0.000598519	3.22292	43.2834	7.12706	-2.21525	0.6377	1	0.0101235	269	B	A
14788765|F|0-50:T>G-50:T>G		A01	428740	0.000598994	3.22258	38.8958	7.1501	2.20567	0.634927	1	0.0101242	267	B	A
5708496|F|0-37:T>C-37:T>C	21434700	A05	26648397	0.000599937	3.22189	43.1569	7.15806	-2.17494	0.626131	1	0.0101328	266	A	B
4166155|F|0-21:G>A-21:G>A		A05	13906418	0.000600519	3.22147	43.2027	7.13992	-2.1833	0.628644	1	0.0101352	268	A	B
5154375	4312989	A10	6871417	0.000601082	3.22107	40.2201	7.18761	1.8369	0.528534	1	0.0101374	252	A	B
100009043	8894308	A05	10134732	0.000602247	3.22023	42.0337	7.20018	-1.85662	0.534152	1	0.0101497	247	A	B
14792875		Scaffold0389	1212	0.000604509	3.2186	40.0866	7.3262	1.83618	0.528316	1	0.0101804	243	A	B
14784392	3288151	A10	5738488	0.000605182	3.21811	40.0056	7.2172	1.82615	0.525675	1	0.0101844	250	A	B
5048533		A09	35355685	0.000605766	3.21769	41.9799	7.07379	-1.68677	0.485355	1	0.0101869	241	A	B
3074986|F|0-58:T>C-58:T>C	1831504	A10	2412499	0.000606733	3.217	43.2362	7.13196	-2.19614	0.632869	1	0.0101958	268	B	A
100096211		A10	9202843	0.000607447	3.21649	40.0789	7.21483	1.80905	0.520685	1	0.0102004	242	A	B
100050577		A05	18441126	0.00060805	3.21606	41.871	7.08021	-1.68717	0.485907	1	0.0102031	252	A	B
3145525|F|0-55:C>T-55:C>T		A05	19412106	0.000608107	3.21602	43.253	7.14024	-2.23375	0.643823	1	0.0101968	268	A	B
3102237|F|0-44:C>A-44:C>A	21110997	A06	24738704	0.000608146	3.21599	39.6987	7.13202	2.28908	0.659777	1	0.0101901	268	B	A
100145991		A05	25541916	0.000609113	3.2153	42.3115	7.15595	-1.68058	0.483923	1	0.0101989	246	A	B
3090027		A05	25482340	0.000609702	3.21488	42.115	7.14216	-1.78045	0.512636	1	0.0102014	243	A	B
4166322			0	0.00061139	3.21368	41.9261	7.30801	-1.78803	0.515102	1	0.0102223	249	A	B
3091433		A02	8622134	0.000611863	3.21335	41.9799	7.1202	-1.9143	0.551484	1	0.0102229	248	A	B
100113754			0	0.000611915	3.21331	42.1065	7.3327	-1.82741	0.526312	1	0.0102164	243	A	B
3109751	1921833	A01	2519980	0.000614723	3.21132	42.102	7.31526	-1.8446	0.531547	1	0.010256	246	A	B
5120617|F|0-9:T>C-9:T>C		A10	1481112	0.000615473	3.21079	38.956	7.12228	2.07978	0.600004	1	0.0102611	267	B	A
5122392	9011242	A10	11490720	0.000617767	3.20918	40.2765	7.15435	1.77048	0.510366	1	0.010292	245	A	B
4706545|F|0-53:A>T-53:A>T	16278232		0	0.000620672	3.20714	43.161	7.13528	-2.15938	0.623421	1	0.010333	268	A	B
14772970		A05	18964546	0.000622345	3.20597	41.8548	7.25543	-1.8791	0.54226	1	0.0103534	254	A	B
3088483			0	0.00062292	3.20557	41.8428	7.20541	-2.04763	0.590529	1	0.0103556	241	A	B
3084862		A10	4258058	0.000624214	3.20467	40.0848	7.20922	1.83186	0.528207	1	0.0103697	235	A	B
14772738	7605314	A10	5096294	0.000624924	3.20417	40.2741	7.05599	1.7722	0.511287	1	0.0103741	243	A	B
4336644	7549266	A07	7209386	0.000625402	3.20384	39.9951	7.18269	1.74017	0.502103	1	0.0103746	244	A	B
14772497			0	0.000625898	3.2035	41.9019	7.12641	-1.82141	0.525461	1	0.0103755	240	A	B
3080510		A03	35932356	0.000626059	3.20338	41.9788	7.10853	-1.79112	0.517069	1	0.0103707	252	A	B
4111097	10802332	A05	12779946	0.000628266	3.20186	41.8954	7.23473	-1.8322	0.529079	1	0.0103999	252	A	B
3079517	5557676		0	0.00062836	3.20179	41.8565	7.13352	-1.9197	0.553769	1	0.0103941	233	A	B
3074827|F|0-51:A>G-51:A>G		A10	2960078	0.00062845	3.20173	43.3009	7.15358	-2.26926	0.655778	1	0.0103882	267	B	A
3121360|F|0-26:T>A-26:T>A		A05	20996679	0.000629551	3.20097	43.1899	7.12831	-2.16292	0.625194	1	0.010399	269	B	A
4113253		A10	11026857	0.000634021	3.1979	40.1338	7.14509	1.78406	0.51548	1	0.0104654	249	A	B
3095018		A05	16411068	0.000635018	3.19721	41.8637	7.1747	-1.79761	0.519517	1	0.0104744	251	A	B
3099789	20238063	A05	25411441	0.000635278	3.19704	42.0847	7.1882	-1.83213	0.529256	1	0.0104713	242	A	B
14788683|F|0-10:A>G-10:A>G		A05	18763501	0.000636004	3.19654	43.2214	7.14599	-2.20993	0.639167	1	0.0104758	264	B	A
14788129|F|0-5:T>C-5:T>C		A07	28452629	0.000636489	3.19621	38.9447	7.1671	2.10933	0.610138	1	0.0104764	265	A	B
3117712|F|0-17:T>C-17:T>C		A07	26726372	0.000638109	3.19511	38.8853	7.14702	2.1106	0.610687	1	0.0104957	267	B	A
3193337			0	0.000638451	3.19487	40.2044	7.18583	1.75195	0.506491	1	0.0104939	249	A	B
3192382		A01	1530157	0.000639005	3.1945	42.0379	7.14743	-1.74576	0.504545	1	0.0104956	242	A	B
3152037	24935682	A03	27807918	0.000641874	3.19255	42.0831	7.13352	-1.72528	0.498973	1	0.0105352	248	A	B
14791430			0	0.000642043	3.19244	41.9427	7.20477	-1.80291	0.521725	1	0.0105306	259	A	B
3171500|F|0-15:G>C-15:G>C	15071245	A05	19298562	0.000642085	3.19241	43.2049	7.15264	-2.17543	0.629764	1	0.0105239	267	A	B
3161169|F|0-31:G>C-31:G>C	1037921	A02	2704616	0.000642288	3.19227	43.0854	7.13324	-2.13815	0.618959	1	0.0105198	266	A	B
3077992	17277410	A07	21365968	0.000644562	3.19074	40.0755	7.10054	1.77122	0.512122	1	0.0105496	237	A	B
4107187		A10	10895373	0.000645056	3.1904	40.0248	7.11648	1.69078	0.489242	1	0.0105503	250	A	B
3128335|F|0-18:G>T-18:G>T	12714089	A05	13591584	0.000645537	3.19008	43.1426	7.16142	-2.1941	0.635388	1	0.0105507	265	A	B
14781051|F|0-27:T>C-27:T>C			0	0.000645989	3.18977	39.6391	7.12896	2.31896	0.671708	1	0.0105507	269	A	B
14787826		Scaffold0604	17741	0.000646393	3.1895	42.2763	7.15573	-1.73539	0.502209	1	0.0105499	249	A	B
14789960		A05	24332997	0.000646454	3.18946	41.8413	7.15098	-1.75828	0.508674	1	0.0105435	243	A	B
14788890	5907841	A05	6842932	0.000646602	3.18936	42.0668	7.17368	-1.7623	0.509875	1	0.0105385	244	A	B
14777870			0	0.000647114	3.18902	42.1267	7.14442	-1.682	0.486619	1	0.0105395	242	A	B
3090864	17392895	A07	21495549	0.000648437	3.18813	39.9879	7.22292	1.79156	0.518432	1	0.0105537	243	A	B
14785187	8161631	A05	9388493	0.000651414	3.18614	42.1371	7.20595	-1.82053	0.527044	1	0.0105947	244	A	B
3075574	23528920	A07	28278930	0.000651492	3.18609	42.0366	7.27638	-1.79676	0.520277	1	0.0105886	248	A	B
3113573		A05	19370348	0.000651659	3.18598	42.0334	7.21478	-1.83229	0.530465	1	0.0105839	244	A	B
14787910|F|0-17:C>T-17:C>T			0	0.000653107	3.18502	38.9892	7.11825	2.08481	0.604172	1	0.0106	260	A	B
4111965			0	0.00065333	3.18487	40.1392	7.26322	1.81474	0.52552	1	0.0105962	245	A	B
100049562	17357153	A07	21454073	0.000653402	3.18482	40.0715	7.10801	1.71216	0.495978	1	0.01059	251	A	B
4112433		A01	3020977	0.00065386	3.18452	42.0678	7.14671	-1.73305	0.50198	1	0.0105901	248	A	B
5120617		A10	1481103	0.00065526	3.18359	40.3752	7.18256	1.74295	0.504908	1	0.0106054	247	A	B
7247595			0	0.000657286	3.18225	41.9105	7.18231	-1.76944	0.512792	1	0.0106308	250	A	B
5238611		A10	12831933	0.000657775	3.18192	40.1105	7.07804	1.7172	0.497735	1	0.0106313	252	A	B
3085521	17879620	A07	21989243	0.000659869	3.18054	40.0551	7.26071	1.76557	0.511672	1	0.0106577	244	A	B
3150275|F|0-28:C>T-28:C>T	5360542	A05	5909534	0.000660599	3.18006	38.9483	7.16341	2.17581	0.631163	1	0.0106621	261	A	B
3080125|F|0-7:T>C-7:T>C	529487	A02	2132638	0.000662392	3.17888	43.1336	7.12958	-2.13844	0.62069	1	0.0106837	269	B	A
3093867|F|0-29:C>T-29:C>T	20248544	A05	25422481	0.000662399	3.17888	38.8228	7.13976	2.27023	0.658792	1	0.0106764	264	B	A
3099875	18910986	A07	23031679	0.000662497	3.17882	40.1279	7.20415	1.77872	0.515566	1	0.0106706	241	A	B
5153224|F|0-30:A>G-30:A>G		A02	495640	0.000662626	3.17873	43.2212	7.1313	-2.20661	0.640409	1	0.0106653	266	B	A
3152263|F|0-32:C>A-32:C>A	15047168	A07	18910469	0.000663569	3.17811	39.0139	7.19439	2.08878	0.606085	1	0.010673	259	B	A
14783540		A01	14244364	0.000663587	3.1781	42.0312	6.92152	-1.72991	0.501543	1	0.010666	243	A	B
100111740		A05	9268587	0.000664565	3.17746	42.0299	7.1152	-1.79886	0.521537	1	0.0106743	241	A	B
100010451	23455334	A07	28202782	0.000666244	3.17637	42.1068	7.11923	-1.73775	0.50387	1	0.0106939	239	A	B
5817253|F|0-11:T>A-11:T>A			0	0.000666276	3.17635	38.8402	7.12972	2.17867	0.63267	1	0.010687	269	B	A
100129615	19603358	A05	24738695	0.000666441	3.17624	42.0845	7.16828	-1.70012	0.493236	1	0.0106823	249	A	B
3105658	20615817	A07	24745008	0.000667093	3.17581	40.2331	7.14104	1.74388	0.505948	1	0.0106854	248	A	B
3211181		A01	1654466	0.00066784	3.17533	41.9774	7.24426	-1.81297	0.526014	1	0.01069	247	A	B
100096690|F|0-5:T>C-5:T>C	2494998	A10	3138722	0.000669864	3.17401	43.1859	7.13429	-2.1795	0.633075	1	0.0107151	265	A	B
3138456	14695634	A08	18078446	0.000670121	3.17385	39.8272	7.06843	1.61983	0.470032	1	0.0107118	244	A	B
3129913	17525148	A05	22399957	0.000675335	3.17048	42.1041	7.15657	-1.80223	0.523117	1	0.0107877	238	A	B
3084396|F|0-41:G>C-41:G>C		A03	31757660	0.000676084	3.17	38.8388	7.1658	2.20526	0.641016	1	0.0107923	264	B	A
3122796			0	0.000677562	3.16905	42.1271	7.16422	-1.77123	0.514725	1	0.0108085	255	A	B
100011611		A05	9605766	0.000678568	3.16841	41.8286	7.13827	-1.76516	0.512839	1	0.0108171	248	A	B
100132776	6623788	A05	7635249	0.000679867	3.16758	41.9853	7.13155	-1.67335	0.486318	1	0.0108304	251	A	B
4336809		A10	929952	0.000680599	3.16711	40.1073	7.18237	1.74821	0.508094	1	0.0108346	250	A	B
3199016|F|0-19:A>G-19:A>G			0	0.000680853	3.16695	43.244	7.13026	-2.19256	0.637835	1	0.0108313	269	B	A
5874990|F|0-9:C>A-9:C>A	1492472	A10	1688203	0.000684111	3.16487	43.1305	7.18995	-2.03203	0.59101	1	0.0108757	256	B	A
3075723	2852423	A01	3253790	0.000684996	3.16431	41.9117	7.22641	-1.83051	0.53207	1	0.0108823	242	A	B
3108041		A02	2219503	0.000685344	3.16409	41.9257	7.02603	-1.75731	0.510898	1	0.0108804	245	A	B
5811555		A05	19387659	0.000686012	3.16367	41.9324	7.19858	-1.78579	0.519513	1	0.0108836	256	A	B
4165990			0	0.000686479	3.16337	42.0831	7.26133	-1.82946	0.531859	1	0.0108836	242	A	B
3217811		A01	1173398	0.000690029	3.16113	41.6963	7.23916	-1.80494	0.524955	1	0.0109324	242	A	B
5049955|F|0-41:C>T-41:C>T		A09	39607583	0.000690084	3.1611	39.1219	7.14158	2.09494	0.610088	1	0.0109259	268	A	B
5049759			0	0.000691766	3.16004	41.9894	7.19038	-1.6789	0.488631	1	0.010945	251	A	B
14769239		A05	24329381	0.000691824	3.16	41.9818	7.14547	-1.7929	0.521507	1	0.0109385	240	A	B
3081269|F|0-28:A>T-28:A>T	1275326		0	0.000691861	3.15998	38.9289	7.15451	2.18225	0.63562	1	0.0109317	267	B	A
14792803		Scaffold0746	1175	0.000691892	3.15996	41.9596	7.2205	-1.81044	0.527027	1	0.0109248	255	A	B
3076903|F|0-30:C>T-30:C>T	14202182	A08	17598686	0.000692176	3.15978	42.8899	7.162	-2.25043	0.655474	1	0.0109218	266	B	A
3078717	19892737	A07	24093010	0.000693489	3.15896	40.0146	7.15831	1.80333	0.524873	1	0.0109351	248	A	B
3153914		A02	8317736	0.000695444	3.15774	42.0477	7.07867	-1.80941	0.526844	1	0.0109585	251	A	B
3137358		A07	21070562	0.000696668	3.15697	39.7692	7.16772	1.78948	0.520633	1	0.0109704	234	A	B
100109845|F|0-33:A>G-33:A>G		A07	18881196	0.000699192	3.1554	39.1036	7.16083	2.07763	0.605451	1	0.0110027	259	A	B
5153224		A02	495610	0.000699895	3.15497	42.284	7.04497	-1.74887	0.509356	1	0.0110063	246	A	B
3095556	17879686	A07	21989240	0.000700058	3.15487	39.9338	7.18422	1.71782	0.5005	1	0.0110014	253	A	B
3101423	1240461	A01	1773146	0.000700244	3.15475	42.0642	7.24038	-1.7816	0.51888	1	0.010997	245	A	B
14788770		A05	24613940	0.00070056	3.15455	41.6791	7.03295	-1.72113	0.501315	1	0.0109945	246	A	B
3105937	17722641		0	0.000702586	3.1533	39.9994	7.2109	1.77808	0.517769	1	0.0110189	237	A	B
4332287	1827655	A10	15506075	0.000702871	3.15312	41.7734	7.09145	-1.74578	0.508738	1	0.0110159	250	A	B
3134824|F|0-9:A>T-9:A>T	14101679	A08	17514605	0.000703521	3.15272	42.9184	7.13257	-2.18432	0.63713	1	0.0110187	268	B	A
14782539|F|0-8:A>C-8:A>C		A02	547779	0.000705283	3.15164	38.7947	7.13114	2.24063	0.653721	1	0.0110388	269	B	A
3095988		A01	264009	0.000705368	3.15158	42.0682	7.21476	-1.7706	0.515906	1	0.0110328	242	A	B
3123411|F|0-44:C>T-44:C>T		A02	161118	0.00070629	3.15102	38.8308	7.17628	2.24688	0.655474	1	0.0110398	264	A	B
14773218			0	0.000709652	3.14895	41.7814	7.07961	-1.71178	0.499328	1	0.0110849	254	A	B
5591830|F|0-23:G>A-23:G>A	23761193	A07	28505356	0.000711193	3.14801	38.9329	7.15862	2.09536	0.611678	1	0.0111015	266	B	A
3102963	6731846	A02	9257347	0.000711891	3.14759	41.9099	7.21795	-1.96275	0.572391	1	0.0111049	244	A	B
3081141	2396290	A02	4435331	0.000712055	3.14749	41.7881	7.07586	-1.72978	0.50482	1	0.0111	258	A	B
5149809|F|0-22:T>C-22:T>C		A05	21980611	0.000712268	3.14736	38.8804	7.14419	2.17146	0.634028	1	0.0110959	268	B	A
3147852	6116153	A10	8656171	0.0007125	3.14721	40.0453	7.18641	1.75917	0.513058	1	0.0110921	244	A	B
14786394	26086729	A09	35722268	0.000713071	3.14687	42.0592	7.26429	-1.70545	0.497582	1	0.0110936	250	A	B
3087691	5557610		0	0.000713193	3.14679	41.9101	7.05516	-1.83887	0.536139	1	0.0110881	237	A	B
14769336		A03	14316208	0.00071356	3.14657	39.8605	7.18298	1.73822	0.507093	1	0.0110864	247	A	B
3095057	18493522	A07	22536560	0.000714696	3.14588	39.9575	7.16088	1.7462	0.509121	1	0.0110966	234	A	B
100135668		A07	21414582	0.000714735	3.14585	40.0321	7.18922	1.77043	0.51642	1	0.0110898	242	A	B
3159998|F|0-68:G>A-68:G>A		A10	4208383	0.000715262	3.14554	38.9076	7.13073	2.15919	0.630607	1	0.0110906	266	A	B
3117916	29909154	A09	39942615	0.000715907	3.14514	40.2623	7.15411	1.88082	0.548695	1	0.0110932	242	A	B
3144884|F|0-48:T>A-48:T>A		A05	11386486	0.000718053	3.14384	43.2401	7.13892	-2.23046	0.651691	1	0.0111191	268	A	B
4110597		A09	39907767	0.000718178	3.14377	40.0376	7.1526	1.81037	0.528166	1	0.0111136	238	A	B
3105635	23701204	A07	28445923	0.000719646	3.14288	41.9151	7.16055	-1.69293	0.494403	1	0.0111289	254	A	B
3098076	1456181	A01	2008301	0.000721165	3.14197	42.0223	7.0571	-1.68813	0.492755	1	0.011145	241	A	B
4331518	14890746	A08	18298287	0.000721763	3.14161	39.8447	7.15598	1.65439	0.482914	1	0.0111469	240	A	B
5120902|F|0-47:C>A-47:C>A		A09	39974761	0.000722019	3.14145	39.1252	7.16371	2.10293	0.614657	1	0.0111434	266	B	A
14786703			0	0.000722278	3.1413	40.2629	7.20802	1.76338	0.515006	1	0.01114	249	A	B
3098307	17825245	A07	21943649	0.000724469	3.13998	40.1397	7.15756	1.73287	0.506116	1	0.0111664	245	A	B
5237635	7895823	A02	10629564	0.000725213	3.13953	41.752	7.04979	-1.77499	0.51885	1	0.0111705	260	A	B
5121755			0	0.000725478	3.13938	41.9756	7.11165	-1.68795	0.492947	1	0.0111672	241	A	B
5151089|F|0-5:T>G-5:T>G		A05	21541834	0.000725853	3.13915	43.18	7.14621	-2.14344	0.6268	1	0.0111656	267	A	B
14778224		A03	6427715	0.00072627	3.1389	40.1156	7.22042	1.78976	0.52281	1	0.0111646	244	A	B
4107485			0	0.00072724	3.13832	41.9134	7.21913	-1.78996	0.523093	1	0.0111721	250	A	B
5121273			0	0.000728026	3.13785	42.1672	7.10162	-1.75005	0.511343	1	0.0111768	245	A	B
14785584		A05	24715128	0.000731579	3.13574	41.9735	7.30385	-1.75218	0.512172	1	0.011224	245	A	B
3084731|F|0-21:G>T-21:G>T	23697386	A07	28442074	0.000731734	3.13565	38.9744	7.14305	2.07039	0.605873	1	0.011219	268	B	A
3076262	2829017	A01	3230241	0.000732093	3.13543	41.9028	7.2476	-1.78969	0.523249	1	0.0112171	248	A	B
14789951|F|0-45:G>A-45:G>A		A02	1050309	0.000733503	3.1346	38.826	7.14461	2.23851	0.655202	1	0.0112313	268	B	A
3104560			0	0.00073393	3.13435	40.2002	7.26251	1.88569	0.551166	1	0.0112304	239	A	B
3161409|F|0-17:C>G-17:C>G	800172	A10	829199	0.000734973	3.13373	39.0934	7.15025	2.04585	0.598884	1	0.011239	267	B	A
14770388	2598177	A10	3264090	0.000735865	3.1332	40.3388	7.1542	1.78395	0.521796	1	0.0112453	248	A	B
3075985		A04	8976851	0.000737796	3.13206	41.8501	7.20308	-1.81646	0.531393	1	0.0112674	247	A	B
3112063	1178782	A01	1715821	0.000737894	3.13201	42.1751	7.10958	-1.69912	0.496992	1	0.0112615	244	A	B
3083376|F|0-17:A>G-17:A>G	26477098	A09	36175876	0.000737903	3.132	39.1936	7.14972	2.10793	0.617262	1	0.0112542	267	B	A
5151713|F|0-51:G>A-51:G>A		A05	5981676	0.000739278	3.13119	38.923	7.14977	2.15828	0.632104	1	0.0112678	267	B	A
4338085|F|0-60:G>A-60:G>A	2554936	A10	3213568	0.000741418	3.12994	38.8802	7.14337	2.18123	0.639009	1	0.011293	268	A	B
3095176	910799	A01	1366067	0.000742263	3.12944	41.8965	7.23503	-1.75359	0.51339	1	0.0112985	252	A	B
14780170|F|0-30:G>T-30:G>T	17970366	A05	22951337	0.000742719	3.12918	43.2613	7.16258	-2.2134	0.648469	1	0.0112981	266	B	A
3162990	29880885	A09	39907764	0.00074281	3.12912	39.9812	7.20218	1.80131	0.527146	1	0.0112921	243	A	B
4166347|F|0-51:G>C-51:G>C		A02	922824	0.000744093	3.12837	38.7975	7.15545	2.25783	0.661617	1	0.0113042	267	A	B
3101011	303643	A01	749338	0.000745784	3.12739	41.9672	7.1121	-1.65847	0.485583	1	0.0113225	246	A	B
100047603		A10	2956614	0.000747099	3.12662	40.1515	7.16676	1.77833	0.520756	1	0.0113351	246	A	B
4334837		A05	24715131	0.000747705	3.12627	41.8001	7.20143	-1.73467	0.507924	1	0.0113369	243	A	B
5052411	24867918	A03	27702737	0.000748468	3.12583	42.0548	7.28108	-1.70829	0.500242	1	0.011341	243	A	B
5818588|F|0-7:C>T-7:C>T	19993340	A05	25131133	0.000748801	3.12563	38.9635	7.15574	2.12552	0.623147	1	0.0113387	266	B	A
14790715|F|0-57:T>C-57:T>C	23581555	A07	28330198	0.000751838	3.12388	39.0071	7.15175	2.04634	0.600162	1	0.0113773	267	A	B
3080835	1312312	A01	1852144	0.00075498	3.12206	41.9471	7.23713	-1.76913	0.51835	1	0.0114174	240	A	B
5150578			0	0.000758313	3.12015	40.0844	7.07724	1.65235	0.48478	1	0.0114604	259	A	B
14765427|F|0-6:T>A-6:T>A			0	0.000758951	3.11979	38.9998	7.23353	2.07746	0.60937	1	0.0114626	253	A	B
14783418	14905071	A07	18781578	0.000759672	3.11937	42.0894	7.21393	-1.66185	0.48735	1	0.011466	247	A	B
7249096|F|0-53:C>T-53:C>T		A09	35570790	0.00076003	3.11917	39.2038	7.24069	2.11281	0.619844	1	0.011464	254	B	A
3080835|F|0-5:C>T-5:C>T	1312312	A01	1852149	0.000762957	3.1175	38.949	7.14409	2.15231	0.632044	1	0.0115007	268	A	B
14783557		A05	23314655	0.000763502	3.11719	41.7227	7.12738	-1.77617	0.521228	1	0.0115014	252	A	B
14790816	1890120	A10	2217136	0.000763538	3.11717	40.2621	7.18517	1.7347	0.509112	1	0.0114946	254	A	B
14791526		A03	36681127	0.000763901	3.11696	42.0391	7.13046	-1.73221	0.508352	1	0.0114926	252	A	B
3085481|F|0-16:C>G-16:C>G	14971876	A05	19199648	0.000764954	3.11636	43.1878	7.14416	-2.16697	0.63649	1	0.011501	268	A	B
100049384	9081923	A05	10337947	0.000765395	3.11611	41.9987	7.19629	-1.75481	0.514937	1	0.0115002	247	A	B
14768817	11899868		0	0.000765951	3.1158	41.8981	7.20152	-1.75884	0.516096	1	0.0115011	245	A	B
3091350		A10	4169057	0.000767411	3.11497	40.1872	7.16375	1.75803	0.5161	1	0.0115156	251	A	B
4117737			0	0.000767443	3.11495	42.0187	7.1008	-1.70222	0.499719	1	0.0115087	251	A	B
5154307			0	0.000767793	3.11476	41.8951	7.2908	-1.81291	0.532126	1	0.0115065	247	A	B
14792147			0	0.000768784	3.1142	39.9408	6.98845	1.58727	0.466041	1	0.011514	251	A	B
14777843			0	0.000769555	3.11376	42.0194	7.31467	-1.83499	0.538568	1	0.0115181	242	A	B
3191807		A05	25469260	0.000769748	3.11365	42.2187	7.1154	-1.76118	0.517024	1	0.0115136	246	A	B
100003135		A10	11261141	0.00076982	3.11361	40.0384	7.18309	1.72727	0.507101	1	0.0115073	247	A	B
4166408|F|0-22:T>G-22:T>G			0	0.000769926	3.11355	39.0283	7.1352	2.10945	0.619875	1	0.0115014	266	A	B
4166261|F|0-14:G>A-14:G>A		A09	39144326	0.000770257	3.11336	39.1506	7.14583	2.06479	0.606827	1	0.011499	268	A	B
4166344	141724	A10	111739	0.000771951	3.11241	40.2014	7.16555	1.78528	0.52436	1	0.0115169	251	A	B
4167617	18892070	A07	23013545	0.00077496	3.11072	40.1125	7.1793	1.75997	0.516936	1	0.0115544	245	A	B
100049274	1405639	A10	1581611	0.000775523	3.11041	40.0366	7.12781	1.63923	0.481627	1	0.0115554	250	A	B
14771958			0	0.000775717	3.1103	40.213	7.14722	1.77306	0.520931	1	0.0115509	249	A	B
7508545|F|0-12:G>T-12:G>T	14217452	A05	20271546	0.00077575	3.11028	43.1846	7.14543	-2.16468	0.636565	1	0.011544	268	A	B
100142440		A02	972279	0.000776309	3.10997	42.1158	7.04928	-1.6619	0.488329	1	0.0115449	250	A	B
3107273|F|0-7:T>C-7:T>C		A01	393350	0.000779201	3.10835	39.0293	7.16549	2.07839	0.611195	1	0.0115805	260	A	B
3158650	19979087		0	0.000779732	3.10805	40.0653	7.22349	1.80075	0.529298	1	0.011581	249	A	B
3117123	26758088		0	0.000780105	3.10785	41.9937	7.09011	-1.70124	0.499801	1	0.0115792	239	A	B
3079453		A09	35412939	0.000780584	3.10758	41.8956	7.20843	-1.71464	0.503902	1	0.0115789	244	A	B
7248087	15089699	A05	19313229	0.000781151	3.10726	41.9143	7.20308	-1.80693	0.53138	1	0.0115799	256	A	B
3074256|F|0-15:T>C-15:T>C	2292115	A02	4313164	0.000781552	3.10704	43.0062	7.14651	-2.05537	0.604797	1	0.0115785	268	B	A
3122875|F|0-39:C>G-39:C>G	15857189		0	0.000781848	3.10688	43.1535	7.1337	-2.13439	0.628096	1	0.0115755	269	A	B
3091566|F|0-6:C>A-6:C>A		A08	16496826	0.000783347	3.10605	42.9207	7.1584	-2.18097	0.641822	1	0.0115903	266	B	A
100003540			0	0.000783867	3.10576	40.1685	7.11708	1.68719	0.496215	1	0.0115907	252	A	B
3086571|F|0-39:T>C-39:T>C		A10	5798670	0.000784626	3.10534	38.8945	7.15467	2.16564	0.637427	1	0.0115945	267	B	A
3105183		A07	23602309	0.000785596	3.1048	40.1031	7.21777	1.72596	0.507447	1	0.0116015	242	A	B
100121721|F|0-12:G>A-12:G>A	858847	A10	903653	0.000785917	3.10462	39.0436	7.14657	1.99632	0.587565	1	0.0115989	263	B	A
3166077	2082483	A02	4099873	0.000785991	3.10458	41.9057	7.08676	-1.71323	0.503645	1	0.0115926	239	A	B
3093824			0	0.000786099	3.10452	39.7708	7.18081	1.73715	0.510538	1	0.0115869	234	A	B
3138987	15829326	A07	19881646	0.000787186	3.10392	40.0886	7.20571	1.76628	0.519278	1	0.0115955	238	A	B
3144107			0	0.000787469	3.10377	41.8205	6.99456	-1.68162	0.49459	1	0.0115924	245	A	B
3080499		A02	8290195	0.000789074	3.10288	41.9121	7.08745	-1.87882	0.552443	1	0.0116087	237	A	B
3143713|F|0-33:T>C-33:T>C		A09	34879501	0.000789532	3.10263	39.2627	7.14195	2.07482	0.611044	1	0.0116081	268	B	A
3076402	18331030	A07	22386755	0.000789768	3.1025	40.0601	7.3072	1.80206	0.529884	1	0.0116042	236	A	B
14770422	23697320	A07	28442056	0.000791445	3.10158	41.9743	7.28803	-1.70605	0.501963	1	0.0116215	244	A	B
100027087			0	0.000794383	3.09997	42.1255	6.94814	-1.63664	0.481613	1	0.0116573	241	A	B
14780552		A05	24948328	0.000796555	3.09878	42.0035	7.19739	-1.71991	0.506366	1	0.0116818	246	A	B
3119396		A10	11026535	0.000796568	3.09878	40.0922	7.18392	1.79187	0.527356	1	0.0116746	239	A	B
3094930		A02	8392707	0.000799356	3.09726	41.8964	7.12817	-1.90676	0.561455	1	0.0117081	243	A	B
3173785|F|0-51:A>T-51:A>T	28812418	A09	38786912	0.000799419	3.09723	39.1061	7.14313	2.08513	0.614723	1	0.0117017	268	B	A
5239061|F|0-54:A>G-54:A>G	29265291	A09	39264746	0.000799986	3.09692	39.2004	7.15238	2.06316	0.608257	1	0.0117026	267	B	A
3096751			0	0.000800976	3.09638	39.9937	7.10615	1.63653	0.482045	1	0.0117097	246	A	B
100051551			0	0.000801121	3.0963	42.1142	7.20609	-1.72408	0.507919	1	0.0117045	249	A	B
4112958|F|0-53:G>A-53:G>A	14696043	A08	18078908	0.00080154	3.09607	42.8938	7.16479	-2.19484	0.647156	1	0.0117033	266	B	A
4111604	1534853	A02	3260172	0.000802838	3.09537	41.7818	7.21001	-1.77965	0.524276	1	0.0117149	245	A	B
14792804		Scaffold0746	1175	0.000805669	3.09384	42.0169	7.27032	-1.82388	0.537438	1	0.0117488	244	A	B
3082799|F|0-14:G>A-14:G>A		A10	2944343	0.00080838	3.09238	38.859	7.14553	2.21104	0.652457	1	0.011781	268	A	B
4108132|F|0-66:C>G-66:C>G	1046559	A01	0	0.000808908	3.0921	43.2179	7.14737	-2.15817	0.636889	1	0.0117813	268	B	A
3098333	18195676	A07	22258158	0.00081197	3.09046	39.922	6.91159	1.66326	0.490354	1	0.0118185	241	A	B
3159590			0	0.000815608	3.08852	41.9128	7.17738	-1.64104	0.484331	1	0.011864	255	A	B
3113533|F|0-21:G>A-21:G>A		A10	4975328	0.000815699	3.08847	43.1533	7.20668	-2.12503	0.627298	1	0.011858	259	A	B
3111547|F|0-39:C>T-39:C>T		A05	20646324	0.000815719	3.08846	43.1115	7.1513	-2.14373	0.633021	1	0.0118508	266	A	B
5237744		A05	24772832	0.00081856	3.08695	41.729	7.14557	-1.71403	0.505878	1	0.0118847	249	A	B
3148489|F|0-13:G>C-13:G>C	7811518	A10	5307702	0.000821009	3.08565	38.8813	7.14592	2.17195	0.641761	1	0.0119128	268	B	A
14788815	28526780	A03	32387860	0.000822111	3.08507	41.9069	7.24789	-1.78411	0.526859	1	0.0119214	253	A	B
14772507			0	0.000822913	3.08465	41.9775	7.21607	-1.79199	0.529308	1	0.0119256	256	A	B
4167207	20242661	A07	24393667	0.000823456	3.08436	39.7216	7.01567	1.71938	0.507609	1	0.011926	245	A	B
3104552		A10	1977464	0.00082363	3.08427	40.1471	7.14895	1.66582	0.491906	1	0.0119211	249	A	B
3087626	20733389	A07	24831231	0.000825571	3.08325	39.9722	7.11383	1.7239	0.509262	1	0.0119418	253	A	B
3077948		A02	3424426	0.000827065	3.08246	41.9643	7.14937	-1.74876	0.516528	1	0.011956	247	A	B
14788861|F|0-22:C>T-22:C>T		A06	28286006	0.000827688	3.08213	39.3659	7.1674	2.304	0.681188	1	0.0119575	266	A	B
5053375	1859528	A01	2454282	0.000829238	3.08132	41.8957	7.17757	-1.71391	0.506241	1	0.0119725	243	A	B
4333718			0	0.000829886	3.08098	40.1678	7.1429	1.80018	0.531951	1	0.0119744	250	A	B
3101110|F|0-38:G>C-38:G>C		A02	501031	0.00083079	3.08051	38.9162	7.14622	2.15295	0.636787	1	0.0119801	268	A	B
5029103	20972935	A07	25258565	0.000830831	3.08049	39.9096	7.12778	1.77441	0.524027	1	0.0119732	237	A	B
3170777|F|0-66:T>C-66:T>C	19937058	A05	0	0.000832059	3.07985	39.0252	7.14626	2.08985	0.618204	1	0.0119835	268	A	B
3089744|F|0-12:A>T-12:A>T		A02	657979	0.000833067	3.07932	38.9104	7.18875	2.16575	0.64058	1	0.0119906	263	A	B
3118466	5805057	A02	8182394	0.000834057	3.0788	42.034	7.10138	-1.85397	0.547884	1	0.0119974	243	A	B
3144244|F|0-7:G>A-7:G>A	1216724	A02	2898814	0.000835741	3.07793	43.0103	7.13172	-2.11819	0.626795	1	0.0120142	267	B	A
3155835		A07	28636277	0.000836369	3.0776	42.0667	7.20201	-1.71973	0.508436	1	0.0120158	247	A	B
3075501|F|0-58:A>G-58:A>G	14246171	A08	17643015	0.000837173	3.07718	42.8865	7.1354	-2.19388	0.649341	1	0.01202	269	B	A
3186866		A07	23597671	0.000837186	3.07718	40.0364	7.14985	1.67169	0.494198	1	0.0120127	244	A	B
3079844		A07	22267854	0.000838117	3.0767	40.0892	7.22989	1.76915	0.522774	1	0.0120187	234	A	B
3160919			0	0.000838653	3.07642	40.2433	7.23567	1.72302	0.509605	1	0.012019	250	A	B
3080585		A10	11873791	0.000839019	3.07623	40.3811	7.19872	1.75721	0.519523	1	0.0120168	242	A	B
14756056		A05	24933934	0.000839535	3.07596	41.9389	7.16377	-1.71352	0.506576	1	0.0120168	240	A	B
100113404			0	0.000839544	3.07596	42.1595	7.13985	-1.6304	0.482057	1	0.0120096	242	A	B
5813947		A07	26637217	0.000839961	3.07574	41.9498	7.15374	-1.70328	0.503834	1	0.0120081	250	A	B
3107095	6756681	A05	7767985	0.000840318	3.07556	41.9542	7.15081	-1.67269	0.494946	1	0.0120059	256	A	B
14769807		A05	23310032	0.000840612	3.0754	41.881	7.08971	-1.73032	0.511655	1	0.0120027	242	A	B
4110550		A07	28654320	0.000841642	3.07487	42.0493	7.11715	-1.69516	0.501258	1	0.01201	240	A	B
3094375		A07	22963449	0.000841969	3.0747	40.1794	7.07078	1.71598	0.507512	1	0.0120073	243	A	B
4115806		A07	28650192	0.000843033	3.07416	42.1434	7.20897	-1.68925	0.499813	1	0.0120152	249	A	B
3113567|F|0-15:T>C-15:T>C		A02	972264	0.000843849	3.07374	38.8266	7.20628	2.22337	0.658222	1	0.0120194	259	B	A
3177684|F|0-13:A>G-13:A>G			0	0.000844107	3.0736	39.1713	7.1356	2.0458	0.605939	1	0.0120157	269	A	B
17422074|F|0-21:A>G-21:A>G		A09	38938139	0.000844791	3.07325	39.1441	7.13562	2.07583	0.614874	1	0.0120181	269	B	A
100124471		A05	20589514	0.000844939	3.07317	41.9182	7.30219	-1.7392	0.514692	1	0.0120129	249	A	B
7248301		A03	28350737	0.000845625	3.07282	42.0477	7.13612	-1.68143	0.497368	1	0.0120153	239	A	B
100052953			0	0.000846172	3.07254	41.7985	7.20736	-1.72905	0.511803	1	0.0120157	251	A	B
14790026|F|0-30:C>T-30:C>T		A02	2630597	0.00084701	3.07211	43.0484	7.17977	-2.10411	0.623282	1	0.0120203	265	A	B
4120882			0	0.000847171	3.07203	40.1432	7.18982	1.71641	0.507984	1	0.0120153	246	A	B
14792818|F|0-42:A>T-42:A>T	28391086	A03	32253544	0.000847854	3.07168	38.9046	7.14672	2.14043	0.634179	1	0.0120176	268	A	B
3096828	21028094		0	0.000848305	3.07145	39.8869	7.17244	1.79146	0.530202	1	0.0120167	244	A	B
3109642|F|0-12:C>G-12:C>G	9334561	A05	10743177	0.000849676	3.07075	43.0716	7.14144	-2.10583	0.623959	1	0.0120288	265	A	B
5050136		A05	15238188	0.000851596	3.06977	41.8303	7.1591	-1.71432	0.507914	1	0.0120487	259	A	B
4332721		A01	2056037	0.000852561	3.06927	41.9371	7.28408	-1.74099	0.515485	1	0.012055	244	A	B
3114494			0	0.000852883	3.06911	41.8459	7.31385	-1.884	0.557757	1	0.0120522	241	A	B
3133226		A10	1850223	0.000853161	3.06897	40.0672	7.20104	1.70491	0.504986	1	0.0120488	250	A	B
100010891		A10	8231989	0.000854566	3.06825	40.0639	7.21049	1.73825	0.514777	1	0.0120614	244	A	B
3188097			0	0.000854606	3.06823	41.8267	7.1984	-1.72828	0.512106	1	0.0120546	255	A	B
14771851			0	0.000854657	3.06821	41.791	7.18016	-1.71462	0.507938	1	0.012048	250	A	B
3108990			0	0.000855104	3.06798	40.1561	7.2139	1.84143	0.545389	1	0.012047	245	A	B
3167731	18743093	A07	22839486	0.00085535	3.06786	40.3459	7.15843	1.73348	0.513404	1	0.0120432	244	A	B
3075751|F|0-43:G>A-43:G>A		A05	25094453	0.000856143	3.06745	38.9856	7.14697	2.08256	0.617542	1	0.0120471	268	B	A
3120979	3225732	A01	3659620	0.000856225	3.06741	42.0125	7.34785	-1.77773	0.526582	1	0.012041	245	A	B
100046150			0	0.000859546	3.06573	42.0455	7.21281	-1.67598	0.496422	1	0.0120804	238	A	B
4335820	2936261	A01	3355082	0.000863882	3.06355	41.975	7.2141	-1.77734	0.526895	1	0.012134	246	A	B
5151295			0	0.000865796	3.06258	40.2944	7.15889	1.73855	0.515466	1	0.0121535	245	A	B
3083115		A05	24537667	0.00086582	3.06257	40.1503	7.13076	1.70802	0.506417	1	0.0121465	245	A	B
100114843	19245550	A05	24397511	0.000868205	3.06138	42.2513	7.04096	-1.66338	0.49332	1	0.0121726	246	A	B
3114209	17932795	A07	22050851	0.000870982	3.05999	40.1495	7.17788	1.6771	0.497501	1	0.0122042	245	A	B
3159520|F|0-11:A>C-11:A>C	14240240	A08	17637391	0.000873413	3.05878	42.8764	7.16146	-2.20065	0.653616	1	0.0122309	266	B	A
100053702		A05	9463682	0.000875367	3.05781	41.9436	7.03453	-1.74159	0.516853	1	0.0122509	245	A	B
3168310	25176318	A03	28063688	0.000875372	3.05781	42.0025	7.14276	-1.64512	0.488396	1	0.0122436	252	A	B
4332447			0	0.000875586	3.0577	40.0373	7.13269	1.58929	0.471921	1	0.0122393	256	A	B
3109424			0	0.000875946	3.05752	42.0781	7.14723	-1.71093	0.507911	1	0.012237	250	A	B
14770895		A03	20534035	0.000875984	3.0575	42.1815	7.19248	-1.65121	0.490137	1	0.0122301	248	A	B
3164389		A10	6901573	0.000876635	3.05718	40.4511	7.13526	1.71865	0.510187	1	0.0122319	248	A	B
3112786	19999313	A05	25136934	0.000879043	3.05599	42.1587	7.15057	-1.73019	0.513437	1	0.0122581	237	A	B
5709119		Scaffold0929	60591	0.000879426	3.0558	42.0653	7.16154	-1.77196	0.526285	1	0.0122562	253	A	B
4168138|F|0-10:T>C-10:T>C	21275949	A03	23635714	0.000879867	3.05558	38.9948	7.16663	1.96981	0.585183	1	0.012255	257	B	A
3081304|F|0-27:T>A-27:T>A			0	0.000880266	3.05539	39.0983	7.13665	2.04258	0.607152	1	0.0122532	269	B	A
3085452	775878		0	0.000882058	3.0545	41.9379	7.15515	-1.73102	0.513972	1	0.0122708	242	A	B
14787796	1132550	A10	1211945	0.000884038	3.05353	40.1665	7.06162	1.73706	0.51578	1	0.012291	239	A	B
3078391	2519086	A01	160821	0.000889311	3.05095	42.1164	7.34366	-1.77841	0.528357	1	0.0123569	240	A	B
14773148			0	0.000890923	3.05016	42.1354	7.20302	-1.75626	0.521941	1	0.0123719	243	A	B
3082758|F|0-24:G>T-24:G>T		A09	37003443	0.000892909	3.04919	39.088	7.14906	2.02641	0.603029	1	0.0123921	267	B	A
100095198		A02	3681747	0.000893119	3.04909	42.0516	7.1596	-1.68286	0.500386	1	0.0123876	249	A	B
3110166|F|0-24:C>A-24:C>A	20196100	A05	25360185	0.000896611	3.0474	38.9854	7.14344	2.0528	0.610993	1	0.0124287	263	A	B
3153904	5343777	A02	7702415	0.000898399	3.04653	42.0061	7.18213	-1.86081	0.553468	1	0.012446	245	A	B
3092439			0	0.000899701	3.0459	42.0162	7.09832	-1.69944	0.505584	1	0.0124567	247	A	B
3101967|F|0-41:T>C-41:T>C		A05	22642735	0.000899936	3.04579	43.1594	7.15348	-2.13229	0.634854	1	0.0124525	263	B	A
3079730		A02	8182691	0.000900176	3.04567	41.8878	7.26575	-1.8933	0.562955	1	0.0124484	236	A	B
14786550	9733685	A05	11207880	0.000900843	3.04535	41.9336	7.1925	-1.76567	0.525317	1	0.0124502	246	A	B
3087375	3246380	A01	3688733	0.000901435	3.04507	42.045	7.1626	-1.68818	0.502266	1	0.012451	245	A	B
3168484|F|0-12:T>C-12:T>C	13823466	A08	17224557	0.000903001	3.04431	42.8015	7.16988	-2.08182	0.619951	1	0.0124653	261	B	A
3083677		A01	2608363	0.000905357	3.04318	41.8669	7.32557	-1.77944	0.529643	1	0.0124904	246	A	B
100054716		A10	2286863	0.000908247	3.0418	40.0035	7.2383	1.72668	0.514054	1	0.0125228	245	A	B
14784446		A05	21251877	0.00090986	3.04103	41.8963	6.91747	-1.62091	0.482563	1	0.0125376	242	A	B
3097038		A05	21811010	0.000914533	3.0388	41.9784	7.28592	-1.76018	0.524203	1	0.0125946	240	A	B
3132998		A03	29802258	0.000915269	3.03845	42.1593	7.2031	-1.76371	0.525317	1	0.0125973	241	A	B
100095198|F|0-57:A>G-57:A>G		A02	3681690	0.000915959	3.03812	43.0792	7.17996	-2.06468	0.615711	1	0.0125993	265	B	A
3112441		A10	10762175	0.000916008	3.0381	40.259	7.08155	1.67784	0.499932	1	0.0125925	247	A	B
14792801		Scaffold0746	173	0.000916322	3.03795	41.9914	7.11177	-1.69586	0.505391	1	0.0125894	250	A	B
3100601|F|0-20:A>T-20:A>T			0	0.000917935	3.03719	38.9632	7.1688	2.06134	0.614855	1	0.0126041	266	A	B
14761763			0	0.000918587	3.03688	40.2539	7.09133	1.66148	0.49537	1	0.0126057	255	A	B
3126263		A02	8080026	0.000920752	3.03586	41.9059	7.24425	-1.82395	0.54371	1	0.0126279	247	A	B
3136238		A07	24128311	0.000921508	3.0355	39.9479	7.21057	1.7315	0.516025	1	0.0126308	241	A	B
100118315			0	0.000921946	3.03529	40.0871	7.05526	1.66268	0.495589	1	0.0126294	243	A	B
3077956|F|0-45:A>G-45:A>G	15096946	A08	18543507	0.000923282	3.03467	42.8681	7.13783	-2.15331	0.642694	1	0.0126403	269	A	B
3091818	549605	A01	994610	0.00092674	3.03304	42.0747	7.27126	-1.716	0.511656	1	0.0126802	241	A	B
5818648|F|0-15:T>A-15:T>A		A10	3038063	0.00092947	3.03176	38.8451	7.138	2.18192	0.651607	1	0.01271	269	B	A
4168654|F|0-6:A>T-6:A>T	29124918	A09	39117761	0.000932765	3.03023	39.1631	7.17007	2.05962	0.615195	1	0.0127476	266	A	B
14769629			0	0.000936111	3.02867	41.9354	7.19713	-1.74321	0.520356	1	0.0127858	246	A	B
14784941		Scaffold0878	4029	0.000941413	3.02622	41.9104	7.22347	-1.76262	0.526488	1	0.0128507	249	A	B
100001998			0	0.000942482	3.02573	41.9629	7.21038	-1.69249	0.505383	1	0.0128578	241	A	B
4332967|F|0-29:G>A-29:G>A			0	0.00094629	3.02398	38.892	7.16149	2.18712	0.654119	1	0.0129021	267	B	A
14772716	3476967	A10	6069910	0.00094665	3.02381	40.0969	7.15079	1.66364	0.496984	1	0.0128995	242	A	B
14769959		Scaffold0943	29051	0.000952789	3.021	41.9412	7.25404	-1.7776	0.531326	1	0.0129755	242	A	B
3075109		A10	11695874	0.00095348	3.02069	40.3468	7.22224	1.74926	0.522942	1	0.0129774	244	A	B
4165344		A05	25353542	0.000953587	3.02064	42.2217	7.16517	-1.74271	0.521015	1	0.0129712	245	A	B
5756782			0	0.000954048	3.02043	39.8145	7.15526	1.60172	0.478885	1	0.0129699	245	A	B
100001533		A10	10888827	0.000955199	3.01991	40.0529	7.11831	1.66639	0.498322	1	0.012978	247	A	B
3080273		A10	8658019	0.000956709	3.01922	40.5191	7.1057	1.77147	0.529628	1	0.0129909	240	A	B
3147423|F|0-25:G>C-25:G>C	908015	A02	2522259	0.000957516	3.01885	43.0409	7.14976	-2.08149	0.623188	1	0.0129943	268	B	A
14786401			0	0.000957915	3.01867	39.9238	7.11945	1.63066	0.487733	1	0.0129921	246	A	B
100050576|F|0-60:T>C-60:T>C	11762444	A05	18441066	0.000960723	3.0174	43.1554	7.1778	-2.06335	0.617775	1	0.0130226	262	A	B
14770514	25565229	A03	28689442	0.000964159	3.01585	41.8524	7.11725	-1.67026	0.499911	1	0.0130616	248	A	B
3081870|F|0-61:C>A-61:C>A	21329067	A06	24960918	0.0009668	3.01466	39.6795	7.16292	2.29499	0.687656	1	0.0130898	267	B	A
3169234|F|0-34:T>C-34:T>C	1623853	A10	1978802	0.000969899	3.01327	43.045	7.17587	-2.01676	0.604326	1	0.0131241	262	B	A
14788535			0	0.000971229	3.01268	39.5995	7.0764	1.58646	0.475176	1	0.0131345	250	A	B
5817711	19572556	A05	24712261	0.000971256	3.01267	40.0998	7.18296	1.78416	0.534006	1	0.0131272	236	A	B
5817100		A07	19799017	0.000973827	3.01152	40.0518	7.23054	1.79556	0.537543	1	0.0131543	236	A	B
3109118	20884765	A07	25150133	0.000975142	3.01093	40.0734	7.20081	1.74067	0.521391	1	0.0131644	244	A	B
100007991			0	0.000976	3.01055	41.7332	7.19288	-1.93136	0.578612	1	0.0131684	246	A	B
100089679	4779958	A10	9282069	0.000977541	3.00986	40.0795	7.23254	1.68586	0.505005	1	0.0131815	241	A	B
100124526		A05	22613083	0.000979029	3.0092	41.9753	7.21143	-1.69452	0.507897	1	0.0131939	250	A	B
100089521		A05	21445028	0.000979721	3.0089	42.0244	7.27753	-1.65994	0.497611	1	0.0131956	252	A	B
100049593	6669185	A10	8209607	0.000982324	3.00775	40.2669	7.19551	1.72465	0.516872	1	0.013223	242	A	B
3088086	20242808	A07	24393883	0.000982402	3.00771	40.0719	7.17824	1.75993	0.527336	1	0.0132164	238	A	B
14780490	17374923	A05	22262202	0.000984396	3.00683	42.0602	7.31648	-1.74902	0.524507	1	0.0132356	251	A	B
4110583		A03	27636075	0.000984762	3.00667	42.1613	7.16949	-1.67065	0.500661	1	0.0132329	237	A	B
5848404			0	0.000986757	3.00579	41.8224	7.14522	-1.73897	0.5215	1	0.013252	247	A	B
4333789		A02	8726737	0.000987549	3.00544	41.9502	7.24296	-1.96933	0.590286	1	0.013255	236	A	B
14755984	13874226	A07	17658359	0.000988197	3.00516	42.0088	7.18185	-1.6384	0.4915	1	0.0132561	251	A	B
3170874	5865424		0	0.000988692	3.00494	42.0996	7.15699	-1.69768	0.509102	1	0.0132551	243	A	B
3127182|F|0-12:G>A-12:G>A	9329997	A05	10738612	0.000989982	3.00437	38.9296	7.17024	2.13686	0.641567	1	0.0132647	266	B	A
5155620|F|0-49:T>C-49:T>C		A03	31880706	0.000991178	3.00385	38.9136	7.14421	2.1033	0.631612	1	0.0132731	268	B	A
14789339	14959377	A07	18830529	0.000991563	3.00368	42.0059	7.27091	-1.6801	0.504108	1	0.0132706	249	A	B
3078504	17406772		0	0.000991936	3.00352	40.1021	7.25046	1.72997	0.51888	1	0.013268	241	A	B
5862299			0	0.000991992	3.00349	42.1017	7.24074	-1.61863	0.485731	1	0.0132611	251	A	B
4166462|F|0-31:G>C-31:G>C	1248251	A01	1783236	0.00099275	3.00316	38.9348	7.15248	2.14891	0.645398	1	0.0132636	268	A	B
5876215	5207720	A10	9667304	0.000995654	3.00189	40.1442	7.22002	1.71466	0.514737	1	0.0132948	252	A	B
14757306		A05	7020311	0.000996594	3.00148	42.1529	7.15651	-1.71156	0.513775	1	0.0132997	249	A	B
3141898|F|0-29:C>T-29:C>T	18027347	A05	23026425	0.000997071	3.00127	39.0688	7.19559	2.00439	0.602117	1	0.0132985	264	B	A
3088420	5804987	A02	8182397	0.000997751	3.00098	41.8726	7.18788	-1.85907	0.55797	1	0.0132999	244	A	B
14769731		A07	18872288	0.000998271	3.00075	42.0216	7.27057	-1.69219	0.50772	1	0.0132992	237	A	B
7247901			0	0.000998747	3.00054	41.8638	7.10184	-1.6774	0.503564	1	0.013298	247	A	B
4111932		A02	8275587	0.00099949	3.00022	41.8299	7.11297	-1.81493	0.544546	1	0.0133002	235	A	B
3101806	2925303	A01	3344337	0.00100005	2.99998	41.8861	7.22773	-1.75831	0.52789	1	0.0133001	246	A	B
100006453	18654993	A07	22732479	0.00100013	2.99995	40.0257	7.11595	1.66826	0.500728	1	0.0132935	241	A	B
100000610			0	0.00100064	2.99972	41.9055	7.21052	-1.7433	0.523277	1	0.0132928	241	A	B
14771446			0	0.00100074	2.99968	41.9919	7.07689	-1.67738	0.503672	1	0.0132864	248	A	B
5031149	17538998	A05	22411950	0.00100562	2.99757	40.266	7.22091	1.75191	0.526301	1	0.0133436	249	A	B
3111636|F|0-26:A>T-26:A>T		A05	25361724	0.00100833	2.9964	38.9379	7.16308	2.14015	0.643613	1	0.013372	267	A	B
5154270			0	0.00100923	2.99601	40.036	7.11325	1.70747	0.512959	1	0.0133763	243	A	B
5151841|F|0-5:T>C-5:T>C		A02	1741662	0.00101012	2.99563	43.0927	7.17215	-2.12553	0.639289	1	0.0133806	266	B	A
14770784		A01	18669340	0.00101039	2.99551	41.9663	7.21528	-1.74855	0.525536	1	0.0133764	250	A	B
3107601	23151701	A07	27798917	0.00101103	2.99524	41.994	7.22791	-1.68922	0.507683	1	0.0133773	248	A	B
3118905|F|0-25:T>C-25:T>C	5112136		0	0.00101252	2.9946	39.1023	7.14986	2.03709	0.612763	1	0.0133894	264	A	B
14770994			0	0.00101269	2.99452	41.9815	7.16229	-1.69208	0.508832	1	0.013384	257	A	B
3164343|F|0-23:T>A-23:T>A	1442443	A01	1987794	0.00101334	2.99424	38.9975	7.16043	2.09913	0.631551	1	0.0133851	267	A	B
3209922	1624724	A10	1979708	0.0010138	2.99405	40.2246	7.19892	1.66979	0.501938	1	0.0133835	247	A	B
3129346		A10	1530765	0.00101398	2.99397	39.9345	7.19508	1.64989	0.495963	1	0.0133784	247	A	B
7248949			0	0.00101484	2.9936	40.2106	7.22883	1.75116	0.526522	1	0.013382	250	A	B
3145738		A10	2769580	0.00101494	2.99356	40.2871	7.15094	1.6811	0.505487	1	0.0133758	251	A	B
14790431		A02	2497792	0.00101729	2.99256	41.9892	7.24184	-1.79576	0.539775	1	0.0133992	240	A	B
3091357	3167238	A01	3602378	0.00101983	2.99147	41.901	7.22265	-1.66709	0.501509	1	0.0134251	252	A	B
3104978	744046		0	0.00102002	2.99139	41.9944	7.19256	-1.74543	0.524956	1	0.01342	247	A	B
5048272	17731410	A05	22705467	0.00102005	2.99138	41.7941	7.1454	-1.70416	0.512468	1	0.0134128	244	A	B
5707782|F|0-62:T>C-62:T>C	29596099	A09	39622289	0.00102019	2.99132	39.1832	7.17636	2.03057	0.611259	1	0.0134071	266	A	B
14789628			0	0.00102048	2.99119	41.7841	7.161	-1.91157	0.57462	1	0.0134033	236	A	B
3099272	19979271		0	0.00102209	2.99051	39.9072	7.0665	1.6922	0.508829	1	0.0134168	239	A	B
14769334	20136785		0	0.00102223	2.99045	42.1027	7.16017	-1.69674	0.510384	1	0.0134112	246	A	B
3105248	20242369	A07	24393444	0.00102548	2.98907	40.0192	7.20927	1.74069	0.52359	1	0.0134462	240	A	B
5048207			0	0.00102978	2.98726	40.1432	7.12851	1.65572	0.498315	1	0.013495	244	A	B
3111012	1908522	A02	3916830	0.00103032	2.98703	42.0252	7.11541	-1.69138	0.509149	1	0.0134945	247	A	B
100089311	7363426		0	0.00103338	2.98574	41.9195	7.105	-1.89621	0.570985	1	0.013527	248	A	B
3140351|F|0-27:T>C-27:T>C	29342590	A09	39343587	0.00103603	2.98463	39.1943	7.20077	2.05026	0.617912	1	0.0135539	262	B	A
3108044	8995489	A10	11453306	0.00103884	2.98345	40.3828	7.18836	1.70343	0.513224	1	0.0135831	250	A	B
14761575		A05	23531296	0.00103923	2.98329	41.7695	7.18102	-1.7138	0.51629	1	0.0135806	247	A	B
3174558		A07	25265933	0.00104116	2.98248	39.8988	7.12084	1.73284	0.521951	1	0.0135981	241	A	B
4166547	829018		0	0.00104144	2.98236	41.9198	7.20178	-1.71844	0.517782	1	0.0135943	247	A	B
14774516		A09	35882115	0.0010429	2.98176	42.0959	7.28336	-1.64485	0.49557	1	0.0136056	243	A	B
4335388|F|0-63:A>T-63:A>T	2127871	A02	4141825	0.00104497	2.9809	42.9863	7.16487	-2.02451	0.610743	1	0.013625	267	B	A
14769560	17130029		0	0.00104636	2.98032	41.8646	7.26081	-1.78948	0.539357	1	0.0136355	245	A	B
4338320	6689131	A05	7687580	0.00104858	2.9794	41.9955	7.09774	-1.77425	0.53476	1	0.0136568	241	A	B
14786994|F|0-42:A>G-42:A>G		A01	2454324	0.0010495	2.97902	38.9582	7.18523	2.09719	0.632856	1	0.0136611	265	B	A
3089795|F|0-14:T>C-14:T>C		A03	965030	0.001053	2.97757	43.2064	7.17322	-2.17876	0.657579	1	0.0136991	262	B	A
5029673	5532448		0	0.00105519	2.97667	41.8018	7.12789	-1.85298	0.558737	1	0.0137198	239	A	B
5053816|F|0-12:T>C-12:T>C		A07	28069903	0.00105551	2.97654	39.0138	7.16604	1.99175	0.601393	1	0.0137163	267	B	A
3113952|F|0-6:A>G-6:A>G	8465022		0	0.00105655	2.97611	42.9175	7.16661	-1.99722	0.602993	1	0.0137222	263	B	A
5051403			0	0.00106013	2.97464	41.9262	7.23731	-1.78936	0.539996	1	0.013761	247	A	B
5031244		A02	971156	0.00106032	2.97456	41.9176	7.10482	-1.71955	0.518913	1	0.0137558	246	A	B
3109283			0	0.00106622	2.97215	41.9475	7.15897	-1.7397	0.525276	1	0.0138247	247	A	B
5121576		A10	11177143	0.00106717	2.97177	40.2744	7.19231	1.68296	0.50816	1	0.0138292	246	A	B
3091554	2547006	A01	186327	0.00107327	2.96929	41.9844	7.28029	-1.71602	0.518297	1	0.0139006	242	A	B
3079703		A02	603743	0.00107571	2.96831	41.8398	7.23916	-1.78629	0.539575	1	0.0139244	240	A	B
14770822			0	0.00107649	2.96799	42.239	7.277	-1.7163	0.518492	1	0.0139267	241	A	B
14783874			0	0.0010784	2.96722	41.8707	7.17643	-1.72368	0.520804	1	0.0139437	241	A	B
3079839		A03	2530573	0.00108113	2.96612	41.9933	7.11578	-1.71155	0.517202	1	0.0139713	239	A	B
14771539		A05	11584449	0.00108164	2.96592	41.6544	7.0861	-1.74131	0.526379	1	0.01397	245	A	B
4333711|F|0-19:C>T-19:C>T	13845934	A08	17246658	0.00108273	2.96548	42.8624	7.14178	-2.16548	0.655372	1	0.0139764	269	A	B
14771940		A05	21474273	0.00108523	2.96448	42.0067	7.32104	-1.76752	0.534321	1	0.0140009	240	A	B
3126068|F|0-9:A>G-9:A>G	628646	A10	681201	0.00108755	2.96355	39.1063	7.16472	2.03125	0.614914	1	0.0140231	266	A	B
14785890		A05	22613086	0.00108866	2.96311	41.9151	7.23551	-1.74197	0.527009	1	0.0140297	250	A	B
3080954		A02	2082095	0.00108901	2.96297	42.1658	7.14157	-1.69871	0.513834	1	0.0140263	246	A	B
3085479		A10	1814941	0.00108986	2.96263	40.1117	7.25665	1.70543	0.515719	1	0.0140295	239	A	B
100113696|F|0-30:C>G-30:C>G	1408043	A10	1584009	0.00109283	2.96145	42.9033	7.17912	-1.98478	0.600998	1	0.0140601	262	A	B
5238268	5783903	A10	10255057	0.00109285	2.96144	40.0727	7.29945	1.70012	0.514499	1	0.0140525	249	A	B
5756746	390292	A10	423451	0.00109328	2.96127	39.9125	7.00543	1.63462	0.494522	1	0.0140503	242	A	B
14773011		A10	12467488	0.00109334	2.96124	40.2791	7.13161	1.68107	0.508801	1	0.0140433	251	A	B
3081605|F|0-5:T>A-5:T>A		A10	4740198	0.00109434	2.96085	43.1535	7.17835	-2.11985	0.642061	1	0.0140484	265	B	A
14769364		A03	27623706	0.00109435	2.96084	42.0319	7.17346	-1.62647	0.492245	1	0.0140407	248	A	B
3135237|F|0-7:G>A-7:G>A	927736	A02	2540510	0.00109507	2.96056	43.0035	7.15311	-2.04266	0.618796	1	0.0140422	268	B	A
5806534		A05	24710479	0.00109642	2.96002	41.8914	7.16733	-1.66832	0.504792	1	0.0140518	240	A	B
4333385		A05	9463679	0.00109694	2.95982	41.966	7.17654	-1.77143	0.53615	1	0.0140507	245	A	B
4115555			0	0.00109844	2.95922	41.8184	7.23955	-1.84656	0.558873	1	0.0140622	242	A	B
3151090|F|0-17:C>G-17:C>G	16400565	A05	21169319	0.00109875	2.9591	43.0373	7.18739	-2.01327	0.609838	1	0.0140584	259	A	B
3081682|F|0-49:T>C-49:T>C	1052482	A01	1520445	0.00109918	2.95893	38.95	7.17824	2.12856	0.644977	1	0.0140562	266	A	B
3097614	18716874	A07	22804405	0.00110035	2.95847	40.1403	7.13826	1.62374	0.491751	1	0.0140635	252	A	B
4112938|F|0-67:G>A-67:G>A		A10	0	0.00110252	2.95761	43.1068	7.21145	-2.07918	0.630076	1	0.0140835	262	B	A
3077124|F|0-60:C>A-60:C>A		A01	1481290	0.00110295	2.95745	38.9662	7.16256	2.10711	0.638699	1	0.0140812	267	A	B
4115841		A02	1325559	0.00110651	2.95604	41.9906	7.23448	-1.80113	0.545423	1	0.014119	240	A	B
100025010		A03	28382624	0.00110749	2.95566	41.8794	7.05778	-1.60164	0.485196	1	0.0141237	246	A	B
5122408		A07	21036344	0.00110783	2.95553	39.9294	7.12438	1.68963	0.511763	1	0.0141203	242	A	B
5151628		A02	1741660	0.00111115	2.95423	42.0902	7.16322	-1.73045	0.524294	1	0.0141549	243	A	B
3166356|F|0-20:A>C-20:A>C		A05	21539474	0.00111225	2.9538	43.0374	7.21034	-2.03211	0.6161	1	0.0141611	255	A	B
100002676		A10	1979705	0.00111292	2.95354	40.2596	7.09488	1.63217	0.494684	1	0.0141619	247	A	B
100054066		A05	21626635	0.00111374	2.95322	41.8581	7.23335	-1.68473	0.510649	1	0.0141646	247	A	B
100045560			0	0.00111565	2.95247	39.7826	7.22898	1.58421	0.480157	1	0.0141811	243	A	B
14782959			0	0.00111643	2.95217	41.7752	7.18702	-1.74196	0.528057	1	0.0141833	245	A	B
3161399|F|0-36:T>C-36:T>C	1970174	A10	2287505	0.00111721	2.95186	43.0218	7.15897	-2.06954	0.62792	1	0.0141855	263	B	A
14779555			0	0.00111932	2.95104	41.9795	7.12139	-1.70395	0.516728	1	0.0142045	248	A	B
5047991|F|0-26:G>A-26:G>A	21088351		0	0.00111939	2.95102	39.6654	7.13149	2.20113	0.668046	1	0.0141977	266	B	A
7508466|F|0-46:T>C-46:T>C	14084221	A08	17496612	0.00112011	2.95074	42.7763	7.16294	-2.12424	0.644772	1	0.014199	267	B	A
3079376			0	0.00112569	2.94858	41.9145	7.11371	-1.65251	0.501407	1	0.014262	249	A	B
5053947|F|0-16:T>G-16:T>G		A02	2725927	0.00112612	2.94842	42.9719	7.15034	-2.02798	0.615824	1	0.0142596	266	A	B
4332276	20213412	A07	24365373	0.00112694	2.9481	40.1309	7.11658	1.73406	0.526073	1	0.0142624	244	A	B
3077431	18089442	A07	22186752	0.00112873	2.94741	40.0616	7.15683	1.71278	0.519306	1	0.0142771	230	A	B
3078430|F|0-57:C>A-57:C>A	1028833	A02	2696466	0.00112989	2.94696	42.9995	7.15389	-2.06251	0.626548	1	0.0142842	268	B	A
3074948		A02	9399475	0.00112998	2.94693	41.8187	7.27176	-1.96217	0.595388	1	0.0142775	243	A	B
3181461	29945654	A09	39976500	0.00113083	2.9466	40.1133	7.1822	1.74697	0.530206	1	0.0142804	246	A	B
14755915		A09	35591719	0.00113084	2.9466	41.9318	7.15556	-1.59103	0.482924	1	0.0142728	248	A	B
3098474		A10	11636543	0.00113137	2.9464	40.4816	7.20713	1.6821	0.510462	1	0.0142718	243	A	B
14756807	8283789	A10	10777451	0.0011316	2.94631	40.0404	7.2459	1.70453	0.517305	1	0.014267	244	A	B
100001243			0	0.0011323	2.94604	42.1632	7.22203	-1.59402	0.483695	1	0.0142681	240	A	B
14770894			0	0.00113256	2.94594	42.1968	7.21854	-1.62367	0.49285	1	0.0142636	246	A	B
3077352	23675525	A07	28415453	0.00113375	2.94548	41.8812	7.3572	-1.71986	0.521968	1	0.014271	241	A	B
3111961|F|0-11:C>G-11:C>G	2362954	A02	4388563	0.00113707	2.94421	42.8814	7.16604	-1.94118	0.58982	1	0.0143049	260	B	A
4109049|F|0-22:C>G-22:C>G	16029445	A05	16217451	0.00113727	2.94414	43.0808	7.14386	-2.04631	0.621935	1	0.0142998	266	B	A
5816546	28665664	A03	32511142	0.00113966	2.94322	41.9876	7.20132	-1.71038	0.519537	1	0.0143221	249	A	B
100012522		A03	29373268	0.00114293	2.94198	41.8326	7.15504	-1.64445	0.499661	1	0.0143553	250	A	B
5847240			0	0.00114313	2.9419	41.9079	7.32077	-1.71772	0.521831	1	0.0143501	246	A	B
100004215		A07	28187949	0.00114502	2.94119	41.9253	7.05181	-1.6118	0.489653	1	0.0143661	243	A	B
100129681		A10	293227	0.00114605	2.9408	40.2572	7.21965	1.6987	0.516221	1	0.0143714	248	A	B
3088642|F|0-12:T>C-12:T>C		A01	1649855	0.00114663	2.94058	39.0122	7.16719	2.12069	0.645037	1	0.0143708	267	A	B
14783934	26236254	A09	35881606	0.00114706	2.94041	42.0151	7.24703	-1.62114	0.492594	1	0.0143685	244	A	B
14769320	9716582	A10	12294574	0.00114884	2.93974	40.1829	7.20831	1.70376	0.517871	1	0.014383	248	A	B
14769254		A05	21939359	0.00115292	2.9382	41.9586	7.2096	-1.72444	0.524246	1	0.0144263	245	A	B
100146596	8389431	A10	10969928	0.00115347	2.93799	40.2915	7.22848	1.69712	0.516088	1	0.0144255	250	A	B
3101466		A03	33769241	0.00115447	2.93762	41.7211	7.18927	-1.70439	0.518504	1	0.0144302	257	A	B
5148681	1790776	A01	2386594	0.00115469	2.93754	41.9805	7.17733	-1.64385	0.49979	1	0.0144252	244	A	B
3080981	20055230	A07	24219882	0.00115597	2.93705	40.2475	7.27665	1.73458	0.527237	1	0.0144335	237	A	B
100015009			0	0.00115769	2.93641	41.8755	7.15501	-1.71824	0.522579	1	0.0144473	246	A	B
3091163|F|0-9:T>C-9:T>C		A02	3737173	0.00115773	2.93639	43.0226	7.15449	-2.00804	0.611324	1	0.01444	268	B	A
14770001		A07	18508189	0.00115781	2.93636	42.256	7.18505	-1.58548	0.482185	1	0.0144333	245	A	B
3094520|F|0-8:A>C-8:A>C	14439153	A08	17833203	0.00115826	2.93619	42.8438	7.16349	-2.1091	0.641983	1	0.0144311	263	B	A
14784452|F|0-8:C>T-8:C>T		A01	1530165	0.0011592	2.93584	38.9457	7.11936	2.08534	0.634852	1	0.0144351	265	B	A
3088820	1735134	A01	2319415	0.00116488	2.93372	41.8707	7.22395	-1.69325	0.515389	1	0.0144981	251	A	B
4115008	19463097	A05	24600263	0.00116612	2.93326	40.0119	7.20174	1.71687	0.522236	1	0.0145058	236	A	B
4331816	2528887	A01	169477	0.0011686	2.93233	42.0307	7.36252	-1.7244	0.524625	1	0.0145289	236	A	B
3075964|F|0-18:A>T-18:A>T	15175627	A08	18630266	0.00116911	2.93214	42.8514	7.15656	-2.14378	0.65322	1	0.0145274	268	B	A
14769763		A10	12190505	0.00117187	2.93112	40.3877	7.17394	1.70572	0.519462	1	0.0145539	251	A	B
3075586|F|0-22:G>A-22:G>A	21163333	A06	24806391	0.00117288	2.93075	39.7308	7.14376	2.22088	0.676935	1	0.0145587	269	B	A
7250509|F|0-18:A>G-18:A>G		A09	34786685	0.00117366	2.93046	39.1405	7.16926	2.10328	0.641075	1	0.0145606	267	B	A
3184285			0	0.00117452	2.93014	41.8704	7.17045	-1.89721	0.577672	1	0.0145636	243	A	B
3102261	16886002	A07	21008885	0.0011763	2.92948	39.8332	7.19887	1.69122	0.515121	1	0.0145779	247	A	B
4110867		A10	17251407	0.0011776	2.929	41.7969	7.04875	-1.6908	0.514839	1	0.0145862	239	A	B
3128457		A07	22193594	0.00117862	2.92862	40.0305	7.22063	1.66762	0.508001	1	0.0145911	246	A	B
100121624		A08	17318726	0.00117999	2.92812	39.7307	6.96687	1.53012	0.466047	1	0.0146002	241	A	B
14778151	16658049	A05	21445025	0.00118017	2.92805	41.9707	7.26353	-1.69764	0.517104	1	0.0145948	242	A	B
3077686	18493588	A07	22536557	0.00118086	2.9278	40.2642	7.23331	1.69966	0.517583	1	0.0145954	236	A	B
5157442			0	0.00118122	2.92767	42.0098	7.12917	-1.65985	0.505878	1	0.0145922	252	A	B
4333732	1506060	A02	3230325	0.00118205	2.92737	41.8995	7.23248	-1.72473	0.525532	1	0.0145947	246	A	B
3097046|F|0-67:T>C-67:T>C	16684010	A05	0	0.00118211	2.92734	39.1263	7.20686	1.99247	0.607591	1	0.0145877	263	B	A
100008743	22751887		0	0.00118273	2.92711	42.0596	7.31186	-1.73641	0.528934	1	0.0145877	239	A	B
4118493|F|0-57:A>T-57:A>T	13125351	A08	16443095	0.00118351	2.92683	42.9083	7.15504	-2.20923	0.673902	1	0.0145896	268	A	B
3080006|F|0-20:C>T-20:C>T	26498356	A09	36191886	0.00118404	2.92663	39.1853	7.15112	2.05077	0.62559	1	0.0145883	268	B	A
3196303		A02	2601156	0.00118453	2.92645	41.8492	7.08799	-1.64061	0.499923	1	0.0145866	243	A	B
3106684			0	0.00118689	2.92559	40.1404	7.11279	1.67235	0.509736	1	0.014608	245	A	B
5047842|F|0-30:T>C-30:T>C	20832677	A06	24460481	0.00118797	2.9252	39.7166	7.15696	2.20967	0.674262	1	0.0146135	268	A	B
7249527		A09	35756600	0.00119219	2.92365	41.9989	7.06393	-1.5769	0.480714	1	0.0146577	240	A	B
5818112			0	0.00119225	2.92363	41.9442	7.25672	-1.64416	0.501247	1	0.0146507	241	A	B
4114850|F|0-65:T>A-65:T>A			0	0.00119243	2.92357	42.9201	7.16817	-2.12071	0.647309	1	0.0146452	267	B	A
3126998	9705271	A10	12283520	0.00119283	2.92342	40.2808	7.06137	1.64521	0.501809	1	0.0146423	250	A	B
14789039|F|0-55:G>T-55:G>T	1583795	A02	3314098	0.00119332	2.92324	42.9612	7.18356	-1.98652	0.606338	1	0.0146406	265	A	B
3083007|F|0-34:T>C-34:T>C		A09	34967351	0.00119397	2.92301	39.1736	7.1949	2.05311	0.626667	1	0.0146409	264	B	A
4335124			0	0.00119577	2.92235	40.0978	7.16414	1.66449	0.507499	1	0.0146553	238	A	B
14783454			0	0.00119603	2.92226	41.8157	7.21109	-1.71142	0.522152	1	0.0146507	251	A	B
4113649|F|0-28:C>A-28:C>A		A02	1053147	0.00119819	2.92147	38.94	7.14429	2.11852	0.646972	1	0.0146695	269	A	B
14780558		A06	10758101	0.00119982	2.92088	41.947	7.24055	-1.65304	0.504414	1	0.0146817	248	A	B
5875073		A05	6375586	0.00120199	2.9201	42.07	7.10828	-1.56062	0.476379	1	0.0147005	252	A	B
3135291|F|0-10:A>G-10:A>G	12878901	A08	16159371	0.00120284	2.91979	42.9089	7.16587	-2.13419	0.651822	1	0.0147032	263	B	A
3081644|F|0-21:G>T-21:G>T		A09	34890889	0.00120868	2.91769	39.1969	7.14451	2.05125	0.62692	1	0.0147668	269	B	A
14788815|F|0-17:A>G-17:A>G	28526780	A03	32387877	0.00120965	2.91734	38.9455	7.14453	2.06619	0.63153	1	0.0147709	269	A	B
5238042|F|0-48:T>C-48:T>C	28151480	A03	32037866	0.00121263	2.91627	38.9005	7.14647	2.06752	0.631999	1	0.0147996	266	B	A
3077418		A07	22638257	0.00121371	2.91588	40.2842	7.15857	1.69606	0.517846	1	0.014805	239	A	B
3148474|F|0-14:A>G-14:A>G	9817657	A05	11111266	0.00121537	2.91529	38.9814	7.1557	2.10274	0.642949	1	0.0148175	268	B	A
3193532|F|0-14:C>T-14:C>T	7479085	A10	4954802	0.00121871	2.9141	38.9479	7.16325	2.09524	0.640787	1	0.0148503	267	B	A
3144959|F|0-21:C>G-21:C>G		A02	909419	0.00122088	2.91333	43.1627	7.15764	-2.12724	0.650705	1	0.0148691	268	B	A
4110306	8679509		0	0.00122099	2.91329	40.0817	7.22088	1.68936	0.516309	1	0.0148626	248	A	B
3127259		A02	9086020	0.00122275	2.91266	41.8214	7.18297	-1.817	0.555171	1	0.0148762	240	A	B
100089386		A10	11546169	0.00122369	2.91233	40.1868	7.14636	1.61464	0.493501	1	0.0148799	245	A	B
3130929|F|0-45:C>T-45:C>T		A10	2170837	0.0012291	2.91041	42.8964	7.16509	-1.97975	0.605856	1	0.0149379	264	A	B
5120842	2673386	A10	3398665	0.00122933	2.91033	40.325	7.17498	1.70629	0.521728	1	0.0149329	245	A	B
14773194		A05	9632964	0.00123651	2.9078	41.9304	7.07816	-1.67606	0.512878	1	0.0150123	250	A	B
4334291|F|0-43:A>C-43:A>C		A01	3711595	0.00123835	2.90716	43.1875	7.16912	-2.08731	0.639284	1	0.0150268	267	B	A
5121073	9202589	A10	11692563	0.00124008	2.90655	40.1601	7.2985	1.67205	0.51156	1	0.0150399	241	A	B
14772745			0	0.00124405	2.90516	40.3126	7.25957	1.71934	0.526386	1	0.0150802	249	A	B
14782679|F|0-16:C>T-16:C>T		A06	24849681	0.00124489	2.90487	39.7306	7.14524	2.19327	0.672112	1	0.0150826	269	A	B
3085816|F|0-57:A>T-57:A>T	15074423	A07	18930214	0.00124514	2.90478	39.1679	7.18504	1.98082	0.606919	1	0.0150777	265	A	B
3092866	5523950		0	0.00124541	2.90469	42.182	7.17784	-1.62828	0.498509	1	0.0150731	247	A	B
3192731		A09	36392233	0.00124616	2.90443	40.1786	7.11731	1.62312	0.497027	1	0.0150744	250	A	B
14769090		A03	29999497	0.00124638	2.90435	41.8873	7.25458	-1.70667	0.522644	1	0.0150692	251	A	B
3091121|F|0-59:T>A-59:T>A	27849855	A09	37653628	0.0012464	2.90434	39.2595	7.14992	2.04868	0.627846	1	0.0150617	268	B	A
5876264|F|0-56:G>A-56:G>A	8543122	A10	0	0.00124792	2.90381	43.1091	7.15106	-2.06258	0.63207	1	0.0150722	264	B	A
3088136	1803096	A02	3533232	0.00125176	2.90248	42.0221	7.20896	-1.67636	0.513464	1	0.0151107	247	A	B
3170088		A05	25114931	0.00125196	2.90241	42.0026	7.15618	-1.67393	0.512552	1	0.0151053	240	A	B
100124446		A05	22183070	0.0012551	2.90132	41.915	7.27502	-1.69381	0.519033	1	0.0151353	251	A	B
3105405	9202523	A10	11692566	0.00125591	2.90104	40.2849	7.16942	1.65645	0.507567	1	0.0151373	249	A	B
100055129	23033219	A07	27689867	0.00125621	2.90094	41.9899	7.25877	-1.64386	0.503696	1	0.015133	248	A	B
3097329	17836625		0	0.00126042	2.89948	39.9509	7.21643	1.67711	0.513759	1	0.0151759	237	A	B
100001819		A08	16953167	0.00126089	2.89932	39.7907	7.12074	1.54385	0.473236	1	0.0151737	249	A	B
14768868		A07	26846980	0.00126306	2.89858	42.0203	7.26905	-1.67546	0.513582	1	0.015192	246	A	B
3094446		A02	3610663	0.00126385	2.8983	42.0624	7.13439	-1.63453	0.501114	1	0.0151937	248	A	B
14767931		A05	24337434	0.00126577	2.89764	41.8877	7.31928	-1.74492	0.534953	1	0.0152089	245	A	B
4121090|F|0-57:G>C-57:G>C	161078	A10	142394	0.00126664	2.89735	39.0835	7.18271	2.03029	0.623041	1	0.0152114	265	A	B
4120493|F|0-30:A>G-30:A>G			0	0.00126808	2.89685	38.9575	7.19038	2.07104	0.635584	1	0.0152209	264	B	A
3116111	10109752	A10	12933668	0.00127051	2.89602	40.1732	7.13932	1.63488	0.501461	1	0.0152422	248	A	B
5708660		A10	4132379	0.00127085	2.8959	40.4193	7.11961	1.64317	0.50404	1	0.0152384	249	A	B
3111649	20484030	A07	24635971	0.0012717	2.89561	40.1268	7.13628	1.68508	0.516647	1	0.0152408	238	A	B
5122589			0	0.00127233	2.8954	41.7903	7.22908	-1.69303	0.519364	1	0.0152405	248	A	B
4110538|F|0-49:C>T-49:C>T		A01	1867000	0.00127239	2.89538	38.9717	7.16039	2.06187	0.633043	1	0.0152334	267	A	B
14784400|F|0-38:C>T-38:C>T		A07	27021397	0.00127284	2.89523	39.004	7.15946	2.02958	0.623151	1	0.0152309	267	A	B
3086335			0	0.00127567	2.89426	42.0269	7.11155	-1.65359	0.507313	1	0.0152569	245	A	B
4708005			0	0.00127676	2.89389	41.9828	7.29754	-1.67181	0.512991	1	0.0152621	247	A	B
14792818	28391086	A03	32253586	0.00127776	2.89355	41.7986	7.31804	-1.7485	0.536405	1	0.0152662	241	A	B
3153509|F|0-9:G>A-9:G>A	1890120	A10	2217127	0.00128061	2.89258	43.0691	7.16996	-2.03144	0.624065	1	0.0152924	267	B	A
7508995			0	0.00128298	2.89178	41.7914	7.09371	-1.65381	0.507991	1	0.0153129	260	A	B
3110307	19923413	A07	24125622	0.00128807	2.89006	40.01	7.07939	1.67623	0.514557	1	0.0153657	239	A	B
7247799			0	0.00128855	2.8899	41.939	7.23849	-1.61425	0.495815	1	0.0153636	250	A	B
3093823			0	0.00129385	2.88812	42.0737	7.24125	-1.69198	0.519859	1	0.0154189	249	A	B
3105596|F|0-51:T>C-51:T>C		A10	2956566	0.00129385	2.88811	43.1036	7.16885	-2.09417	0.643938	1	0.015411	267	B	A
3089496	19463031	A05	24600261	0.00129474	2.88782	39.9484	7.09139	1.64074	0.504026	1	0.0154137	244	A	B
3098150		A01	3361923	0.00129805	2.88671	41.8682	7.22086	-1.70997	0.525589	1	0.0154452	251	A	B
100006617	12838538	A08	16124869	0.00130289	2.88509	40.1506	7.05824	1.57751	0.484781	1	0.0154949	240	A	B
4335606|F|0-42:C>T-42:C>T	13765642	A08	17161253	0.00130484	2.88444	42.8052	7.1464	-2.10718	0.648489	1	0.0155102	269	B	A
4107195|F|0-54:T>A-54:T>A		A03	36411295	0.00130519	2.88432	43.0115	7.18011	-2.041	0.62806	1	0.0155064	266	A	B
14770336		A05	9643431	0.00130592	2.88408	42.0206	7.22359	-1.71722	0.527959	1	0.0155071	245	A	B
4116166			0	0.00130676	2.8838	41.8474	7.17307	-1.91238	0.587878	1	0.0155092	241	A	B
3160080	912217	A02	2526464	0.00130922	2.88299	41.7814	7.0558	-1.69493	0.521225	1	0.0155305	245	A	B
4165557	21092276	A07	25379445	0.00131031	2.88263	40.0965	7.12214	1.67958	0.51647	1	0.0155354	242	A	B
3096654		A05	25127637	0.0013105	2.88256	42.1426	7.20217	-1.66326	0.511406	1	0.0155299	240	A	B
3102431|F|0-25:C>T-25:C>T	15652328	A05	19988194	0.00131063	2.88252	42.944	7.14525	-2.01422	0.620004	1	0.0155235	264	A	B
5811034			0	0.00131201	2.88206	41.9508	7.0877	-1.6296	0.50149	1	0.0155319	256	A	B
3094350	19406138	A05	24548127	0.00131608	2.88072	40.294	7.19281	1.63586	0.503252	1	0.0155721	243	A	B
4334069|F|0-26:T>G-26:T>G	21199437	A06	24828104	0.00131721	2.88035	39.7392	7.14664	2.16518	0.666912	1	0.0155776	269	A	B
14784569|F|0-54:C>T-54:C>T		A04	7647005	0.0013187	2.87985	42.9959	7.16785	-1.98874	0.6124	1	0.0155873	260	A	B
3167495		A05	16251899	0.00131885	2.87981	41.8069	7.19907	-1.67748	0.516051	1	0.0155811	239	A	B
4334607	5854831	A05	6891746	0.00132339	2.87831	42.1106	7.20088	-1.68437	0.518489	1	0.0156269	245	A	B
14769180			0	0.0013247	2.87788	41.9158	7.0811	-1.69002	0.520274	1	0.0156344	245	A	B
5150067|F|0-22:T>C-22:T>C		A03	26804682	0.00132546	2.87763	38.9822	7.16337	2.02359	0.623527	1	0.0156355	264	A	B
3099459|F|0-15:A>C-15:A>C			0	0.00132551	2.87762	42.9466	7.15878	-2.16951	0.668602	1	0.0156281	268	B	A
14760718			0	0.00132579	2.87753	40.2044	7.17608	1.63694	0.504043	1	0.0156235	248	A	B
4108563|F|0-25:C>A-25:C>A		A02	3352368	0.00132638	2.87733	42.9397	7.1669	-1.97569	0.608882	1	0.0156226	267	B	A
3145052|F|0-67:A>G-67:A>G	28819172		0	0.00132779	2.87687	38.8579	7.15268	2.07662	0.639997	1	0.0156313	265	B	A
14770215		A10	15012384	0.00132789	2.87684	40.15	7.10116	1.63579	0.503489	1	0.0156245	237	A	B
5149090|F|0-11:G>A-11:G>A	3451221	A10	6046318	0.00133004	2.87613	43.1096	7.17091	-2.06422	0.636324	1	0.015642	267	B	A
100114740|F|0-55:A>G-55:A>G		A02	972331	0.00133128	2.87573	38.9122	7.17093	2.14142	0.66018	1	0.0156486	267	A	B
14780469	14366665		0	0.0013321	2.87546	42.0593	7.24939	-1.66427	0.512609	1	0.0156504	245	A	B
14777999|F|0-42:G>A-42:G>A	14386422	A08	17773397	0.00133308	2.87514	42.6958	7.13382	-2.07714	0.640442	1	0.015654	267	A	B
4116729			0	0.00133336	2.87505	39.9629	7.01707	1.59319	0.490828	1	0.0156493	248	A	B
14772003	14919786	A07	18796293	0.00133365	2.87496	41.9721	7.21098	-1.58788	0.489156	1	0.0156448	246	A	B
3144234			0	0.00133975	2.87298	42.1113	7.20943	-1.6914	0.521111	1	0.0157084	240	A	B
14772245			0	0.00134114	2.87253	41.7312	7.24034	-1.73669	0.535221	1	0.0157169	244	A	B
4332410		A09	41022434	0.00134121	2.8725	42.0109	7.16227	-1.65581	0.510646	1	0.0157098	259	A	B
14770813			0	0.00134225	2.87217	41.9875	7.30111	-1.70481	0.525632	1	0.015714	252	A	B
4706599		A02	1004582	0.00134428	2.87151	41.784	7.13307	-1.6852	0.519438	1	0.0157299	243	A	B
4331505		A05	9726384	0.00134445	2.87145	41.9715	7.20343	-1.75483	0.540984	1	0.015724	246	A	B
100111649		A02	9772741	0.00134454	2.87143	41.4692	6.99091	-1.72404	0.531497	1	0.0157171	246	A	B
3074310		A02	9814694	0.00134621	2.87089	41.8231	7.20404	-1.89024	0.582509	1	0.0157287	236	A	B
5847723			0	0.00134682	2.87069	41.9519	7.22654	-1.69454	0.522483	1	0.015728	246	A	B
3111153		A08	18245756	0.0013473	2.87054	40.0979	7.0842	1.56518	0.482517	1	0.0157257	242	A	B
3093436|F|0-60:A>C-60:A>C	1332485	A01	1873436	0.00134839	2.87018	39.0591	7.17125	2.03965	0.629541	1	0.0157305	267	A	B
3096335	7229268	A02	9804105	0.00134923	2.86991	41.7711	7.14244	-1.83271	0.56523	1	0.0157325	248	A	B
4337361	8760938	A10	11289891	0.00135218	2.86897	40.3951	7.16711	1.67741	0.517437	1	0.0157589	248	A	B
5031214|F|0-20:C>A-20:C>A			0	0.00135222	2.86895	38.9946	7.15907	2.12734	0.656777	1	0.0157515	267	A	B
[truncated: 21,276 more rows]
